# Supplementary material for: Modeling budbreak precocity in grapevine: insights from comparative gene expression analysis in single-node cuttings
Source: Planta. 2025 Apr 5;261(5):104. doi: 10.1007/s00425-025-04677-2 (PMC11972195; doi:10.1007/s00425-025-04677-2)
Supplement: Supplementary file 2 — Supplementary file2 (XLSX 40061 KB) [file 425_2025_4677_MOESM2_ESM.xlsx]

## Sheet: CH_0DOE_v_3DOE
	gene	baseMean	log2FoldChange	lfcSE	stat	pvalue	padj	CH_t0_rep1	CH_t0_rep2	CH_t0_rep3	CH_t1_rep1	CH_t1_rep2	CH_t1_rep3	CH_t2_rep1	CH_t2_rep2	CH_t2_rep3	CH_t3_rep1	CH_t3_rep2	CH_t3_rep3	CH_t4_rep1	CH_t4_rep2	CH_t4_rep3
7334	Vitvi05_01chr03g19570	174.72	12.39	1.2	10.4	0.01	0.01	884.61	954.88	781.21	0	0	0	0	0	0	0	0	0	0	0	0
11853	Vitvi05_01chr05g19400	279.88	12.11	1.28	9.53	0.01	0.01	397.2	1539.62	2260.54	0.84	0	0	0	0	0	0	0	0	0	0	0
46165	Vitvi05_01chr19g05070	142.6	12.1	1.21	10	0.01	0.01	493.68	911.18	730.29	0	0	0	0	0	0	0.97	0	0.98	0	0	1.78
11855	Vitvi05_01chr05g19420	113.11	11.76	4.72	2.5	0.02	0.03	151.62	660.57	884.39	0	0	0	0	0	0	0	0	0	0	0	0
43422	Vitvi05_01chr18g15030	107.37	11.69	1.22	9.65	0.01	0.01	393.44	525.63	691.43	0	0	0	0	0	0	0	0	0	0	0	0
11856	Vitvi05_01chr05g19430	657.41	11.12	0.79	14.23	0.01	0.01	903.41	3809.21	5129.42	0.84	1.8	1.86	3.41	0	4.52	0.97	0	0	2.09	1.82	1.78
9772	Vitvi05_01chr04g24040	2406.73	10.65	0.6	17.8	0.01	0.01	10320.9	12496.9	13218.8	2.51	6.3	13.9	4.26	5.46	5.42	7.74	8.57	1.96	2.09	0	6.22
9774	Vitvi05_01chr04g24060	820.08	10.18	0.44	23.43	0.01	0.01	3857.95	4383.67	4025.28	2.51	2.7	5.56	0.86	5.46	3.62	0	0	3.91	5.23	0.91	3.56
16205	Vitvi05_01chr07g13150	130.34	10.11	1.05	9.68	0.01	0.01	540.04	642.58	770.49	0	0	1.86	0	0	0	0	0	0	0	0	0
28096	Vitvi05_01chr12g06010	188.51	10.05	0.87	11.58	0.01	0.01	689.15	1121.95	992.92	1.68	0	0.93	0.86	0	1.81	0.97	5.72	5.86	2.09	3.64	0
9779	Vitvi05_01chr04g24110	5755.37	9.76	0.58	17.01	0.01	0.01	24084.9	32869.1	29269	19.22	18.88	62.09	0.86	3.64	0.91	0	0	0.98	0	0.91	0
42948	Vitvi05_01chr18g10290	25.11	9.57	1.25	7.71	0.01	0.01	126.56	106.67	138.02	0	0	0	0.86	0	0.91	0	0	0	0	2.73	0.89
44098	Vitvi05_01chr18g21790	1968.27	9.57	0.28	35.1	0.01	0.01	7865	10255.5	11340.2	14.21	16.18	8.34	3.41	8.19	6.33	2.9	1.91	0	0	1.82	0
27420	Vitvi05_01chr11g18460	23.88	9.51	1.26	7.6	0.01	0.01	134.07	116.95	103.18	0	0	0	0	0	0	2.9	0	0	1.05	0	0
27405	Vitvi05_01chr11g18310	595.68	9.39	0.4	23.78	0.01	0.01	3052.28	3088.23	2734.89	3.35	0.9	9.27	1.71	2.73	2.71	12.57	12.38	8.78	0	4.55	0.89
22722	Vitvi05_01chr09g20430	107.64	9.25	0.87	10.64	0.01	0.01	528.77	638.73	440.86	1.68	0.9	0	0	3.64	0	0	0	0	0	0	0
45850	Vitvi05_01chr19g01920	18182	9.17	0.18	52.91	0	0	79369.2	96457.3	95202.3	125.35	150.1	197.37	116.64	112.74	169.76	146.88	141.81	174.63	118.08	144.58	103.88
7336	Vitvi05_01chr03g19590	67.29	9.16	1.07	8.64	0.01	0.01	362.12	389.41	255.94	0	0.9	0.93	0	0	0	0	0	0	0	0	0
24334	Vitvi05_01chr10g14380	38.13	9.16	1.25	7.33	0.01	0.01	109.01	251.9	182.24	0	0	0.93	2.56	1.82	0.91	6.77	3.81	2.93	0	4.55	4.44
35017	Vitvi05_01chr14g23050	18.78	9.16	1.27	7.25	0.01	0.01	73.93	98.96	105.86	0	0	0	0	0.91	0	0	0	0	1.05	0.91	0
45771	Vitvi05_01chr19g01130	35.51	9.12	1.32	6.96	0.01	0.01	66.41	161.93	301.5	0	0	0.93	0.86	0	0.91	0	0	0	0	0	0
15467	Vitvi05_01chr07g05770	59.82	8.99	1.06	8.54	0.01	0.01	273.16	321.29	300.16	0.84	0	0.93	0	0	0.91	0	0	0	0	0	0
18875	Vitvi05_01chr08g06920	16.98	8.99	1.3	6.92	0.01	0.01	43.86	80.97	123.28	0	0	0	0.86	0	0.91	0	0.96	0.98	1.05	0.91	0.89
5335	Vitvi05_01chr02g19240	587.05	8.92	1.02	8.83	0.01	0.01	2061.17	3476.35	3240.06	0	9.89	8.34	1.71	0.91	2.71	0	0	0	1.05	0	3.56
34361	Vitvi05_01chr14g16490	15.98	8.84	1.39	6.37	0.01	0.01	22.56	78.4	123.28	0	0	0	0.86	0	0	0	1.91	3.91	5.23	0.91	2.67
14728	Vitvi05_01chr06g21320	16.07	8.8	1.37	6.46	0.01	0.01	41.35	100.25	76.38	0	0	0	0.86	0	0.91	0	4.76	0	3.14	2.73	10.66
41973	Vitvi05_01chr18g00540	14.18	8.77	1.33	6.63	0.01	0.01	47.62	91.25	73.7	0	0	0	0	0	0	0	0	0	0	0	0
21277	Vitvi05_01chr09g05980	27.97	8.75	1.25	7.03	0.01	0.01	137.83	102.82	167.5	0	0.9	0	0	0	0.91	0	2.86	0	3.14	0.91	2.67
3745	Vitvi05_01chr02g03340	26.69	8.72	1.25	6.98	0.01	0.01	107.76	167.08	124.62	0	0.9	0	0	0	0	0	0	0	0	0	0
21382	Vitvi05_01chr09g07030	99.9	8.72	0.78	11.31	0.01	0.01	512.48	613.02	363.14	1.68	1.8	0	1.71	0.91	0.91	0	0	0.98	0	0	1.78
43591	Vitvi05_01chr18g16720	9365.01	8.69	0.18	48.95	0	0	44363.2	50357.5	45186.5	143.73	97.97	97.3	51.09	40.92	28.9	27.06	22.85	12.69	20.9	16.37	8
27410	Vitvi05_01chr11g18360	1370.32	8.68	0.24	36.32	0.01	0.01	6531.82	7513.02	6312.61	12.54	20.68	16.68	3.41	6.37	9.03	44.45	30.46	20.49	12.54	10.92	9.77
24056	Vitvi05_01chr10g11600	114.11	8.63	1.5	5.78	0.01	0.01	91.47	583.47	1025.08	3.35	0.9	0	3.41	0	0	0.97	0.96	1.96	0	0	0
44155	Vitvi05_01chr18g22360	12.76	8.62	4.72	1.83	0.07	0.1	70.17	50.13	71.02	0	0	0	0	0	0	0	0	0	0	0	0
10965	Vitvi05_01chr05g10520	12.83	8.6	1.38	6.25	0.01	0.01	41.35	106.67	41.54	0	0	0	0	1.82	0	0	0	0.98	0	0	0
18769	Vitvi05_01chr08g05860	89.04	8.55	0.77	11.11	0.01	0.01	543.8	416.4	361.8	1.68	0.9	0.93	0.86	4.55	0.91	0.97	2.86	0	0	0	0
34648	Vitvi05_01chr14g19360	23.81	8.55	1.25	6.89	0.01	0.01	115.28	127.24	112.56	0	0	0.93	0	0	0	0	0	0	1.05	0	0
3321	Vitvi05_01chr01g24390	23.51	8.5	1.26	6.78	0.01	0.01	140.34	119.52	84.42	0.84	0	0	0	0	0.91	2.9	0.96	0	0	1.82	0.89
25313	Vitvi05_01chr10g24170	201.09	8.4	0.53	16.05	0.01	0.01	691.65	1088.53	1211.34	1.68	4.5	2.78	7.67	2.73	1.81	0	0	0.98	0	0.91	1.78
9773	Vitvi05_01chr04g24050	3056.14	8.37	0.2	42.91	0	0	13653.8	16045.2	15817	40.95	58.42	38.92	28.95	16.37	15.36	36.72	25.7	15.61	10.45	21.83	16.87
26026	Vitvi05_01chr11g04520	10.66	8.32	1.35	6.19	0.01	0.01	45.11	37.27	73.7	0	0	0	0	0	0	0	0.96	1.96	0	0.91	0
45354	Vitvi05_01chr18g34350	1452.64	8.32	1.7	4.9	0.01	0.01	8514.05	7994.96	5189.72	7.53	12.59	48.19	1.71	8.19	0	0	0	12.69	0	0	0
8215	Vitvi05_01chr04g08470	35.87	8.24	1.09	7.59	0.01	0.01	140.34	163.22	229.14	1.68	0	0	0.86	0	0.91	0.97	0	0	0	0.91	0
27417	Vitvi05_01chr11g18430	871.84	8.21	0.25	32.92	0.01	0.01	4639.81	4477.49	3699.67	16.72	17.08	9.27	18.74	10.92	22.58	28.03	33.31	32.2	17.77	29.1	24.86
32683	Vitvi05_01chr13g28450	9.48	8.19	4.72	1.74	0.09	0.12	33.84	68.12	40.2	0	0	0	0	0	0	0	0	0	0	0	0
13436	Vitvi05_01chr06g08400	9.32	8.15	1.5	5.44	0.01	0.01	13.79	53.98	71.02	0	0	0	0	0	0.91	0	0	0	0	0	0
40076	Vitvi05_01chr17g00190	50.93	8.14	0.9	9.08	0.01	0.01	283.18	257.04	203.68	1.68	0.9	0	0	0.91	2.71	0.97	1.91	0.98	7.32	0	2.67
15896	Vitvi05_01chr07g10060	67	8.13	0.78	10.48	0.01	0.01	250.6	376.56	365.82	0.84	0	2.78	0.86	0	0.91	0	1.91	1.96	0	0.91	1.78
40019	Vitvi05_01chr16g21930	9.09	8.13	4.72	1.73	0.09	0.13	38.85	71.97	25.46	0	0	0	0	0	0	0	0	0	0	0	0
27418	Vitvi05_01chr11g18440	433.83	8.11	0.33	24.86	0.01	0.01	2145.12	2341.56	1841.13	4.18	12.59	6.49	17.03	10.92	23.48	26.09	19.99	21.47	11.5	9.1	16.87
42038	Vitvi05_01chr18g01190	814.1	8.09	1.12	7.28	0.01	0.01	3532.17	4197.32	4375.01	20.9	17.98	5.56	16.18	4.55	0	0	5.72	5.86	22.99	4.55	2.67
3648	Vitvi05_01chr02g02370	17.69	8.08	1.3	6.22	0.01	0.01	130.32	64.26	61.64	0	0	0.93	0	0	0	0	0	0	1.05	2.73	4.44
27406	Vitvi05_01chr11g18320	514.96	8.05	0.48	16.92	0.01	0.01	2696.43	2682.12	2243.12	14.21	9.89	4.64	10.22	5.46	16.26	5.8	2.86	9.76	2.09	10.01	11.55
43305	Vitvi05_01chr18g13860	30.86	7.99	1.1	7.28	0.01	0.01	126.56	151.65	168.84	0.84	0	0.93	4.26	0	0.91	3.87	0	0.98	3.14	0	0.89
17865	Vitvi05_01chr07g29750	15.23	7.96	1.3	6.17	0.01	0.01	51.38	50.13	20.1	0	0	0	0.86	1.82	1.81	20.3	7.62	15.61	28.22	14.55	15.99
23257	Vitvi05_01chr10g03610	15.79	7.95	1.31	6.12	0.01	0.01	110.27	61.69	62.98	0.84	0	0	0	0	0	0	0	0	1.05	0	0
8140	Vitvi05_01chr04g07720	15.06	7.88	1.28	6.17	0.01	0.01	86.46	65.55	71.02	0	0	0.93	0	0	0.91	0	0	0.98	0	0	0
28687	Vitvi05_01chr12g11920	15.31	7.85	1.3	6.06	0.01	0.01	55.14	66.83	97.82	0.84	0	0	2.56	0	1.81	0	0.96	0.98	0	0	2.67
23628	Vitvi05_01chr10g07320	14.26	7.81	1.29	6.06	0.01	0.01	76.44	65.55	71.02	0.84	0	0	0	0	0	0	0	0	0	0	0
3715	Vitvi05_01chr02g03040	7.23	7.8	4.72	1.66	0.1	0.14	11.28	48.84	48.24	0	0	0	0	0	0	0	0	0	0	0	0
46075	Vitvi05_01chr19g04170	7.38	7.8	1.39	5.62	0.01	0.01	32.58	37.27	38.86	0	0	0	0	0	0	0	0	0	1.05	0	0.89
27407	Vitvi05_01chr11g18330	304.3	7.79	0.41	19.36	0.01	0.01	1747.92	1282.59	1053.22	6.69	8.99	2.78	19.59	2.73	18.06	114.99	81.85	98.53	42.85	46.38	37.29
25741	Vitvi05_01chr11g01670	208.87	7.75	0.43	18.22	0.01	0.01	1091.36	1114.23	824.09	4.18	8.99	0.93	6.82	5.46	7.23	18.36	14.28	5.86	10.45	14.55	6.22
26715	Vitvi05_01chr11g11410	9.59	7.75	1.36	5.73	0.01	0.01	38.85	47.56	18.76	0	0	0	2.56	0	2.71	8.7	1.91	2.93	7.32	3.64	8.88
34448	Vitvi05_01chr14g17360	6.78	7.7	4.72	1.64	0.11	0.15	28.82	51.41	21.44	0	0	0	0	0	0	0	0	0	0	0	0
34542	Vitvi05_01chr14g18300	70.2	7.7	2.52	3.06	0.01	0.01	408.48	398.4	235.84	5.02	0	0	4.26	0	0	0	0	0.98	0	0	0
42135	Vitvi05_01chr18g02160	6.72	7.67	1.48	5.21	0.01	0.01	36.34	38.56	24.12	0	0	0	1.71	0	0	0	0	0	0	0	0
14920	Vitvi05_01chr07g00300	6.39	7.61	1.51	5.06	0.01	0.01	48.87	21.85	24.12	0	0	0	0	0	0	0	0	0.98	0	0	0
8138	Vitvi05_01chr04g07700	6.46	7.59	1.49	5.12	0.01	0.01	18.8	30.85	44.22	0	0	0	0	0	0	1.94	0	0	1.05	0	0
12090	Vitvi05_01chr05g21770	214.88	7.55	0.69	11.02	0.01	0.01	869.58	1191.34	1025.08	10.87	3.6	1.86	1.71	7.28	12.65	3.87	10.47	8.78	10.45	35.47	30.19
42407	Vitvi05_01chr18g04880	23.51	7.53	1.17	6.44	0.01	0.01	139.09	113.1	73.7	0	1.8	0	1.71	1.82	0	0.97	0	6.83	1.05	7.28	5.33
42977	Vitvi05_01chr18g10580	11.82	7.52	1.33	5.69	0.01	0.01	47.62	46.27	80.4	0	0	0.93	0	0	0	0	0	0.98	1.05	0	0
10796	Vitvi05_01chr05g08830	11.46	7.48	1.39	5.4	0.01	0.01	26.32	87.4	56.28	0	0	0.93	0	0.91	0	0	0	0	0	0	0
7330	Vitvi05_01chr03g19530	94.86	7.47	0.53	14.19	0.01	0.01	462.36	499.93	448.9	0	4.5	3.71	1.71	0.91	0.91	0	0	0	0	0	0
9893	Vitvi05_01chr04g25250	1893.86	7.46	0.23	33.7	0.01	0.01	6560.64	10706.6	10281.6	70.2	43.15	43.56	51.94	32.74	34.32	47.35	45.69	48.78	167.19	141.86	132.29
11884	Vitvi05_01chr05g19710	125.76	7.44	0.68	11.08	0.01	0.01	426.02	215.91	277.38	2.51	0.9	1.86	7.67	9.1	9.03	62.81	31.41	61.46	363.63	236.42	180.23
24123	Vitvi05_01chr10g12270	10.99	7.43	1.37	5.45	0.01	0.01	73.93	56.55	33.5	0.84	0	0	0	0	0	0	0	0	0	0	0
1380	Vitvi05_01chr01g04980	20.84	7.4	1.12	6.64	0.01	0.01	82.7	93.82	121.94	0.84	0	0.93	1.71	1.82	0.91	0	0	0	5.23	0	2.67
1929	Vitvi05_01chr01g10470	20.16	7.4	1.15	6.47	0.01	0.01	146.6	88.68	64.32	0	0.9	0.93	0.86	0	0	0	0	0	0	0	0
40285	Vitvi05_01chr17g02280	5.57	7.39	4.35	1.7	0.09	0.13	15.04	41.13	25.46	0	0	0	0	0	1.81	0	0	0	0	0	0
9454	Vitvi05_01chr04g20860	5.37	7.35	1.62	4.54	0.01	0.01	22.56	44.99	12.06	0	0	0	0.86	0	0	0	0	0	0	0	0
40330	Vitvi05_01chr17g02730	10.43	7.35	1.43	5.16	0.01	0.01	21.31	60.41	73.7	0	0	0.93	0	0	0	0	0	0	0	0	0
20397	Vitvi05_01chr08g22140	5.65	7.34	1.48	4.98	0.01	0.01	17.55	37.27	24.12	0	0	0	0	0	1.81	0	0	1.96	1.05	0	0.89
25314	Vitvi05_01chr10g24180	47.97	7.34	0.73	10.1	0.01	0.01	172.92	281.45	259.96	2.51	0.9	0.93	0.86	0	0	0	0	0	0	0	0
47437	Vitvi05_01chr19g17790	10.24	7.31	1.44	5.08	0.01	0.01	20.05	48.84	81.74	0	0	0.93	0	0	0	0	1.91	0	0	0	0
20494	Vitvi05_01chr08g23110	5420.98	7.29	0.12	63.27	0	0	25562.2	27223.5	27685.2	172.14	197.73	147.34	37.47	40.01	37.93	33.82	38.07	37.08	30.31	40.92	31.08
43119	Vitvi05_01chr18g12000	5.18	7.26	1.48	4.92	0.01	0.01	21.31	34.7	18.76	0	0	0	0.86	0	0	0	0	0	1.05	0.91	0
4365	Vitvi05_01chr02g09540	26.81	7.24	0.96	7.54	0.01	0.01	77.69	161.93	158.12	1.68	0	0.93	1.71	0	0	0	0	0	0	0	0
22721	Vitvi05_01chr09g20420	200.32	7.24	0.9	8.1	0.01	0.01	814.45	1214.48	954.07	4.18	1.8	13.9	0	0	0	0	0	1.96	0	0	0
41229	Vitvi05_01chr17g11720	9.75	7.2	1.35	5.37	0.01	0.01	43.86	44.99	50.92	0.84	0	0	0	0	0	2.9	0	0	0	1.82	0.89
10805	Vitvi05_01chr05g08920	5.49	7.19	1.64	4.41	0.01	0.01	18.8	25.71	26.8	0	0	0	0	0.91	0	0	0	2.93	6.27	0.91	0
38324	Vitvi05_01chr16g04980	4.72	7.16	1.57	4.59	0.01	0.01	22.56	21.85	25.46	0	0	0	0.86	0	0	0	0	0	0	0	0
4319	Vitvi05_01chr02g09080	209.58	7.14	1.24	5.8	0.01	0.01	1115.16	1351.99	641.85	19.22	1.8	0.93	1.71	0.91	0	1.94	0	0.98	6.27	0	0.89
22326	Vitvi05_01chr09g16470	466.74	7.14	0.33	21.89	0.01	0.01	1503.59	2845.34	2464.21	20.9	18.88	8.34	23.84	19.1	13.55	20.3	9.52	7.81	11.5	20.01	14.21
44337	Vitvi05_01chr18g24180	2200.39	7.13	0.85	8.47	0.01	0.01	5434.21	13211.4	14033.5	70.2	89.88	74.13	45.13	1.82	12.65	5.8	12.38	6.83	5.23	0	2.67
28089	Vitvi05_01chr12g05940	300.75	7.1	0.32	22.45	0.01	0.01	1269.28	1792.8	1400.28	17.55	6.3	8.34	1.71	1.82	2.71	4.84	0	1.96	1.05	0	2.67
42164	Vitvi05_01chr18g02450	383.21	7.1	0.48	14.95	0.01	0.01	1491.06	1750.39	2417.31	18.39	13.49	9.27	15.33	6.37	9.94	0.97	3.81	0	0	8.19	3.56
27558	Vitvi05_01chr12g00630	56.64	7.08	0.75	9.53	0.01	0.01	92.73	284.02	456.94	2.51	2.7	0.93	3.41	2.73	2.71	0	0.96	0	0	0	0
43611	Vitvi05_01chr18g16920	200.33	7.08	0.73	9.72	0.01	0.01	487.42	1164.36	1326.58	8.36	3.6	10.2	2.56	0	0	0	0	0	0	0	1.78
6163	Vitvi05_01chr03g07860	96.22	7.06	0.55	13.07	0.01	0.01	325.78	667	431.48	0.84	3.6	6.49	4.26	0.91	0	0	0.96	0.98	1.05	0	0
32314	Vitvi05_01chr13g24760	699.78	7.06	0.22	33.16	0.01	0.01	3094.88	3675.55	3579.07	30.09	24.27	23.17	11.07	8.19	6.33	2.9	0.96	3.91	21.95	9.1	5.33
1859	Vitvi05_01chr01g09770	10.83	7.04	1.39	5.1	0.01	0.01	16.29	35.99	72.36	0	0.9	0	2.56	0	3.62	0	0	2.93	11.5	9.1	7.11
5867	Vitvi05_01chr03g04900	15.68	7.04	1.33	5.32	0.01	0.01	119.04	95.11	14.74	1.68	0	0	0.86	0	0	0	1.91	0	0	0	1.78
12611	Vitvi05_01chr06g00150	4.45	7.04	1.63	4.34	0.01	0.01	11.28	20.57	32.16	0	0	0	0	0	0	0	0	0.98	0	0	1.78
24332	Vitvi05_01chr10g14360	747.75	7.02	0.48	14.84	0.01	0.01	2409.5	4390.1	4080.22	15.05	40.45	28.73	77.48	50.01	25.29	25.13	9.52	21.47	13.59	16.37	13.32
22168	Vitvi05_01chr09g14890	8.62	7.01	1.35	5.21	0.01	0.01	25.06	35.99	61.64	0	0	0.93	0.86	0.91	0.91	0	0	0.98	1.05	0	0.89
28093	Vitvi05_01chr12g05980	436.66	7.01	0.55	12.98	0.01	0.01	1623.88	2380.11	2452.15	23.4	7.2	19.46	1.71	3.64	0.91	0.97	2.86	5.86	12.54	2.73	12.43
28094	Vitvi05_01chr12g05990	37.3	7.01	1.22	5.79	0.01	0.01	139.09	190.21	221.1	4.18	0	0	0	0	0	2.9	0.96	0.98	0	0	0
15400	Vitvi05_01chr07g05100	38.83	6.99	0.73	9.69	0.01	0.01	186.7	188.92	183.58	4.18	0	0	4.26	5.46	1.81	0.97	0	0	1.05	3.64	1.78
22985	Vitvi05_01chr10g00890	4.12	6.98	4.72	1.48	0.14	0.19	22.56	25.71	13.4	0	0	0	0	0	0	0	0	0	0	0	0
28087	Vitvi05_01chr12g05920	696.67	6.98	0.72	9.7	0.01	0.01	2578.65	3730.81	3952.92	56.83	13.49	11.12	13.63	17.28	4.52	15.47	19.04	5.86	12.54	2.73	15.1
17537	Vitvi05_01chr07g26470	819.27	6.97	0.2	35.84	0.01	0.01	4260.16	4103.51	3320.46	28.42	43.15	22.24	45.98	50.92	54.18	62.81	59.01	68.29	52.25	59.11	58.6
44830	Vitvi05_01chr18g29110	4.31	6.97	1.61	4.34	0.01	0.01	11.28	25.71	24.12	0	0	0	1.71	1.82	0	0	0	0	0	0	0
22167	Vitvi05_01chr09g14880	4.19	6.96	1.76	3.98	0.01	0.01	6.27	11.57	42.88	0	0	0	0	0	0	0	0	0.98	1.05	0	0
19655	Vitvi05_01chr08g14720	261.02	6.95	0.32	22.24	0.01	0.01	1110.15	1490.79	1197.94	12.54	14.39	3.71	3.41	6.37	2.71	7.74	13.33	4.88	16.72	17.28	13.32
42945	Vitvi05_01chr18g10260	85.41	6.95	1.18	5.91	0.01	0.01	478.65	402.26	377.88	9.2	0	0.93	0.86	0	2.71	0	3.81	1.96	1.05	0	1.78
45848	Vitvi05_01chr19g01900	10981.5	6.95	0.18	38.71	0	0	46181.3	58777.9	54611.9	306.68	478.14	512.42	314.17	455.51	350.36	389.41	426.37	404.85	422.14	500.12	591.27
37661	Vitvi05_01chr15g19040	111.79	6.93	0.79	8.87	0.01	0.01	825.72	589.89	215.74	1.68	8.09	3.71	2.56	0.91	0	0	5.72	2.93	7.32	5.46	7.11
41318	Vitvi05_01chr17g12610	524.92	6.92	0.21	33.32	0.01	0.01	2472.15	2687.26	2545.95	22.57	23.37	17.61	17.88	11.82	17.16	14.5	15.23	8.78	10.45	4.55	4.44
4320	Vitvi05_01chr02g09090	117.22	6.9	1.36	5.07	0.01	0.01	553.83	821.22	364.48	10.03	2.7	1.86	0	0	0	0	0	0	4.18	0	0
10793	Vitvi05_01chr05g08800	207.47	6.89	0.68	10.17	0.01	0.01	671.61	1226.04	1163.1	4.18	16.18	5.56	5.96	3.64	1.81	0.97	4.76	0.98	0	5.46	1.78
19292	Vitvi05_01chr08g11090	4.2	6.88	1.66	4.16	0.01	0.01	10.03	23.14	24.12	0	0	0	0	0.91	2.71	0	0	0	2.09	0	0
21287	Vitvi05_01chr09g06080	1087.48	6.88	0.19	36.68	0.01	0.01	4702.46	5280.71	5973.6	44.29	53.93	38	21.29	29.1	15.36	15.47	21.89	16.59	38.67	22.74	38.18
8823	Vitvi05_01chr04g14550	7.85	6.87	1.38	4.99	0.01	0.01	45.11	26.99	38.86	0	0.9	0	0	0	0.91	1.94	0	2.93	0	0	0
44132	Vitvi05_01chr18g22130	3.86	6.87	1.67	4.13	0.01	0.01	17.55	19.28	20.1	0	0	0	0.86	0	0	0	0	0	0	0	0
30012	Vitvi05_01chr13g01740	70.91	6.85	0.53	13.08	0.01	0.01	383.42	281.45	355.1	3.35	1.8	3.71	4.26	6.37	3.62	2.9	1.91	0.98	3.14	2.73	8.88
27422	Vitvi05_01chr11g18480	34.61	6.84	0.76	9.09	0.01	0.01	177.93	218.48	109.88	0.84	0.9	2.78	0.86	0.91	0.91	0.97	0.96	1.96	0	1.82	0
24337	Vitvi05_01chr10g14410	7.63	6.82	1.37	4.99	0.01	0.01	26.32	41.13	40.2	0	0.9	0	0	0	0	1.94	0	0.98	2.09	0	0.89
12566	Vitvi05_01chr05g26530	28.41	6.81	0.83	8.23	0.01	0.01	92.73	145.23	154.1	3.35	0	0	1.71	0	1.81	1.94	0.96	3.91	4.18	8.19	8
27415	Vitvi05_01chr11g18410	569.19	6.81	0.22	31.87	0.01	0.01	2770.36	2890.32	2460.19	20.9	20.68	31.51	27.25	20.92	40.64	41.55	50.45	52.68	42.85	38.2	29.3
1788	Vitvi05_01chr01g09060	3.62	6.8	1.85	3.68	0.01	0.01	18.8	16.71	18.76	0	0	0	0	0	0	0	0	0	0	0	0
20355	Vitvi05_01chr08g21720	7.45	6.79	1.46	4.67	0.01	0.01	12.53	21.85	71.02	0.84	0	0	0.86	0	0.91	0	0	0	1.05	1.82	0.89
2676	Vitvi05_01chr01g17940	3.58	6.78	4.72	1.44	0.16	0.21	12.53	9	32.16	0	0	0	0	0	0	0	0	0	0	0	0
4566	Vitvi05_01chr02g11550	3.77	6.78	1.64	4.16	0.01	0.01	8.78	12.86	32.16	0	0	0	0	0	0	0.97	0	0	0	0.91	0.89
14462	Vitvi05_01chr06g18660	7.33	6.78	1.36	5	0.01	0.01	38.85	34.7	30.82	0	0.9	0	0.86	0	0	0	0.96	0.98	0	0	1.78
18801	Vitvi05_01chr08g06180	25466.3	6.78	0.14	51.73	0	0	108344	128778	131997	1336.17	1103.68	929.39	855.65	832.82	872.27	1143.08	956.47	1202.84	1097.15	1303.04	1243.8
43082	Vitvi05_01chr18g11630	4.19	6.78	1.53	4.45	0.01	0.01	7.52	20.57	25.46	0	0	0	1.71	0.91	1.81	0	0	0	2.09	0	2.67
26503	Vitvi05_01chr11g09290	341.03	6.77	0.56	12.11	0.01	0.01	903.41	2299.15	1786.19	14.21	22.47	9.27	10.22	0.91	8.13	7.74	6.67	6.83	18.81	6.37	15.1
39474	Vitvi05_01chr16g16480	1406.75	6.77	0.23	30.06	0.01	0.01	4996.92	7888.29	7594.97	77.72	62.02	48.19	63.01	48.19	56.89	43.49	35.22	28.3	67.92	54.56	35.52
10569	Vitvi05_01chr05g06560	45.41	6.75	0.63	10.78	0.01	0.01	176.68	264.75	225.12	2.51	0.9	2.78	0.86	0.91	2.71	0	0.96	0.98	1.05	0.91	0
16999	Vitvi05_01chr07g21090	12.99	6.75	1.23	5.49	0.01	0.01	32.58	83.54	75.04	0	0	1.86	0	0	0	0	0	0	0	1.82	0
46972	Vitvi05_01chr19g13140	19.31	6.71	0.97	6.94	0.01	0.01	86.46	88.68	99.16	2.51	0	0	3.41	0	3.62	0.97	0	2.93	0	1.82	0
47279	Vitvi05_01chr19g16210	2870.4	6.71	0.2	33.71	0.01	0.01	12191.6	15315.2	13958.5	155.43	142.91	97.3	116.64	116.38	167.05	84.07	87.56	70.24	243.47	140.95	168.69
17994	Vitvi05_01chr07g31040	1419.91	6.7	0.41	16.36	0.01	0.01	4035.87	7899.86	8807.64	49.31	92.58	58.38	63.86	26.37	33.41	30.93	27.6	27.32	70.01	39.11	36.4
46094	Vitvi05_01chr19g04360	9393.61	6.7	0.22	31.37	0.01	0.01	43506.2	48589.2	45851.2	516.42	463.76	350.26	214.55	232.76	165.25	105.33	98.03	149.26	260.18	132.76	269.01
9424	Vitvi05_01chr04g20560	135.32	6.69	0.38	17.95	0.01	0.01	685.39	693.99	619.07	11.7	1.8	5.56	0	0.91	0	1.94	2.86	0	2.09	0.91	3.56
10890	Vitvi05_01chr05g09770	23.51	6.62	0.98	6.79	0.01	0.01	224.29	70.69	52.26	0.84	0.9	1.86	1.71	0	0	0	0	0	0	0	0
15406	Vitvi05_01chr07g05160	6.39	6.62	1.63	4.09	0.01	0.01	10.03	16.71	67	0	0	0.93	0	0	0	0	0	0	1.05	0	0
17438	Vitvi05_01chr07g25480	3.52	6.62	1.6	4.16	0.01	0.01	17.55	7.72	22.78	0	0	0	0	0	0.91	0.97	0	0	1.05	1.82	0
43039	Vitvi05_01chr18g11200	65.75	6.62	0.54	12.41	0.01	0.01	378.41	320.01	263.98	0	7.2	2.78	3.41	0	0	1.94	0.96	0.98	2.09	1.82	2.67
11006	Vitvi05_01chr05g10930	3.31	6.61	4.67	1.42	0.16	0.21	5.02	7.72	34.84	0	0	0	0	0	0	0	0	1.96	0	0	0
26104	Vitvi05_01chr11g05300	3.23	6.61	1.81	3.67	0.01	0.01	22.56	12.86	12.06	0	0	0	0	0	0.91	0	0	0	0	0	0
35011	Vitvi05_01chr14g22990	4394.18	6.6	0.16	42.86	0	0	17796.2	24135.2	21905.9	189.69	226.49	243.7	145.59	193.66	176.08	169.1	164.65	147.31	171.37	114.58	133.17
45832	Vitvi05_01chr19g01740	3.42	6.59	4.72	1.4	0.17	0.22	8.78	14.14	24.12	0	0	0	4.26	0	0	0	0	0	0	0	0
1418	Vitvi05_01chr01g05360	3.73	6.58	1.55	4.25	0.01	0.01	12.53	19.28	14.74	0	0	0	0	1.82	0	0	2.86	1.96	0	1.82	0.89
3751	Vitvi05_01chr02g03400	46.55	6.58	0.6	10.98	0.01	0.01	202.99	244.18	226.46	5.02	0	1.86	0.86	1.82	3.62	0.97	2.86	0	2.09	4.55	0.89
27421	Vitvi05_01chr11g18470	12.56	6.58	1.22	5.41	0.01	0.01	87.71	55.27	26.8	0	0.9	0.93	2.56	0.91	0	4.84	0.96	2.93	0	3.64	0.89
35494	Vitvi05_01chr14g27820	3.31	6.58	1.73	3.82	0.01	0.01	10.03	18	18.76	0	0	0	0	0.91	0	0	0	0	0	1.82	0
14273	Vitvi05_01chr06g16770	40.45	6.55	1.2	5.5	0.01	0.01	269.4	257.04	68.34	0	1.8	4.64	0.86	0	0.91	0	0.96	0	0	2.73	0
22421	Vitvi05_01chr09g17420	912.23	6.55	0.41	16.2	0.01	0.01	4468.15	4121.5	4664.45	70.2	43.15	28.73	69.82	39.1	18.97	14.5	21.89	15.61	41.8	30.92	34.63
35569	Vitvi05_01chr14g28570	22.85	6.55	0.91	7.2	0.01	0.01	62.65	142.66	127.3	0	2.7	0.93	0	0	0	0.97	1.91	0	0	3.64	0
35697	Vitvi05_01chr14g29850	6.43	6.55	1.44	4.56	0.01	0.01	22.56	18	48.24	0	0.9	0	0.86	0	0	0	0	2.93	1.05	0.91	0.89
23412	Vitvi05_01chr10g05160	3.79	6.53	1.75	3.74	0.01	0.01	12.53	20.57	12.06	0	0	0	4.26	0	1.81	0	3.81	0	0	0	1.78
13054	Vitvi05_01chr06g04580	11.05	6.51	1.18	5.52	0.01	0.01	43.86	53.98	61.64	1.68	0	0	1.71	0	1.81	0	0	0	1.05	0	0
25809	Vitvi05_01chr11g02350	93.02	6.51	0.44	14.91	0.01	0.01	537.54	472.94	355.1	3.35	8.09	3.71	0.86	0	0	2.9	3.81	1.96	4.18	0	0.89
30832	Vitvi05_01chr13g09940	16.67	6.51	2.04	3.19	0.01	0.01	127.81	84.83	30.82	0	2.7	0	0	0	0	2.9	0.96	0	0	0	0
1713	Vitvi05_01chr01g08310	44.1	6.5	0.61	10.76	0.01	0.01	181.69	191.49	266.66	3.35	1.8	1.86	3.41	1.82	0.91	1.94	1.91	0.98	0	3.64	0
31736	Vitvi05_01chr13g18980	2.94	6.5	2.05	3.18	0.01	0.01	13.79	12.86	17.42	0	0	0	0	0	0	0	0	0	0	0	0
15237	Vitvi05_01chr07g03470	2.92	6.49	2.06	3.16	0.01	0.01	17.55	12.86	13.4	0	0	0	0	0	0	0	0	0	0	0	0
25157	Vitvi05_01chr10g22610	3.58	6.49	1.66	3.91	0.01	0.01	20.05	6.43	17.42	0	0	0	0	0	0	2.9	0	1.96	3.14	1.82	0
20752	Vitvi05_01chr09g00730	193.63	6.48	0.34	19.55	0.01	0.01	671.61	1092.39	1070.64	10.03	10.79	11.12	11.07	9.1	8.13	0	0.96	4.88	1.05	1.82	0.89
35373	Vitvi05_01chr14g26610	1466.7	6.48	0.24	27.84	0.01	0.01	5242.5	8105.48	7715.56	56.83	102.46	77.84	84.29	62.74	46.06	45.42	62.82	47.81	127.48	90.94	132.29
45494	Vitvi05_01chr18g35750	7.36	6.48	1.39	4.69	0.01	0.01	10.03	29.56	45.56	0.84	0	0	0.86	2.73	2.71	0	3.81	1.96	4.18	3.64	4.44
1954	Vitvi05_01chr01g10720	1116	6.47	0.2	32.68	0.01	0.01	5032	5873.17	5472.45	66.02	79.99	38.92	31.51	14.55	22.58	22.23	18.09	21.47	15.68	12.74	18.65
3311	Vitvi05_01chr01g24290	26.81	6.46	0.75	8.72	0.01	0.01	114.03	151.65	121.94	1.68	1.8	0.93	2.56	0.91	3.62	0	0	1.96	1.05	0	0
12399	Vitvi05_01chr05g24860	436.13	6.46	0.77	8.47	0.01	0.01	1365.76	2461.08	2596.87	15.88	37.75	19.46	26.4	1.82	3.62	2.9	0.96	1.96	2.09	1.82	3.56
13379	Vitvi05_01chr06g07830	31.72	6.46	0.7	9.31	0.01	0.01	116.53	183.78	167.5	1.68	1.8	1.86	1.71	0	0	0	0	0	0	0	0.89
10799	Vitvi05_01chr05g08860	47.38	6.45	0.63	10.35	0.01	0.01	137.83	272.46	285.42	2.51	1.8	3.71	4.26	2.73	0	0	0	0	0	0	0
11271	Vitvi05_01chr05g13580	3.02	6.45	1.63	3.96	0.01	0.01	17.55	12.86	12.06	0	0	0	0	0	0.91	0	0	0	0	0.91	0.89
29070	Vitvi05_01chr12g15750	5.79	6.45	1.66	3.91	0.01	0.01	5.02	26.99	50.92	0.84	0	0	0	0.91	0	0	0	0	2.09	0	0
24479	Vitvi05_01chr10g15830	771.2	6.44	0.39	16.57	0.01	0.01	2135.09	4636.85	4255.76	30.92	55.73	40.78	57.05	60.92	37.93	54.12	40.93	33.17	37.62	63.66	27.53
46658	Vitvi05_01chr19g10000	2.93	6.44	1.79	3.6	0.01	0.01	21.31	14.14	6.7	0	0	0	0	0.91	0.91	0	0	0	0	0	0
6196	Vitvi05_01chr03g08190	1271.69	6.43	0.26	25.22	0.01	0.01	5652.23	8194.16	4720.73	75.21	66.51	74.13	54.49	50.01	26.19	14.5	36.17	21.47	37.62	20.92	31.08
35574	Vitvi05_01chr14g28620	204.76	6.43	0.37	17.66	0.01	0.01	749.29	907.32	1286.38	19.22	4.5	10.2	17.88	9.1	13.55	4.84	1.91	9.76	10.45	14.55	12.43
36021	Vitvi05_01chr15g02640	3.68	6.43	1.61	4	0.01	0.01	17.55	21.85	2.68	0	0	0	0	0	1.81	1.94	3.81	1.96	0	0.91	2.67
24546	Vitvi05_01chr10g16500	2.78	6.42	4.72	1.36	0.18	0.24	5.02	21.85	14.74	0	0	0	0	0	0	0	0	0	0	0	0
4279	Vitvi05_01chr02g08680	21.4	6.41	0.98	6.57	0.01	0.01	38.85	127.24	136.68	0.84	0	2.78	3.41	1.82	0	1.94	1.91	0	1.05	0	4.44
21265	Vitvi05_01chr09g05860	61.64	6.41	0.49	13.11	0.01	0.01	296.96	269.89	329.64	4.18	3.6	2.78	0	0.91	2.71	1.94	0.96	0.98	1.05	2.73	6.22
40683	Vitvi05_01chr17g06260	53.16	6.41	0.52	12.37	0.01	0.01	265.64	258.32	225.12	3.35	3.6	1.86	7.67	5.46	4.52	4.84	4.76	3.91	2.09	4.55	1.78
18990	Vitvi05_01chr08g08070	1242.78	6.4	0.21	31.25	0.01	0.01	4395.48	6711.09	6548.45	87.75	73.7	48.19	60.45	68.19	72.24	82.14	92.32	61.46	113.9	107.3	118.97
2289	Vitvi05_01chr01g14070	2.8	6.39	4.71	1.36	0.18	0.24	1.26	10.29	29.48	0	0	0	0.86	0	0	0	0	0	0	0	0
2975	Vitvi05_01chr01g20930	5.69	6.38	1.54	4.17	0.01	0.01	17.55	28.28	33.5	0	0.9	0	0	0	0	0	0	0	4.18	0	0.89
25301	Vitvi05_01chr10g24050	221.34	6.38	0.35	18.29	0.01	0.01	751.8	1214.48	1232.78	22.57	11.69	3.71	14.48	10.92	11.74	7.74	9.52	5.86	9.41	6.37	7.11
30370	Vitvi05_01chr13g05320	1599.92	6.38	0.44	14.57	0.01	0.01	6823.77	8604.12	7946.04	58.5	147.4	75.06	55.35	25.46	43.35	24.16	27.6	20.49	56.43	20.92	70.14
21697	Vitvi05_01chr09g10180	2.68	6.37	4.72	1.35	0.18	0.24	7.52	19.28	13.4	0	0	0	0	0	0	0	0	0	0	0	0
3955	Vitvi05_01chr02g05440	10.31	6.36	1.26	5.09	0.01	0.01	43.86	52.7	48.24	0.84	0	0.93	0	0	0.91	0	0	0	6.27	0.91	0
42791	Vitvi05_01chr18g08720	338.5	6.36	0.64	10.01	0.01	0.01	1794.28	1686.13	1503.45	30.09	20.68	10.2	11.07	0.91	4.52	1.94	1.91	8.78	0	0.91	2.67
4676	Vitvi05_01chr02g12650	5.46	6.35	1.43	4.45	0.01	0.01	28.82	26.99	21.44	0	0.9	0	0	0	0.91	0	0	0	1.05	0	1.78
29857	Vitvi05_01chr13g00190	1893.07	6.35	0.19	33.7	0.01	0.01	7179.62	9452.32	10162.4	96.94	137.51	96.37	126.01	121.84	96.62	82.14	83.76	111.22	267.5	192.78	189.1
39284	Vitvi05_01chr16g14580	34.18	6.35	0.66	9.64	0.01	0.01	187.95	138.8	176.88	1.68	4.5	0	0.86	0	0	1.94	0	0	0	0	0
4605	Vitvi05_01chr02g11940	3.76	6.34	1.68	3.8	0.01	0.01	1.26	11.57	26.8	0	0	0	2.56	0	1.81	0	0	0	5.23	3.64	3.56
39900	Vitvi05_01chr16g20740	5.38	6.34	2.75	2.31	0.03	0.04	15.04	21.85	40.2	0	0.9	0	0	0	2.71	0	0	0	0	0	0
1994	Vitvi05_01chr01g11120	1966.83	6.33	0.63	10.18	0.01	0.01	7033.02	8413.92	10524.1	206.4	85.39	32.44	280.11	63.65	135.45	160.4	124.68	136.58	1155.66	561.95	588.61
14484	Vitvi05_01chr06g18880	54.77	6.33	0.56	11.34	0.01	0.01	255.61	268.6	249.24	7.53	0	1.86	9.37	4.55	0.91	0.97	1.91	0.98	8.36	7.28	4.44
42871	Vitvi05_01chr18g09520	2.81	6.33	1.91	3.33	0.01	0.01	1.26	20.57	17.42	0	0	0	0	0	0.91	0	0	0	1.05	0	0.89
37404	Vitvi05_01chr15g16470	23.49	6.31	0.85	7.51	0.01	0.01	132.82	141.37	71.02	4.18	0	0	0	0.91	0	0	0	0	1.05	0	0.89
4068	Vitvi05_01chr02g06570	738.71	6.3	0.99	6.4	0.01	0.01	2380.68	4133.06	4357.59	40.12	64.72	33.36	34.06	1.82	6.33	0	3.81	3.91	16.72	1.82	2.67
29583	Vitvi05_01chr12g20880	2.63	6.3	1.97	3.21	0.01	0.01	20.05	9	9.38	0	0	0	0	0.91	0	0	0	0	0	0	0
42861	Vitvi05_01chr18g09420	34.61	6.29	0.65	9.82	0.01	0.01	117.79	177.36	188.94	2.51	2.7	0.93	4.26	4.55	1.81	1.94	2.86	4.88	3.14	3.64	1.78
31260	Vitvi05_01chr13g14220	3.49	6.28	1.69	3.73	0.01	0.01	8.78	6.43	22.78	0	0	0	0	0	0.91	0	0	3.91	4.18	0.91	4.44
44318	Vitvi05_01chr18g23990	5.46	6.28	1.39	4.53	0.01	0.01	26.32	18	29.48	0	0.9	0	2.56	0.91	1.81	0	0.96	0	0	0.91	0
24052	Vitvi05_01chr10g11560	2.52	6.27	2.23	2.83	0.01	0.01	10.03	10.29	17.42	0	0	0	0	0	0	0	0	0	0	0	0
28082	Vitvi05_01chr12g05870	5.21	6.27	1.6	3.94	0.01	0.01	5.02	33.42	34.84	0.84	0	0	0	0	0	0	0	0.98	2.09	0	0.89
28990	Vitvi05_01chr12g14950	3.16	6.26	1.63	3.87	0.01	0.01	10.03	16.71	10.72	0	0	0	4.26	0	1.81	0	0.96	0	1.05	1.82	0
44091	Vitvi05_01chr18g21720	7.49	6.26	1.37	4.59	0.01	0.01	18.8	21.85	32.16	0	0	0.93	6.82	3.64	1.81	0.97	3.81	2.93	11.5	1.82	5.33
14458	Vitvi05_01chr06g18620	3.23	6.25	1.73	3.62	0.01	0.01	20.05	9	8.04	0	0	0	0	0.91	0.91	3.87	0	0	2.09	0	3.56
43616	Vitvi05_01chr18g16970	5.1	6.24	1.5	4.18	0.01	0.01	35.09	24.42	12.06	0	0.9	0	0	0	0	0	1.91	0.98	1.05	0	0
43191	Vitvi05_01chr18g12720	500.67	6.23	1.11	5.65	0.01	0.01	2890.64	2449.51	2047.48	71.03	8.99	18.54	9.37	0.91	2.71	0	0.96	8.78	1.05	0	0
45819	Vitvi05_01chr19g01610	2.5	6.23	2.08	3	0.01	0.01	3.76	16.71	16.08	0	0	0	0.86	0	0	0	0	0	0	0	0
1868	Vitvi05_01chr01g09860	2.67	6.22	1.71	3.65	0.01	0.01	8.78	14.14	13.4	0	0	0	0	0	0.91	0	0	0	0	1.82	0.89
41482	Vitvi05_01chr17g14250	9	6.22	1.31	4.76	0.01	0.01	18.8	30.85	81.74	0.84	0.9	0	0.86	0	0	0.97	0	0	0	0	0
20618	Vitvi05_01chr08g24350	61.05	6.21	0.52	12.02	0.01	0.01	239.33	290.45	317.58	5.85	4.5	0.93	10.22	0.91	9.94	1.94	7.62	2.93	7.32	9.1	7.11
26864	Vitvi05_01chr11g12900	5108.31	6.21	0.2	32.07	0.01	0.01	20357.3	29252.7	24809.6	264.06	413.43	331.73	256.27	175.48	144.48	151.71	122.78	131.7	66.88	77.3	69.25
31267	Vitvi05_01chr13g14290	2.95	6.21	1.56	4	0.01	0.01	10.03	15.43	10.72	0	0	0	3.41	0.91	1.81	0	0	0	1.05	0	0.89
41275	Vitvi05_01chr17g12180	2339.81	6.19	0.26	24.63	0.01	0.01	9211.96	12322.1	12593.1	193.87	128.53	145.48	116.64	59.1	47.86	39.62	52.35	54.63	52.25	28.19	51.5
28874	Vitvi05_01chr12g13790	2.48	6.18	2.41	2.57	0.02	0.02	11.28	0	24.12	0	0	0	0.86	0	0	0	0	0	0	0	0.89
18314	Vitvi05_01chr08g01310	2.35	6.17	2.31	2.68	0.01	0.02	7.52	11.57	16.08	0	0	0	0	0	0	0	0	0	0	0	0
21220	Vitvi05_01chr09g05410	1672.92	6.17	0.22	28.88	0.01	0.01	8522.82	7610.7	7940.68	147.08	103.36	84.33	88.55	55.47	74.05	62.81	86.61	40	75.24	101.85	100.33
36415	Vitvi05_01chr15g06580	3.9	6.17	1.48	4.18	0.01	0.01	6.27	14.14	14.74	0	0	0	2.56	2.73	0.91	3.87	2.86	1.96	3.14	0	5.33
42542	Vitvi05_01chr18g06230	209.51	6.17	0.29	21.34	0.01	0.01	961.05	1161.79	862.95	17.55	8.99	14.83	8.52	10.92	10.84	22.23	18.09	7.81	14.63	9.1	13.32
9362	Vitvi05_01chr04g19940	2.32	6.16	4.72	1.31	0.2	0.26	7.52	20.57	6.7	0	0	0	0	0	0	0	0	0	0	0	0
15147	Vitvi05_01chr07g02570	1977.92	6.16	0.38	16.49	0.01	0.01	9386.13	11045.9	8302.47	99.44	177.96	125.1	107.28	26.37	55.99	36.72	35.22	49.76	71.06	81.84	67.48
24366	Vitvi05_01chr10g14700	6844.21	6.16	0.08	77.73	0	0	31705.6	31806.3	34256.4	441.22	452.98	475.35	391.64	423.68	382.86	445.45	427.32	468.26	313.47	322.81	349.8
17548	Vitvi05_01chr07g26580	2.5	6.15	1.77	3.48	0.01	0.01	18.8	9	6.7	0	0	0	0	0	0	0	0	0.98	1.05	0.91	0
19391	Vitvi05_01chr08g12080	4.75	6.15	1.51	4.07	0.01	0.01	11.28	35.99	20.1	0	0	0.93	0	0	0	0	0.96	0	1.05	0.91	0
46074	Vitvi05_01chr19g04160	4.67	6.15	1.48	4.17	0.01	0.01	22.56	21.85	22.78	0.84	0	0	0	0	0.91	0	0	0	1.05	0	0
2943	Vitvi05_01chr01g20610	8.74	6.14	1.39	4.44	0.01	0.01	11.28	55.27	56.28	1.68	0	0	0	2.73	1.81	1.94	0	0	0	0	0
8553	Vitvi05_01chr04g11850	52.91	6.14	0.52	12.01	0.01	0.01	255.61	205.63	282.74	5.02	2.7	2.78	0.86	7.28	5.42	0.97	3.81	4.88	5.23	3.64	7.11
22422	Vitvi05_01chr09g17430	47.15	6.14	0.52	11.96	0.01	0.01	226.8	224.91	233.16	5.02	2.7	1.86	3.41	0.91	0.91	0	0	1.96	2.09	0.91	2.67
18412	Vitvi05_01chr08g02290	2.51	6.13	2	3.08	0.01	0.01	5.02	10.29	18.76	0	0	0	0	0	1.81	0	0	0	0	0	1.78
23331	Vitvi05_01chr10g04350	22.13	6.13	0.81	7.63	0.01	0.01	122.8	66.83	116.58	3.35	0	0.93	2.56	2.73	2.71	0	0.96	4.88	3.14	0.91	3.56
27995	Vitvi05_01chr12g05000	2.54	6.13	2.04	3.02	0.01	0.01	5.02	9	20.1	0	0	0	0	0	1.81	0	0	0	2.09	0	0
6133	Vitvi05_01chr03g07560	4.79	6.12	1.53	4.02	0.01	0.01	11.28	30.85	24.12	0.84	0	0	0.86	0	0	0.97	2.86	0	0	0	0
8162	Vitvi05_01chr04g07940	2.51	6.12	1.77	3.47	0.01	0.01	10.03	7.72	16.08	0	0	0	0	1.82	0.91	0	0	0	1.05	0	0
8816	Vitvi05_01chr04g14480	2.39	6.12	2	3.07	0.01	0.01	2.51	19.28	12.06	0	0	0	0	0	0.91	0.97	0	0	0	0	0
42540	Vitvi05_01chr18g06210	622.34	6.12	0.26	24.03	0.01	0.01	4033.37	2755.38	1941.62	37.61	45.84	42.63	36.61	57.28	57.79	84.07	73.29	65.37	31.35	41.83	31.08
2082	Vitvi05_01chr01g12000	2.66	6.11	1.82	3.37	0.01	0.01	8.78	11.57	13.4	0	0	0	0	0	0	0	0	0.98	4.18	0.91	0
4567	Vitvi05_01chr02g11560	45.17	6.11	0.57	10.83	0.01	0.01	149.11	185.07	276.04	1.68	2.7	4.64	3.41	3.64	3.62	7.74	1.91	2.93	13.59	9.1	12.43
11901	Vitvi05_01chr05g19880	118.82	6.11	0.41	15.09	0.01	0.01	426.02	702.99	596.29	3.35	6.3	15.76	10.22	4.55	7.23	4.84	1.91	1.96	0	0.91	0
32487	Vitvi05_01chr13g26490	29.51	6.11	0.7	8.74	0.01	0.01	110.27	155.51	155.44	5.02	0.9	0	0.86	2.73	5.42	0.97	0	0	1.05	0.91	3.56
20612	Vitvi05_01chr08g24290	17.01	6.1	0.86	7.16	0.01	0.01	85.21	84.83	72.36	1.68	0	1.86	0.86	0	0	0.97	0	0.98	1.05	0.91	4.44
32945	Vitvi05_01chr14g02330	76.57	6.1	0.53	11.51	0.01	0.01	345.83	317.44	290.78	10.87	1.8	0.93	0	2.73	0.91	2.9	0.96	5.86	70.01	30.92	66.59
39473	Vitvi05_01chr16g16470	2393.04	6.1	0.22	28.96	0.01	0.01	10203.1	12295.1	11735.5	239.83	144.7	116.76	168.58	143.66	142.67	84.07	81.85	93.66	194.36	138.22	113.64
5730	Vitvi05_01chr03g03530	965.33	6.08	0.16	38.36	0	0	4569.65	4693.39	4037.34	86.07	44.94	64.87	65.56	79.1	75.85	96.63	98.03	109.26	154.65	150.95	153.59
5508	Vitvi05_01chr03g01310	42.57	6.07	0.58	10.59	0.01	0.01	150.36	231.33	207.7	5.02	0	3.71	3.41	5.46	3.62	0.97	3.81	1.96	4.18	5.46	11.55
5602	Vitvi05_01chr03g02250	12.38	6.07	1.04	5.88	0.01	0.01	41.35	78.4	60.3	0	0	2.78	0	0	0.91	0	0	0.98	0	0	0.89
26144	Vitvi05_01chr11g05700	2.54	6.07	2.02	3.01	0.01	0.01	2.51	14.14	16.08	0	0	0	0	0	0	0	0	0	0	1.82	3.56
27411	Vitvi05_01chr11g18370	3.63	6.07	1.54	3.95	0.01	0.01	7.52	6.43	18.76	0	0	0	0	0	0	5.8	1.91	5.86	1.05	1.82	5.33
42131	Vitvi05_01chr18g02120	2.19	6.07	4.73	1.29	0.2	0.26	26.32	6.43	0	0	0	0	0	0	0	0	0	0	0	0	0
18097	Vitvi05_01chr07g32070	3.18	6.06	1.72	3.53	0.01	0.01	5.02	11.57	16.08	0	0	0	4.26	0.91	0	0	0	3.91	3.14	1.82	0.89
42564	Vitvi05_01chr18g06450	215.02	6.06	0.3	20.6	0.01	0.01	894.64	1156.64	1108.16	19.22	17.98	10.2	11.92	3.64	0.91	0	0	0	1.05	0	0.89
5266	Vitvi05_01chr02g18550	237.99	6.05	0.27	22.73	0.01	0.01	1167.79	1317.29	950.05	20.06	17.98	13.9	10.22	5.46	10.84	7.74	8.57	4.88	6.27	17.28	11.55
23275	Vitvi05_01chr10g03790	2.16	6.05	2.37	2.56	0.02	0.02	11.28	9	12.06	0	0	0	0	0	0	0	0	0	0	0	0
44202	Vitvi05_01chr18g22830	8.29	6.05	1.3	4.67	0.01	0.01	30.08	15.43	72.36	0	0.9	0.93	0.86	0	0.91	0	0	0	1.05	1.82	0
26247	Vitvi05_01chr11g06730	2.52	6.04	2.09	2.91	0.01	0.01	7.52	20.57	4.02	0	0	0	0	0	0	0	0	0	1.05	4.55	0
26979	Vitvi05_01chr11g14050	24.93	6.04	0.78	7.76	0.01	0.01	111.52	138.8	99.16	1.68	0	3.71	5.96	0	0	1.94	1.91	3.91	0	2.73	2.67
12647	Vitvi05_01chr06g00510	2.19	6.02	4.73	1.28	0.21	0.27	0	11.57	20.1	0	0	0	0	0	0	0	0	0	1.05	0	0
7320	Vitvi05_01chr03g19430	2.09	6.01	4.73	1.28	0.21	0.27	6.27	9	16.08	0	0	0	0	0	0	0	0	0	0	0	0
14939	Vitvi05_01chr07g00490	2.35	6.01	1.88	3.21	0.01	0.01	3.76	10.29	17.42	0	0	0	0	0	0.91	0	0	1.96	0	0.91	0
862	Vitvi05_01chr00g08620	2.91	6	1.63	3.7	0.01	0.01	6.27	9	16.08	0	0	0	1.71	0	0.91	2.9	0	1.96	2.09	2.73	0
6813	Vitvi05_01chr03g14360	2.98	6	1.51	3.99	0.01	0.01	8.78	7.72	14.74	0	0	0	0	0	0	3.87	1.91	1.96	2.09	0.91	2.67
31894	Vitvi05_01chr13g20560	4.13	6	4.56	1.32	0.19	0.25	3.76	10.29	46.9	0	0.9	0	0	0	0	0	0	0	0	0	0
32708	Vitvi05_01chr13g28700	2.21	6	4.55	1.32	0.19	0.25	3.76	16.71	10.72	0	0	0	0	1.82	0	0	0	0	0	0	0
8708	Vitvi05_01chr04g13400	2.14	5.99	2.09	2.87	0.01	0.01	11.28	7.72	12.06	0	0	0	0	0	0	0	0	0	1.05	0	0
26028	Vitvi05_01chr11g04540	59.41	5.99	0.48	12.56	0.01	0.01	265.64	242.9	330.98	5.02	4.5	3.71	6.82	6.37	1.81	1.94	1.91	2.93	4.18	1.82	10.66
33577	Vitvi05_01chr14g08650	2.57	5.99	1.62	3.7	0.01	0.01	11.28	11.57	8.04	0	0	0	0.86	0.91	0	3.87	0.96	0.98	0	0	0
3565	Vitvi05_01chr02g01540	42.23	5.98	0.59	10.29	0.01	0.01	147.86	190.21	274.7	4.18	3.6	1.86	1.71	5.46	0.91	2.9	0	0	0	0	0
5447	Vitvi05_01chr03g00700	2.06	5.98	2.44	2.46	0.02	0.03	12.53	11.57	6.7	0	0	0	0	0	0	0	0	0	0	0	0
14483	Vitvi05_01chr06g18870	42.62	5.98	0.53	11.45	0.01	0.01	221.78	188.92	201	3.35	4.5	1.86	3.41	1.82	1.81	1.94	0.96	0	5.23	1.82	0.89
27416	Vitvi05_01chr11g18420	647.27	5.98	0.26	23.09	0.01	0.01	3277.82	3040.68	2578.11	45.96	67.41	27.8	57.05	30.01	50.57	88.9	92.32	135.6	82.55	80.93	53.27
27997	Vitvi05_01chr12g05020	2.04	5.97	4.73	1.27	0.21	0.27	2.51	3.86	24.12	0	0	0	0	0	0	0	0	0	0	0	0
8551	Vitvi05_01chr04g11830	11.97	5.96	1.11	5.41	0.01	0.01	72.68	51.41	40.2	1.68	0	0.93	0	0	3.62	0	0	0.98	6.27	0.91	0.89
44127	Vitvi05_01chr18g22080	22.65	5.96	4.61	1.3	0.2	0.26	142.85	128.52	62.98	0	5.4	0	0	0	0	0	0	0	0	0	0
30725	Vitvi05_01chr13g08870	2.27	5.95	1.85	3.24	0.01	0.01	6.27	2.58	21.44	0	0	0	0.86	0	0	0	0	0.98	1.05	0	0.89
35696	Vitvi05_01chr14g29840	2.37	5.95	1.97	3.04	0.01	0.01	3.76	10.29	16.08	0	0	0	0.86	0	0	0	1.91	0	0	0	2.67
39098	Vitvi05_01chr16g12720	2.25	5.95	1.86	3.21	0.01	0.01	7.52	5.15	17.42	0	0	0	0.86	1.82	0	0	0	0	0	0	0.89
11120	Vitvi05_01chr05g12070	3.97	5.94	1.4	4.26	0.01	0.01	8.78	7.72	13.4	0	0	0	4.26	2.73	4.52	0.97	1.91	0	6.27	4.55	4.44
12570	Vitvi05_01chr05g26570	2.01	5.94	4.73	1.26	0.21	0.27	10.03	2.58	17.42	0	0	0	0	0	0	0	0	0	0	0	0
23381	Vitvi05_01chr10g04850	2.06	5.94	2.13	2.79	0.01	0.01	7.52	9	13.4	0	0	0	0	0	0	0	0	0	0	0	0.89
3052	Vitvi05_01chr01g21700	2.34	5.93	1.87	3.18	0.01	0.01	8.78	10.29	10.72	0	0	0	2.56	0	0	0	0	0	0	0.91	1.78
5328	Vitvi05_01chr02g19170	1884.97	5.93	0.21	29.32	0.01	0.01	10845.9	8460.18	7971.5	203.9	135.72	108.42	96.21	84.56	83.08	47.35	51.4	37.08	60.61	35.47	53.27
21217	Vitvi05_01chr09g05380	2.04	5.93	2.19	2.72	0.01	0.02	6.27	16.71	6.7	0	0	0	0	0	0	0	0	0	0	0.91	0
43542	Vitvi05_01chr18g16230	1.98	5.93	2.48	2.4	0.02	0.03	12.53	6.43	10.72	0	0	0	0	0	0	0	0	0	0	0	0
11894	Vitvi05_01chr05g19810	3.99	5.91	1.55	3.82	0.01	0.01	12.53	24.42	20.1	0	0	0.93	0	0.91	0	0	0.96	0	0	0	0
39271	Vitvi05_01chr16g14450	221.27	5.91	0.36	16.6	0.01	0.01	1400.84	1190.06	659.27	12.54	26.07	15.76	5.96	0	1.81	1.94	1.91	1.96	0	0	0.89
3970	Vitvi05_01chr02g05590	7.51	5.9	1.26	4.69	0.01	0.01	27.57	30.85	46.9	0.84	0	0.93	0.86	0	2.71	0	1.91	0	0	0	0
4439	Vitvi05_01chr02g10280	2.31	5.9	1.91	3.1	0.01	0.01	2.51	5.15	21.44	0	0	0	0	0.91	2.71	0	0	0	1.05	0	0.89
5215	Vitvi05_01chr02g18040	114.05	5.9	0.77	7.68	0.01	0.01	211.76	538.49	888.41	5.02	18.88	3.71	5.96	0.91	0.91	2.9	2.86	2.93	6.27	14.55	7.11
8089	Vitvi05_01chr04g07210	2.85	5.9	2.06	2.87	0.01	0.01	0	6.43	22.78	0	0	0	0	0	1.81	0	0	2.93	5.23	0.91	2.67
21698	Vitvi05_01chr09g10190	1.94	5.9	4.73	1.25	0.22	0.28	23.81	2.58	2.68	0	0	0	0	0	0	0	0	0	0	0	0
15085	Vitvi05_01chr07g01950	4.01	5.89	1.62	3.64	0.01	0.01	5.02	18	33.5	0.84	0	0	0.86	0	0.91	0	0	0.98	0	0	0
36069	Vitvi05_01chr15g03120	1.99	5.89	2.3	2.57	0.02	0.02	2.51	9	17.42	0	0	0	0	0.91	0	0	0	0	0	0	0
42875	Vitvi05_01chr18g09560	918.82	5.89	0.25	23.94	0.01	0.01	3187.6	4988.98	5149.52	53.49	111.45	60.23	35.76	26.37	29.8	10.63	10.47	8.78	42.85	29.1	37.29
25648	Vitvi05_01chr11g00740	7.16	5.88	1.33	4.43	0.01	0.01	15.04	29.56	58.96	0.84	0	0.93	0	0	0	0	0	0	1.05	0.91	0
28611	Vitvi05_01chr12g11160	1.92	5.88	4.73	1.25	0.22	0.28	3.76	12.86	12.06	0	0	0	0	0	0	0	0	0	0	0	0
31498	Vitvi05_01chr13g16600	2.04	5.88	1.97	2.99	0.01	0.01	5.02	11.57	12.06	0	0	0	0	0	0	0	0.96	0	0	0.91	0
4824	Vitvi05_01chr02g14130	3.9	5.87	1.59	3.71	0.01	0.01	10.03	28.28	17.42	0	0.9	0	0.86	0	0	0	0	0	0	0.91	0
4274	Vitvi05_01chr02g08630	889.71	5.86	0.29	20.89	0.01	0.01	2933.25	5075.08	4554.57	57.66	118.64	40.78	55.35	55.47	75.85	46.39	42.83	50.73	96.14	70.93	71.92
5865	Vitvi05_01chr03g04880	33.51	5.86	0.84	7	0.01	0.01	73.93	147.8	234.5	4.18	1.8	1.86	5.96	3.64	1.81	0	0.96	0	19.86	6.37	0
14819	Vitvi05_01chr06g22230	11.28	5.86	1.07	5.52	0.01	0.01	33.84	57.84	64.32	0	0	2.78	0	0	1.81	3.87	0	0.98	1.05	0.91	1.78
23418	Vitvi05_01chr10g05220	2.08	5.86	1.83	3.21	0.01	0.01	7.52	14.14	6.7	0	0	0	0	0	0.91	0	0	0	1.05	0	0.89
23827	Vitvi05_01chr10g09310	10.37	5.85	1.12	5.26	0.01	0.01	30.08	80.97	40.2	1.68	0.9	0	1.71	0	0	0	0	0	0	0	0
34952	Vitvi05_01chr14g22400	35.21	5.84	0.66	8.86	0.01	0.01	86.46	176.07	239.86	4.18	2.7	1.86	3.41	1.82	0	0.97	0.96	1.96	5.23	0	2.67
19324	Vitvi05_01chr08g11410	1.85	5.83	4.73	1.24	0.22	0.28	21.31	6.43	0	0	0	0	0	0	0	0	0	0	0	0	0
30543	Vitvi05_01chr13g07050	381.65	5.83	0.43	13.64	0.01	0.01	2032.35	1864.77	1567.77	59.33	24.27	12.05	39.17	30.01	40.64	9.67	6.67	10.74	8.36	10.01	8.88
1441	Vitvi05_01chr01g05590	3.65	5.82	4.32	1.35	0.18	0.24	13.79	6.43	33.5	0	0	0.93	0	0	0	0	0	0	0	0	0
38857	Vitvi05_01chr16g10310	3.64	5.82	1.91	3.06	0.01	0.01	3.76	26.99	22.78	0	0	0.93	0	0	0	0	0	0	0	0	0
37072	Vitvi05_01chr15g13150	4.1	5.81	1.56	3.74	0.01	0.01	15.04	15.43	22.78	0.84	0	0	2.56	0	0	0.97	0	0	1.05	2.73	0
43153	Vitvi05_01chr18g12340	25.95	5.81	0.73	8.01	0.01	0.01	185.45	105.39	53.6	3.35	0.9	1.86	0.86	1.82	3.62	3.87	6.67	4.88	5.23	7.28	4.44
3044	Vitvi05_01chr01g21620	1.93	5.8	2.33	2.5	0.02	0.03	12.53	3.86	10.72	0	0	0	0	1.82	0	0	0	0	0	0	0
5151	Vitvi05_01chr02g17400	1.87	5.8	2.27	2.57	0.02	0.02	5.02	15.43	6.7	0	0	0	0.86	0	0	0	0	0	0	0	0
5763	Vitvi05_01chr03g03860	173.84	5.8	0.36	16.15	0.01	0.01	1080.08	652.86	511.87	18.39	14.39	7.42	25.55	18.19	40.64	39.62	26.65	39.03	43.89	48.2	40.84
13193	Vitvi05_01chr06g05970	1.87	5.8	2.2	2.64	0.01	0.02	8.78	10.29	8.04	0	0	0	0.86	0	0	0	0	0	0	0	0
15983	Vitvi05_01chr07g10930	17.43	5.8	0.82	7.13	0.01	0.01	67.67	64.26	112.56	2.51	0	1.86	4.26	5.46	1.81	0	0	0	1.05	0	0
23627	Vitvi05_01chr10g07310	1.81	5.8	2.58	2.26	0.03	0.04	11.28	6.43	9.38	0	0	0	0	0	0	0	0	0	0	0	0
41493	Vitvi05_01chr17g14360	2.18	5.8	1.76	3.31	0.01	0.01	7.52	9	10.72	0	0	0	2.56	0.91	0	0	0	0	1.05	0	0.89
7313	Vitvi05_01chr03g19360	1.8	5.79	2.59	2.24	0.03	0.05	10.03	11.57	5.36	0	0	0	0	0	0	0	0	0	0	0	0
16121	Vitvi05_01chr07g12310	30.05	5.79	0.75	7.73	0.01	0.01	62.65	146.51	229.14	3.35	0	4.64	2.56	0.91	0.91	0	0	0	0	0	0
28091	Vitvi05_01chr12g05960	74.47	5.79	0.4	14.66	0.01	0.01	343.32	362.42	364.48	10.03	1.8	7.42	0	0	2.71	2.9	4.76	7.81	3.14	3.64	2.67
6161	Vitvi05_01chr03g07840	2.36	5.78	1.75	3.32	0.01	0.01	13.79	9	4.02	0	0	0	0	0	0.91	2.9	0	0	1.05	2.73	0.89
8107	Vitvi05_01chr04g07390	11.1	5.78	1.23	4.74	0.01	0.01	20.05	35.99	40.2	1.68	0	0	4.26	0.91	0.91	0	2.86	5.86	12.54	12.74	28.41
40497	Vitvi05_01chr17g04400	13.19	5.78	0.91	6.41	0.01	0.01	58.9	62.98	72.36	1.68	0	1.86	0	0	0	0	0	0	0	0	0
45859	Vitvi05_01chr19g02010	1.79	5.78	4.73	1.23	0.23	0.29	11.28	14.14	1.34	0	0	0	0	0	0	0	0	0	0	0	0
38374	Vitvi05_01chr16g05480	4.18	5.77	1.66	3.49	0.01	0.01	11.28	23.14	17.42	0	0.9	0	3.41	0.91	0	1.94	0	0	0	3.64	0
38712	Vitvi05_01chr16g08860	1.78	5.77	4.73	1.23	0.23	0.29	18.8	5.15	2.68	0	0	0	0	0	0	0	0	0	0	0	0
1362	Vitvi05_01chr01g04800	107.95	5.76	0.36	16.31	0.01	0.01	416	580.9	535.99	6.69	12.59	9.27	11.07	5.46	1.81	4.84	4.76	6.83	10.45	4.55	8
1801	Vitvi05_01chr01g09190	66.32	5.76	0.52	11.26	0.01	0.01	161.64	284.02	318.92	5.02	5.4	3.71	22.99	12.73	15.36	38.66	37.12	47.81	26.13	10.01	5.33
24033	Vitvi05_01chr10g11370	3.91	5.76	1.66	3.49	0.01	0.01	5.02	12.86	33.5	0.84	0	0	1.71	0	0	0.97	2.86	0	0	0	0.89
30518	Vitvi05_01chr13g06800	1.76	5.76	4.73	1.22	0.23	0.29	5.02	1.29	20.1	0	0	0	0	0	0	0	0	0	0	0	0
43651	Vitvi05_01chr18g17320	173.76	5.76	0.57	10.2	0.01	0.01	578.88	936.88	844.19	20.06	16.18	7.42	10.22	0.91	17.16	9.67	14.28	18.54	63.74	32.74	35.52
16267	Vitvi05_01chr07g13770	6.57	5.75	1.27	4.55	0.01	0.01	25.06	26.99	42.88	0.84	0.9	0	0.86	0	0	0	0	0.98	0	0	0
23188	Vitvi05_01chr10g02920	539.35	5.75	0.17	34.41	0.01	0.01	2713.97	2421.24	2440.09	49.31	37.75	53.75	30.65	40.92	29.8	40.59	52.35	54.63	45.98	43.65	35.52
42770	Vitvi05_01chr18g08510	1.76	5.75	4.73	1.22	0.23	0.29	0	12.86	13.4	0	0	0	0	0	0	0	0	0	0	0	0
20255	Vitvi05_01chr08g20720	1.74	5.74	4.73	1.22	0.23	0.29	1.26	15.43	9.38	0	0	0	0	0	0	0	0	0	0	0	0
27506	Vitvi05_01chr12g00110	2.26	5.74	1.75	3.3	0.01	0.01	7.52	6.43	12.06	0	0	0	0	0	0	0	0	0	4.18	1.82	1.78
2379	Vitvi05_01chr01g14970	19.29	5.73	0.98	5.9	0.01	0.01	82.7	79.68	25.46	0.84	1.8	0.93	2.56	0	6.33	0.97	3.81	0.98	43.89	10.92	28.41
4080	Vitvi05_01chr02g06690	1.73	5.73	2.62	2.19	0.03	0.05	8.78	6.43	10.72	0	0	0	0	0	0	0	0	0	0	0	0
10691	Vitvi05_01chr05g07780	26.44	5.73	0.64	8.96	0.01	0.01	105.26	134.95	132.66	5.02	0.9	0.93	0.86	2.73	2.71	0	0.96	1.96	3.14	3.64	0.89
15938	Vitvi05_01chr07g10480	1.79	5.73	2.24	2.56	0.02	0.02	7.52	7.72	10.72	0	0	0	0.86	0	0	0	0	0	0	0	0
28583	Vitvi05_01chr12g10880	2.4	5.73	1.98	2.9	0.01	0.01	1.26	19.28	5.36	0	0	0	0	0	3.62	1.94	0.96	0	0	0.91	2.67
45154	Vitvi05_01chr18g32350	1.85	5.73	2	2.88	0.01	0.01	7.52	10.29	8.04	0	0	0	0	0	0	0	0	0	0	0.91	0.89
47706	Vitvi05_01chr19g20480	1.79	5.73	2.27	2.54	0.02	0.02	10.03	5.15	10.72	0	0	0	0.86	0	0	0	0	0	0	0	0
27985	Vitvi05_01chr12g04900	310.59	5.72	0.27	21.52	0.01	0.01	1108.9	1560.18	1803.61	24.24	31.46	29.66	18.74	8.19	9.94	6.77	9.52	7.81	15.68	6.37	17.76
32675	Vitvi05_01chr13g28370	1.78	5.72	2.27	2.53	0.02	0.02	8.78	11.57	5.36	0	0	0	0	0	0.91	0	0	0	0	0	0
17729	Vitvi05_01chr07g28390	1.7	5.71	4.73	1.21	0.23	0.29	12.53	10.29	2.68	0	0	0	0	0	0	0	0	0	0	0	0
39267	Vitvi05_01chr16g14410	3.39	5.71	1.86	3.08	0.01	0.01	7.52	12.86	29.48	0	0	0.93	0	0	0	0	0	0	0	0	0
36430	Vitvi05_01chr15g06730	1.87	5.7	2.33	2.45	0.02	0.03	17.55	7.72	0	0	0	0	0	0	0	0	0	0.98	0	0.91	0.89
43388	Vitvi05_01chr18g14690	19.93	5.7	0.77	7.48	0.01	0.01	68.92	91.25	71.02	0	0	4.64	3.41	0.91	1.81	0.97	0	0.98	20.9	18.19	15.99
46936	Vitvi05_01chr19g12780	928.56	5.69	0.18	31.81	0.01	0.01	3883.01	4521.18	4807.82	88.58	97.97	69.5	65.56	81.83	43.35	38.66	39.98	32.2	62.7	44.56	51.5
23735	Vitvi05_01chr10g08390	2.36	5.68	1.75	3.26	0.01	0.01	2.51	5.15	17.42	0	0	0	0	0	0.91	0	0	0	3.14	2.73	3.56
39263	Vitvi05_01chr16g14370	1774.42	5.68	0.72	7.98	0.01	0.01	7139.52	10265.8	8532.95	145.4	222	141.78	83.44	10.01	13.55	9.67	24.75	15.61	7.32	0.91	3.56
40747	Vitvi05_01chr17g06900	15.39	5.68	1.01	5.64	0.01	0.01	20.05	73.26	131.32	2.51	0	1.86	0.86	0	0	0	0	0	0	0	0.89
47148	Vitvi05_01chr19g14900	6.07	5.68	1.39	4.1	0.01	0.01	23.81	35.99	29.48	1.68	0	0	0	0	0	0	0	0	0	0	0
23574	Vitvi05_01chr10g06780	1.95	5.67	2.26	2.52	0.02	0.03	2.51	12.86	9.38	0	0	0	3.41	0	0	0	0	0	1.05	0	0
35632	Vitvi05_01chr14g29200	24.58	5.67	0.89	6.37	0.01	0.01	98.99	214.63	40.2	5.02	0.9	0.93	0.86	0.91	0	0	0	0	0	0.91	5.33
38372	Vitvi05_01chr16g05460	176.72	5.67	0.27	21.79	0.01	0.01	779.36	921.46	777.19	15.88	17.08	15.76	22.99	16.37	12.65	7.74	12.38	5.86	20.9	12.74	12.43
2384	Vitvi05_01chr01g15020	1.72	5.66	2.33	2.44	0.02	0.03	8.78	3.86	12.06	0	0	0	0	0	0	0	0	0	1.05	0	0
6381	Vitvi05_01chr03g10040	189.31	5.66	0.37	15.63	0.01	0.01	615.22	1179.78	883.05	17.55	22.47	12.98	25.55	10.01	6.33	12.57	5.72	6.83	15.68	10.01	15.99
13199	Vitvi05_01chr06g06030	175.32	5.66	0.57	9.93	0.01	0.01	608.96	994.72	833.47	6.69	26.07	15.76	26.4	4.55	12.65	14.5	4.76	8.78	22.99	30.01	19.54
7411	Vitvi05_01chr04g00430	18.46	5.65	1.58	3.6	0.01	0.01	97.74	141.37	16.08	5.02	0	0	0	0	0	0	1.91	0	3.14	3.64	8
8195	Vitvi05_01chr04g08270	1.77	5.65	2.35	2.42	0.02	0.03	10.03	6.43	8.04	0	0	0	0	0	0	1.94	0	0	0	0	0
46250	Vitvi05_01chr19g05920	1.89	5.65	2.31	2.45	0.02	0.03	13.79	1.29	9.38	0	0	0	0	0	0.91	0	2.86	0	0	0	0
4886	Vitvi05_01chr02g14750	1.68	5.64	2.37	2.39	0.02	0.03	13.79	6.43	4.02	0	0	0	0	0	0	0	0	0	0	0.91	0
14917	Vitvi05_01chr07g00270	42.82	5.64	0.55	10.44	0.01	0.01	218.02	194.06	198.32	9.2	0	2.78	5.96	1.82	5.42	0.97	0	0.98	1.05	2.73	0.89
21233	Vitvi05_01chr09g05540	124.52	5.64	0.71	7.96	0.01	0.01	449.83	772.38	593.61	7.53	17.08	12.05	7.67	0	1.81	0	3.81	0.98	1.05	0	0
29555	Vitvi05_01chr12g20600	1.62	5.64	4.73	1.2	0.24	0.3	8.78	14.14	1.34	0	0	0	0	0	0	0	0	0	0	0	0
40227	Vitvi05_01chr17g01700	6.63	5.64	1.26	4.49	0.01	0.01	25.06	28.28	34.84	0.84	0	0.93	0	1.82	1.81	0	0	0	3.14	2.73	0
27708	Vitvi05_01chr12g02130	3.57	5.63	1.68	3.37	0.01	0.01	8.78	14.14	24.12	0	0	0.93	0	2.73	0	0.97	0	0	0	1.82	0
37852	Vitvi05_01chr16g00260	39.45	5.63	0.57	9.87	0.01	0.01	147.86	226.19	186.26	8.36	0.9	1.86	4.26	0.91	5.42	2.9	0	1.96	2.09	1.82	0.89
47945	Vitvi05_01chr19g22870	4.42	5.63	1.44	3.92	0.01	0.01	6.27	14.14	26.8	0	0	0.93	2.56	0.91	1.81	0.97	0.96	0.98	6.27	1.82	1.78
17113	Vitvi05_01chr07g22230	1.61	5.62	4.73	1.19	0.24	0.3	15.04	9	0	0	0	0	0	0	0	0	0	0	0	0	0
7979	Vitvi05_01chr04g06110	12.74	5.61	0.94	6	0.01	0.01	31.33	57.84	81.74	2.51	0	0.93	0.86	1.82	3.62	2.9	2.86	1.96	0	0	2.67
20526	Vitvi05_01chr08g23430	61.84	5.61	0.53	10.76	0.01	0.01	169.16	253.18	473.02	10.03	4.5	3.71	1.71	2.73	2.71	0.97	2.86	0.98	2.09	0	0
37898	Vitvi05_01chr16g00720	522.09	5.61	0.48	11.73	0.01	0.01	1699.05	3101.08	2754.99	34.27	71.91	49.12	41.72	8.19	18.06	9.67	7.62	9.76	11.5	7.28	7.11
41942	Vitvi05_01chr18g00230	378.46	5.61	0.54	10.4	0.01	0.01	1115.16	2081.96	2265.9	30.09	50.34	31.51	45.13	20.01	10.84	10.63	4.76	2.93	3.14	3.64	0.89
1160	Vitvi05_01chr01g02780	1.96	5.6	1.84	3.06	0.01	0.01	3.76	2.58	17.42	0	0	0	0.86	0	0	1.94	0.96	0	0	0.91	0.89
47463	Vitvi05_01chr19g18050	2.09	5.6	2.05	2.74	0.01	0.02	6.27	1.29	16.08	0	0	0	1.71	0	0	0	0	1.96	3.14	0	0.89
28613	Vitvi05_01chr12g11180	3.42	5.59	1.55	3.62	0.01	0.01	10.03	12.86	22.78	0	0	0.93	0	0	0	0	0	0	1.05	1.82	1.78
28933	Vitvi05_01chr12g14380	3.74	5.59	1.57	3.57	0.01	0.01	8.78	10.29	26.8	0	0	0.93	1.71	0	0.91	2.9	1.91	0	0	1.82	0
39553	Vitvi05_01chr16g17270	18.29	5.59	0.77	7.31	0.01	0.01	105.26	78.4	71.02	1.68	1.8	1.86	0.86	0	4.52	0.97	0	0	5.23	0.91	1.78
18933	Vitvi05_01chr08g07500	7.78	5.58	1.36	4.12	0.01	0.01	5.02	10.29	8.04	0	0	0	0	0.91	0.91	0	0	0	30.31	32.74	28.41
23894	Vitvi05_01chr10g09980	213.41	5.58	0.29	19.68	0.01	0.01	786.88	1218.33	1031.78	18.39	30.56	14.83	12.78	17.28	9.94	8.7	4.76	12.69	13.59	8.19	12.43
31104	Vitvi05_01chr13g12660	1.81	5.58	2.21	2.53	0.02	0.02	10.03	3.86	9.38	0	0	0	0.86	0	0	2.9	0	0	0	0	0
42484	Vitvi05_01chr18g05650	3.31	5.58	1.68	3.32	0.01	0.01	15.04	12.86	17.42	0.84	0	0	2.56	0	0	0	0	0	0	0	0.89
8072	Vitvi05_01chr04g07040	354.61	5.57	0.28	19.98	0.01	0.01	1018.68	1452.23	2216.32	34.27	43.15	21.32	64.71	56.37	50.57	41.55	33.31	40	84.64	90.94	71.03
9524	Vitvi05_01chr04g21560	1.68	5.57	2.29	2.44	0.02	0.03	5.02	16.71	1.34	0	0	0	0	0	0	0.97	0	0	1.05	0	0
22990	Vitvi05_01chr10g00940	11.91	5.57	4.62	1.21	0.23	0.3	73.93	52.7	48.24	0	0	3.71	0	0	0	0	0	0	0	0	0
25275	Vitvi05_01chr10g23790	1.55	5.57	4.73	1.18	0.24	0.31	7.52	11.57	4.02	0	0	0	0	0	0	0	0	0	0	0	0
41329	Vitvi05_01chr17g12720	67.29	5.57	0.56	10.11	0.01	0.01	98.99	350.85	426.12	7.53	4.5	6.49	5.11	8.19	1.81	12.57	8.57	6.83	19.86	18.19	33.74
42504	Vitvi05_01chr18g05850	1.61	5.57	2.35	2.38	0.02	0.03	10.03	6.43	6.7	0	0	0	0	0	0	0	0.96	0	0	0	0
42553	Vitvi05_01chr18g06340	1036.92	5.57	0.19	29.97	0.01	0.01	5615.89	4552.03	3494.65	95.27	105.16	88.96	108.98	132.75	148.99	240.6	217.95	243.89	144.2	205.51	158.92
2179	Vitvi05_01chr01g12970	864.52	5.56	0.2	28.89	0.01	0.01	4386.71	4553.31	3455.79	88.58	83.59	91.74	46.83	42.74	31.61	19.33	19.04	40	32.4	27.28	48.83
28268	Vitvi05_01chr12g07730	181.56	5.56	0.95	5.92	0.01	0.01	659.08	988.29	1000.96	10.87	33.26	12.05	6.82	3.64	0	3.87	0	0.98	0	0	3.56
29152	Vitvi05_01chr12g16570	4.16	5.56	1.58	3.53	0.01	0.01	7.52	5.15	32.16	0	0	0.93	4.26	0.91	0	2.9	1.91	2.93	1.05	0	2.67
15598	Vitvi05_01chr07g07080	218.3	5.55	0.26	21.59	0.01	0.01	838.25	1058.97	1243.5	20.9	26.07	20.39	11.07	12.73	8.13	5.8	2.86	0.98	9.41	10.92	4.44
18727	Vitvi05_01chr08g05440	7.49	5.55	1.18	4.71	0.01	0.01	25.06	23.14	34.84	0	0.9	0.93	0	1.82	3.62	4.84	5.72	6.83	1.05	0.91	2.67
41480	Vitvi05_01chr17g14230	55.63	5.55	0.87	6.43	0.01	0.01	218.02	215.91	330.98	11.7	3.6	0.93	9.37	12.73	4.52	0.97	10.47	1.96	5.23	0.91	7.11
25884	Vitvi05_01chr11g03100	11.63	5.53	0.93	5.95	0.01	0.01	35.09	51.41	77.72	0.84	0	2.78	0	0.91	0	0.97	0.96	0.98	0	1.82	0.89
39285	Vitvi05_01chr16g14590	425.37	5.53	0.45	12.37	0.01	0.01	1676.5	2452.08	2083.66	37.61	57.53	39.85	14.48	3.64	1.81	1.94	4.76	4.88	0	0	1.78
42610	Vitvi05_01chr18g06910	76.34	5.53	0.38	14.62	0.01	0.01	333.3	403.54	318.92	6.69	12.59	3.71	9.37	11.82	6.33	8.7	7.62	9.76	2.09	2.73	8
9425	Vitvi05_01chr04g20570	1125.5	5.52	0.15	38.83	0	0	5222.45	5463.2	4988.72	136.21	118.64	86.18	114.94	95.47	89.4	74.41	71.38	89.75	117.03	103.67	110.98
18391	Vitvi05_01chr08g02080	1.49	5.52	4.73	1.17	0.25	0.31	2.51	6.43	13.4	0	0	0	0	0	0	0	0	0	0	0	0
45637	Vitvi05_01chr18g37180	316.7	5.52	0.33	17.02	0.01	0.01	1368.27	1513.92	1550.35	20.9	51.23	25.02	11.92	37.28	28.9	40.59	23.8	22.44	26.13	17.28	12.43
47397	Vitvi05_01chr19g17390	1.56	5.52	4.62	1.2	0.24	0.3	5.02	1.29	16.08	0	0	0	0	0	0	0	0	0	0	0.91	0
2910	Vitvi05_01chr01g20280	449.04	5.51	1.19	4.64	0.01	0.01	2235.33	2396.82	1948.32	10.87	29.66	104.71	0	0	0	0	0.96	7.81	1.05	0	0
18751	Vitvi05_01chr08g05680	5.5	5.51	1.49	3.72	0.01	0.01	15.04	11.57	52.26	1.68	0	0	0	0.91	0	0	0.96	0	0	0	0
26027	Vitvi05_01chr11g04530	1.49	5.51	4.73	1.17	0.25	0.31	7.52	0	14.74	0	0	0	0	0	0	0	0	0	0	0	0
36734	Vitvi05_01chr15g09770	24.73	5.51	0.7	7.92	0.01	0.01	181.69	102.82	75.04	4.18	2.7	0.93	1.71	1.82	0	0	0	0	0	0	0
3676	Vitvi05_01chr02g02650	1.48	5.5	2.84	1.95	0.06	0.08	3.76	10.29	8.04	0	0	0	0	0	0	0	0	0	0	0	0
8525	Vitvi05_01chr04g11570	3.11	5.5	1.86	2.97	0.01	0.01	7.52	15.43	20.1	0	0	0.93	2.56	0	0	0	0	0	0	0	0
13192	Vitvi05_01chr06g05960	1.48	5.5	4.73	1.17	0.25	0.31	1.26	14.14	6.7	0	0	0	0	0	0	0	0	0	0	0	0
21427	Vitvi05_01chr09g07480	1.61	5.5	2.11	2.61	0.01	0.02	5.02	7.72	9.38	0	0	0	0	0.91	0	0	0	0	1.05	0	0
22881	Vitvi05_01chr09g22020	1.6	5.5	2.11	2.62	0.01	0.02	6.27	6.43	9.38	0	0	0	0	0	0	0	0.96	0	0	0	0.89
35312	Vitvi05_01chr14g26000	3.16	5.5	1.9	2.9	0.01	0.01	8.78	12.86	21.44	0	0	0.93	3.41	0	0	0	0	0	0	0	0
1436	Vitvi05_01chr01g05540	22.02	5.49	0.66	8.37	0.01	0.01	106.51	104.1	104.52	4.18	0.9	1.86	0.86	1.82	0	0	0	0.98	1.05	0	3.56
14603	Vitvi05_01chr06g20070	16.5	5.49	0.77	7.14	0.01	0.01	55.14	84.83	97.82	2.51	1.8	0.93	1.71	0	0	0	0.96	0	0	0	1.78
15240	Vitvi05_01chr07g03500	2.12	5.49	2.23	2.47	0.02	0.03	7.52	7.72	6.7	0	0	0	4.26	0	0	0	2.86	0	0	2.73	0
15573	Vitvi05_01chr07g06830	1.46	5.49	2.82	1.95	0.06	0.08	7.52	9	5.36	0	0	0	0	0	0	0	0	0	0	0	0
19995	Vitvi05_01chr08g18120	2.97	5.49	1.71	3.22	0.01	0.01	12.53	14.14	16.08	0.84	0	0	0.86	0	0	0	0	0	0	0	0
21351	Vitvi05_01chr09g06720	1.52	5.49	2.4	2.3	0.03	0.04	8.78	7.72	5.36	0	0	0	0	0	0	0	0.96	0	0	0	0
35815	Vitvi05_01chr15g00580	23.21	5.49	0.65	8.45	0.01	0.01	100.24	82.25	135.34	2.51	0.9	3.71	2.56	1.82	3.62	4.84	2.86	0	2.09	2.73	2.67
40743	Vitvi05_01chr17g06860	1.46	5.49	2.83	1.95	0.06	0.08	10.03	5.15	6.7	0	0	0	0	0	0	0	0	0	0	0	0
15449	Vitvi05_01chr07g05590	36031.8	5.48	0.2	28.48	0.01	0.01	159627	169468	175546	5124.06	3544.7	2702.91	3283.8	2916.67	2900.33	2161.51	1892.95	1989.12	3851.5	2322.36	3146.34
17040	Vitvi05_01chr07g21500	3.93	5.48	1.46	3.78	0.01	0.01	20.05	15.43	6.7	0	0	0.93	1.71	1.82	0.91	1.94	3.81	0	1.05	2.73	1.78
26557	Vitvi05_01chr11g09830	3.64	5.48	1.52	3.63	0.01	0.01	16.29	18	8.04	0	0	0.93	0.86	0	0	0.97	0	0	3.14	5.46	0.89
38558	Vitvi05_01chr16g07320	1.57	5.48	2.2	2.5	0.02	0.03	11.28	7.72	2.68	0	0	0	0.86	0	0	0	0.96	0	0	0	0
21423	Vitvi05_01chr09g07440	22.13	5.47	0.68	8.11	0.01	0.01	110.27	115.67	85.76	3.35	2.7	0.93	3.41	0	0	0.97	0	0	5.23	2.73	0.89
23186	Vitvi05_01chr10g02900	8.21	5.47	1.13	4.87	0.01	0.01	26.32	39.84	52.26	0	0.9	1.86	0	0	0	0	0	1.96	0	0	0
37903	Vitvi05_01chr16g00770	90.27	5.47	0.88	6.24	0.01	0.01	449.83	523.06	337.68	1.68	22.47	5.56	4.26	0	1.81	0	1.91	0	2.09	1.82	1.78
20727	Vitvi05_01chr09g00480	3.09	5.46	1.67	3.29	0.01	0.01	6.27	12.86	22.78	0.84	0	0	0	0	1.81	0	0	0	0	0.91	0.89
24037	Vitvi05_01chr10g11410	13.5	5.46	0.83	6.58	0.01	0.01	80.2	52.7	58.96	3.35	0.9	0	0.86	0.91	1.81	0	0	0.98	0	0.91	0.89
42790	Vitvi05_01chr18g08710	1.55	5.46	4.73	1.16	0.25	0.32	16.29	5.15	0	0	0	0	0.86	0	0	0	0.96	0	0	0	0
43157	Vitvi05_01chr18g12380	19.04	5.46	0.81	6.76	0.01	0.01	110.27	123.38	38.86	1.68	3.6	0.93	0.86	0	0	2.9	0	0.98	2.09	0	0
6184	Vitvi05_01chr03g08070	14.55	5.45	0.87	6.31	0.01	0.01	52.63	73.26	68.34	0	2.7	1.86	0.86	3.64	1.81	1.94	1.91	0	1.05	7.28	0.89
39547	Vitvi05_01chr16g17210	6.21	5.45	1.24	4.4	0.01	0.01	30.08	26.99	20.1	0	1.8	0	1.71	0	1.81	0.97	0.96	0	4.18	3.64	0.89
1137	Vitvi05_01chr01g02550	1.53	5.44	4.72	1.16	0.25	0.32	2.51	2.58	16.08	0	0	0	1.71	0	0	0	0	0	0	0	0
13056	Vitvi05_01chr06g04600	3.12	5.44	1.51	3.62	0.01	0.01	15.04	15.43	10.72	0	0	0.93	0.86	0	0.91	0	0	0.98	1.05	0.91	0
30599	Vitvi05_01chr13g07610	206.96	5.44	0.24	23.32	0.01	0.01	855.79	1042.27	1059.92	23.4	23.37	21.32	7.67	10.01	9.94	7.74	11.43	6.83	9.41	11.83	3.56
34579	Vitvi05_01chr14g18670	1.47	5.44	4.73	1.15	0.26	0.32	0	7.72	13.4	0	0	0	0.86	0	0	0	0	0	0	0	0
42930	Vitvi05_01chr18g10110	773.93	5.44	0.29	18.91	0.01	0.01	2602.46	4172.9	3931.48	58.5	139.31	50.04	63.01	83.65	55.09	70.54	46.64	48.78	102.41	92.75	91.45
2137	Vitvi05_01chr01g12550	641.28	5.43	0.42	13.1	0.01	0.01	3489.57	2679.55	3018.96	118.66	38.65	55.6	33.21	25.46	19.87	25.13	11.43	8.78	38.67	28.19	27.53
35562	Vitvi05_01chr14g28500	13.25	5.43	0.99	5.52	0.01	0.01	37.59	62.98	85.76	4.18	0	0	3.41	0	0.91	0	1.91	0	1.05	0	0.89
37015	Vitvi05_01chr15g12580	22.33	5.43	0.66	8.25	0.01	0.01	92.73	86.11	124.62	4.18	0.9	1.86	7.67	5.46	3.62	0.97	0	0	3.14	3.64	0
11873	Vitvi05_01chr05g19600	131.75	5.42	0.35	15.72	0.01	0.01	656.57	391.98	419.42	11.7	12.59	10.2	20.44	8.19	13.55	35.76	29.51	33.17	145.25	99.12	88.78
17734	Vitvi05_01chr07g28440	60.27	5.42	0.52	10.56	0.01	0.01	253.11	251.9	293.46	4.18	2.7	12.05	13.63	3.64	10.84	20.3	11.43	5.86	2.09	8.19	10.66
19272	Vitvi05_01chr08g10890	1.65	5.42	2.42	2.24	0.03	0.05	7.52	0	13.4	0	0	0	0	0	0	0	0.96	0	1.05	0	1.78
21332	Vitvi05_01chr09g06530	32.12	5.42	0.68	8.07	0.01	0.01	57.64	186.35	171.52	3.35	2.7	3.71	8.52	1.82	9.94	0.97	8.57	7.81	6.27	6.37	6.22
45770	Vitvi05_01chr19g01120	783.73	5.42	0.23	23.73	0.01	0.01	3126.21	4136.92	3711.73	79.39	101.56	76.91	104.73	59.1	52.38	43.49	63.77	48.78	48.07	36.38	66.59
46244	Vitvi05_01chr19g05860	4.57	5.42	1.89	2.87	0.01	0.01	0	20.57	20.1	0.84	0	0	2.56	0	1.81	6.77	0	9.76	5.23	0.91	0
8071	Vitvi05_01chr04g07030	27.17	5.41	0.68	8	0.01	0.01	110.27	158.08	67	5.02	0.9	1.86	11.07	3.64	4.52	13.53	5.72	3.91	9.41	6.37	6.22
23908	Vitvi05_01chr10g10120	3.32	5.41	1.67	3.26	0.01	0.01	2.51	23.14	14.74	0.84	0	0	0	0.91	0.91	0	0	0.98	2.09	3.64	0
29054	Vitvi05_01chr12g15590	5.49	5.41	1.26	4.31	0.01	0.01	21.31	32.13	21.44	0.84	0.9	0	0.86	0	0	0	0.96	0.98	1.05	0	1.78
39220	Vitvi05_01chr16g13940	1.39	5.41	2.88	1.89	0.06	0.09	5.02	7.72	8.04	0	0	0	0	0	0	0	0	0	0	0	0
41475	Vitvi05_01chr17g14180	1.45	5.41	2.44	2.23	0.03	0.05	6.27	6.43	8.04	0	0	0	0	0	0	0.97	0	0	0	0	0
41778	Vitvi05_01chr17g17210	1.39	5.41	3.05	1.78	0.08	0.12	1.26	14.14	5.36	0	0	0	0	0	0	0	0	0	0	0	0
10622	Vitvi05_01chr05g07090	4510.84	5.4	0.72	7.55	0.01	0.01	15235.1	28084.5	22164.5	231.47	978.75	346.56	272.45	53.65	69.53	33.82	76.14	52.68	31.35	10.01	22.2
12617	Vitvi05_01chr06g00210	1.68	5.4	2.29	2.37	0.02	0.03	6.27	9	5.36	0	0	0	0.86	0	0	0	0	0	0	3.64	0
15782	Vitvi05_01chr07g08920	8.9	5.4	1.15	4.7	0.01	0.01	23.81	39.84	48.24	0.84	0.9	0.93	4.26	0	3.62	3.87	0	0	0	4.55	2.67
18949	Vitvi05_01chr08g07660	24.48	5.4	0.76	7.19	0.01	0.01	127.81	95.11	36.18	3.35	2.7	0	0.86	0.91	0.91	4.84	3.81	9.76	38.67	23.65	18.65
20028	Vitvi05_01chr08g18450	24.93	5.4	0.81	6.68	0.01	0.01	58.9	106.67	171.52	1.68	5.4	0.93	7.67	2.73	3.62	6.77	0.96	0	5.23	1.82	0
37221	Vitvi05_01chr15g14640	1.49	5.4	2.5	2.16	0.04	0.05	7.52	9	4.02	0	0	0	0	0	0	0	0	0	0	0	1.78
43364	Vitvi05_01chr18g14450	1.7	5.4	1.91	2.84	0.01	0.01	6.27	10.29	4.02	0	0	0	0	0.91	0.91	0	0.96	0	2.09	0	0
46959	Vitvi05_01chr19g13010	2.99	5.4	1.74	3.11	0.01	0.01	15.04	10.29	14.74	0.84	0	0	0	0	0	0	2.86	0	1.05	0	0
3956	Vitvi05_01chr02g05450	1.37	5.39	3.73	1.45	0.15	0.2	13.79	0	6.7	0	0	0	0	0	0	0	0	0	0	0	0
15239	Vitvi05_01chr07g03490	3.94	5.39	1.47	3.68	0.01	0.01	16.29	12.86	10.72	0	0	0.93	1.71	0	0.91	1.94	0	0	2.09	3.64	8
15642	Vitvi05_01chr07g07520	8.72	5.39	1.11	4.89	0.01	0.01	11.28	56.55	42.88	1.68	0	0.93	1.71	0	0.91	0	0	0.98	3.14	5.46	5.33
44710	Vitvi05_01chr18g27910	23.16	5.39	0.64	8.51	0.01	0.01	124.05	109.24	103.18	0.84	1.8	5.56	0.86	0	0	0	0.96	0	0	0.91	0
45335	Vitvi05_01chr18g34160	3.33	5.39	1.5	3.61	0.01	0.01	13.79	19.28	6.7	0	0	0.93	0.86	2.73	0.91	0.97	0	0.98	1.05	0	1.78
20793	Vitvi05_01chr09g01140	2104.03	5.38	0.12	47.21	0	0	8866.14	10990.6	9217.67	227.3	248.06	227.02	210.3	214.57	201.37	207.75	191.3	186.33	169.28	210.05	192.66
23096	Vitvi05_01chr10g02000	5.05	5.38	1.46	3.7	0.01	0.01	11.28	19.28	41.54	1.68	0	0	0	0.91	0	0	0.96	0	0	0	0
27387	Vitvi05_01chr11g18130	1.56	5.38	4.73	1.14	0.26	0.33	12.53	7.72	0	0	0	0	0	0	0	0	0	0	3.14	0	0
4482	Vitvi05_01chr02g10710	21.82	5.37	0.74	7.35	0.01	0.01	116.53	122.09	52.26	3.35	0.9	2.78	2.56	0	4.52	0.97	4.76	6.83	5.23	1.82	2.67
4710	Vitvi05_01chr02g12990	726.9	5.37	0.37	14.51	0.01	0.01	2412	4384.96	3474.55	53.49	123.13	73.21	51.09	40.92	40.64	44.45	32.36	75.12	24.04	33.65	39.96
8552	Vitvi05_01chr04g11840	8.01	5.37	1.18	4.57	0.01	0.01	40.1	16.71	50.92	2.51	0	0	0	0	0	0.97	0	0	5.23	2.73	0.89
23617	Vitvi05_01chr10g07210	42.42	5.37	0.52	10.51	0.01	0.01	146.6	223.62	246.56	7.53	1.8	5.56	0.86	0	0.91	0	2.86	0	0	0	0
23840	Vitvi05_01chr10g09440	3.66	5.37	1.54	3.5	0.01	0.01	3.76	16.71	18.76	0	0	0.93	3.41	1.82	2.71	1.94	0	3.91	0	0	0.89
30460	Vitvi05_01chr13g06220	1032.33	5.37	0.43	12.59	0.01	0.01	3874.24	4878.45	5822.18	95.27	186.95	71.35	84.29	60.92	83.08	83.1	30.46	42.93	78.37	42.74	50.61
4143	Vitvi05_01chr02g07320	2.85	5.36	1.74	3.09	0.01	0.01	13.79	6.43	18.76	0	0	0.93	0	0	0	0	0.96	0	0	0	1.78
14438	Vitvi05_01chr06g18420	3.03	5.36	1.7	3.17	0.01	0.01	11.28	9	18.76	0	0	0.93	2.56	0	0	0	1.91	0.98	0	0	0
35283	Vitvi05_01chr14g25710	4.08	5.36	1.69	3.19	0.01	0.01	8.78	15.43	14.74	0.84	0	0	1.71	2.73	2.71	0	3.81	0.98	9.41	0	0
40664	Vitvi05_01chr17g06070	83.84	5.36	0.4	13.43	0.01	0.01	236.82	456.24	502.49	10.87	11.69	6.49	6.82	8.19	6.33	3.87	1.91	3.91	1.05	0.91	0
10511	Vitvi05_01chr05g05980	112.35	5.35	0.43	12.72	0.01	0.01	613.97	484.51	416.74	11.7	16.18	9.27	32.36	9.1	9.94	3.87	5.72	2.93	36.58	16.37	15.99
14638	Vitvi05_01chr06g20420	1.33	5.35	3.77	1.42	0.16	0.21	0	6.43	13.4	0	0	0	0	0	0	0	0	0	0	0	0
47416	Vitvi05_01chr19g17580	75.91	5.35	0.61	8.86	0.01	0.01	66.41	415.11	562.79	6.69	13.49	5.56	6.82	8.19	13.55	9.67	9.52	4.88	4.18	8.19	3.56
1299	Vitvi05_01chr01g04170	1.7	5.34	2.08	2.57	0.02	0.02	0	7.72	12.06	0	0	0	0	0.91	0.91	0.97	1.91	0	1.05	0	0
7304	Vitvi05_01chr03g19270	7.41	5.34	1.27	4.22	0.01	0.01	20.05	25.71	25.46	0.84	0	0.93	9.37	0.91	2.71	0.97	0	0	6.27	3.64	14.21
13435	Vitvi05_01chr06g08390	333.99	5.33	0.31	17.34	0.01	0.01	944.76	1903.32	1884.01	29.25	56.63	32.44	22.14	30.01	33.41	13.53	18.09	24.39	6.27	2.73	8.88
23261	Vitvi05_01chr10g03650	153.55	5.33	0.59	9.13	0.01	0.01	854.54	640.01	548.05	33.43	7.2	10.2	21.29	14.55	21.68	5.8	5.72	5.86	79.42	19.1	36.4
23826	Vitvi05_01chr10g09300	158.97	5.33	0.62	8.72	0.01	0.01	570.11	760.82	861.61	20.06	26.07	8.34	34.06	5.46	9.03	7.74	3.81	5.86	36.58	15.46	19.54
39237	Vitvi05_01chr16g14110	2.73	5.33	1.83	2.92	0.01	0.01	22.56	12.86	2.68	0	0.9	0	0	0.91	0	0	0	0	1.05	0	0
42288	Vitvi05_01chr18g03690	10.89	5.33	0.92	5.85	0.01	0.01	51.38	34.7	56.28	0.84	0.9	1.86	3.41	1.82	0.91	0	0	2.93	1.05	4.55	2.67
43540	Vitvi05_01chr18g16210	7.63	5.33	1.08	4.98	0.01	0.01	42.61	34.7	28.14	1.68	0.9	0	1.71	1.82	0	0	0	0	1.05	1.82	0
14302	Vitvi05_01chr06g17060	2.65	5.32	1.63	3.27	0.01	0.01	1.26	14.14	4.02	0	0	0	0.86	0	0.91	1.94	0.96	2.93	7.32	1.82	3.56
24032	Vitvi05_01chr10g11360	12.34	5.32	0.88	6.06	0.01	0.01	45.11	29.56	65.66	1.68	0.9	0.93	3.41	2.73	5.42	1.94	2.86	0.98	9.41	10.01	4.44
26238	Vitvi05_01chr11g06640	53.99	5.32	0.67	8.01	0.01	0.01	65.16	141.37	180.9	3.35	2.7	3.71	28.95	3.64	37.93	99.53	61.87	64.39	49.12	28.19	39.07
41137	Vitvi05_01chr17g10800	1.3	5.32	2.98	1.79	0.08	0.11	3.76	9	6.7	0	0	0	0	0	0	0	0	0	0	0	0
18893	Vitvi05_01chr08g07100	17.28	5.31	0.83	6.42	0.01	0.01	35.09	66.83	144.72	1.68	1.8	2.78	1.71	3.64	0.91	0	0	0	0	0	0
21335	Vitvi05_01chr09g06560	250.03	5.31	0.37	14.54	0.01	0.01	405.97	1537.05	1353.38	24.24	31.46	27.8	25.55	31.83	35.22	57.01	47.59	56.59	36.58	47.29	32.85
30819	Vitvi05_01chr13g09810	3.94	5.31	1.64	3.25	0.01	0.01	2.51	14.14	2.68	0	0	0	1.71	0	3.62	7.74	4.76	1.96	8.36	0.91	10.66
4866	Vitvi05_01chr02g14550	1.4	5.3	2.56	2.08	0.04	0.06	7.52	7.72	4.02	0	0	0	1.71	0	0	0	0	0	0	0	0
8915	Vitvi05_01chr04g15470	1.28	5.3	3.11	1.71	0.09	0.13	6.27	11.57	1.34	0	0	0	0	0	0	0	0	0	0	0	0
13064	Vitvi05_01chr06g04680	522.3	5.3	0.43	12.6	0.01	0.01	1610.09	2745.1	2934.54	44.29	84.49	57.45	81.74	29.1	26.19	14.5	17.14	17.56	60.61	64.57	47.06
15572	Vitvi05_01chr07g06820	1.29	5.3	2.99	1.78	0.08	0.12	8.78	6.43	4.02	0	0	0	0	0	0	0	0	0	0	0	0
18767	Vitvi05_01chr08g05840	1.46	5.3	2.25	2.36	0.02	0.04	7.52	7.72	4.02	0	0	0	1.71	0	0	0	0	0	0	0.91	0
24035	Vitvi05_01chr10g11390	2403.05	5.3	0.21	26.44	0.01	0.01	10027.7	10815.9	12826.2	401.94	221.1	230.73	218.81	168.2	143.58	148.81	158.94	156.09	206.9	165.5	155.37
36020	Vitvi05_01chr15g02630	1.72	5.3	1.69	3.15	0.01	0.01	8.78	6.43	4.02	0	0	0	0	0.91	0	0.97	0	0.98	1.05	0.91	1.78
42404	Vitvi05_01chr18g04850	3.21	5.3	1.8	2.95	0.01	0.01	8.78	7.72	2.68	0	0	0	0	0	3.62	1.94	0.96	2.93	11.5	0	8
47614	Vitvi05_01chr19g19560	2.74	5.3	1.73	3.08	0.01	0.01	12.53	15.43	9.38	0	0.9	0	0	1.82	0	0	0.96	0	0	0	0
1555	Vitvi05_01chr01g06730	2.9	5.29	1.97	2.69	0.01	0.02	26.32	0	10.72	0	0	0.93	2.56	0.91	0	0	0	0	1.05	0	0.89
14419	Vitvi05_01chr06g18230	31.95	5.29	0.56	9.49	0.01	0.01	114.03	178.64	154.1	5.85	3.6	1.86	1.71	1.82	0.91	0.97	3.81	0.98	7.32	0.91	2.67
24635	Vitvi05_01chr10g17390	1465.58	5.29	0.27	20.08	0.01	0.01	5722.39	7776.48	7376.55	112.81	281.32	142.7	91.1	62.74	50.57	50.25	54.25	74.15	56.43	60.93	71.03
28099	Vitvi05_01chr12g06040	158.8	5.29	0.72	7.36	0.01	0.01	770.59	737.68	727.61	35.94	2.7	18.54	5.11	1.82	0	8.7	13.33	8.78	19.86	8.19	23.09
33286	Vitvi05_01chr14g05740	31.17	5.29	0.57	9.29	0.01	0.01	127.81	199.2	123.28	2.51	6.3	2.78	0	2.73	0	0	0	1.96	0	0.91	0
35430	Vitvi05_01chr14g27180	2729.62	5.29	0.91	5.81	0.01	0.01	12235.4	15694.3	11751.6	120.34	494.32	404	85.14	26.37	9.03	8.7	22.85	85.85	1.05	0.91	4.44
1292	Vitvi05_01chr01g04100	380.87	5.28	0.29	18.32	0.01	0.01	1186.58	1914.89	2212.3	40.95	65.61	30.58	20.44	12.73	24.39	16.43	18.09	6.83	61.65	55.47	46.17
1406	Vitvi05_01chr01g05240	1.27	5.28	3.2	1.66	0.1	0.14	15.04	2.58	1.34	0	0	0	0	0	0	0	0	0	0	0	0
3741	Vitvi05_01chr02g03300	23.72	5.27	1.14	4.64	0.01	0.01	35.09	23.14	9.38	0.84	0	0.93	0	0	0.91	12.57	19.99	26.34	95.09	79.11	52.38
38112	Vitvi05_01chr16g02860	10.67	5.27	1.02	5.2	0.01	0.01	10.03	46.27	81.74	0	1.8	1.86	3.41	4.55	3.62	0	0.96	0.98	2.09	0.91	1.78
40748	Vitvi05_01chr17g06910	38.63	5.27	0.6	8.83	0.01	0.01	96.48	203.06	251.92	1.68	5.4	7.42	4.26	0	2.71	1.94	0	0.98	0	2.73	0.89
17805	Vitvi05_01chr07g29150	830.66	5.26	0.41	13.01	0.01	0.01	3201.39	4097.08	4483.55	154.6	61.12	91.74	79.18	43.65	30.71	20.3	16.18	15.61	63.74	33.65	67.48
24471	Vitvi05_01chr10g15750	2.69	5.26	1.75	3.02	0.01	0.01	6.27	15.43	14.74	0	0	0.93	0	0	0	0.97	0	1.96	0	0	0
32628	Vitvi05_01chr13g27900	2.91	5.26	1.61	3.28	0.01	0.01	7.52	11.57	17.42	0.84	0	0	1.71	0	0	0	0	0.98	0	1.82	1.78
2813	Vitvi05_01chr01g19310	4.45	5.25	1.46	3.61	0.01	0.01	12.53	12.86	10.72	0	0	0.93	4.26	4.55	0.91	1.94	0.96	1.96	11.5	1.82	1.78
3744	Vitvi05_01chr02g03330	1126.71	5.25	0.65	8.08	0.01	0.01	3658.73	5870.59	6742.74	106.97	230.99	91.74	79.18	29.1	39.74	3.87	9.52	14.64	4.18	1.82	16.87
6135	Vitvi05_01chr03g07580	2.89	5.25	1.87	2.81	0.01	0.01	1.26	29.56	5.36	0	0.9	0	1.71	0	0	0	0	0.98	0	0.91	2.67
9625	Vitvi05_01chr04g22570	279.46	5.25	0.32	16.86	0.01	0.01	651.56	1773.52	1397.6	25.07	39.55	36.14	40.02	28.19	30.71	35.76	28.56	28.3	22.99	27.28	26.64
11931	Vitvi05_01chr05g20180	1.97	5.25	4.73	1.12	0.27	0.34	0	3.86	14.74	0	0	0	0	0	0	0	0	0	6.27	4.55	0
25162	Vitvi05_01chr10g22660	9.33	5.25	1.08	4.87	0.01	0.01	32.58	30.85	68.34	3.35	0	0	0	0	0	2.9	0.96	0.98	0	0	0
36447	Vitvi05_01chr15g06900	1.42	5.25	2.55	2.06	0.04	0.07	1.26	1.29	16.08	0	0	0	1.71	0	0	0	0	0.98	0	0	0
44158	Vitvi05_01chr18g22390	26.41	5.25	2.04	2.59	0.01	0.02	95.23	150.37	132.66	0	7.2	2.78	5.96	0	0	0	1.91	0	0	0	0
4725	Vitvi05_01chr02g13140	3.34	5.24	1.61	3.26	0.01	0.01	18.8	11.57	5.36	0.84	0	0	2.56	1.82	0.91	0	0	0.98	1.05	0	6.22
18277	Vitvi05_01chr08g00940	1.68	5.24	1.87	2.82	0.01	0.01	2.51	3.86	12.06	0	0	0	0	0.91	0.91	0	0	0.98	2.09	1.82	0
18380	Vitvi05_01chr08g01970	1.29	5.24	2.65	1.98	0.05	0.08	3.76	2.58	12.06	0	0	0	0.86	0	0	0	0	0	0	0	0
21338	Vitvi05_01chr09g06590	186.59	5.24	0.39	13.74	0.01	0.01	330.79	1019.13	1096.1	18.39	24.27	22.24	31.51	33.64	34.32	26.09	27.6	45.86	37.62	30.92	20.42
23021	Vitvi05_01chr10g01250	1.24	5.24	3.86	1.36	0.18	0.23	0	6.43	12.06	0	0	0	0	0	0	0	0	0	0	0	0
27046	Vitvi05_01chr11g14720	1.3	5.24	2.7	1.94	0.06	0.08	1.26	5.15	12.06	0	0	0	0	0	0	0	0	0	1.05	0	0
34425	Vitvi05_01chr14g17130	2.45	5.24	2.05	2.57	0.02	0.02	13.79	16.71	5.36	0.84	0	0	0	0	0	0	0	0	0	0	0
40837	Vitvi05_01chr17g07800	3.36	5.24	1.69	3.1	0.01	0.01	20.05	9	6.7	0	0	0.93	0	0	0.91	0	1.91	0	6.27	4.55	0
3824	Vitvi05_01chr02g04130	1.34	5.23	2.38	2.21	0.03	0.05	1.26	7.72	9.38	0	0	0	0.86	0	0	0	0	0	0	0	0.89
10290	Vitvi05_01chr05g03770	1.34	5.23	2.64	1.99	0.05	0.08	3.76	3.86	10.72	0	0	0	1.71	0	0	0	0	0	0	0	0
15543	Vitvi05_01chr07g06530	1.42	5.23	2.3	2.28	0.03	0.04	2.51	6.43	9.38	0	0	0	0	0	0	1.94	0.96	0	0	0	0
24054	Vitvi05_01chr10g11580	17.48	5.23	0.79	6.7	0.01	0.01	82.7	62.98	85.76	3.35	0	2.78	9.37	1.82	0.91	1.94	1.91	0	4.18	2.73	1.78
34588	Vitvi05_01chr14g18760	1.23	5.23	3.17	1.66	0.1	0.15	5.02	1.29	12.06	0	0	0	0	0	0	0	0	0	0	0	0
36632	Vitvi05_01chr15g08750	1.23	5.23	3.08	1.7	0.09	0.13	2.51	6.43	9.38	0	0	0	0	0	0	0	0	0	0	0	0
39280	Vitvi05_01chr16g14540	126.44	5.23	0.67	7.9	0.01	0.01	655.32	643.87	531.97	10.03	31.46	7.42	2.56	3.64	0	0	3.81	1.96	0	1.82	2.67
1303	Vitvi05_01chr01g04210	1.21	5.22	3.09	1.7	0.1	0.14	7.52	2.58	8.04	0	0	0	0	0	0	0	0	0	0	0	0
2798	Vitvi05_01chr01g19160	1.28	5.22	2.56	2.05	0.05	0.07	5.02	6.43	6.7	0	0	0	0	0	0	0	0	0	1.05	0	0
10049	Vitvi05_01chr05g01360	3.95	5.22	1.44	3.63	0.01	0.01	5.02	5.15	8.04	0	0	0	2.56	7.28	5.42	1.94	1.91	5.86	6.27	2.73	7.11
20726	Vitvi05_01chr09g00470	1.22	5.22	3.09	1.7	0.1	0.13	2.51	9	6.7	0	0	0	0	0	0	0	0	0	0	0	0
22600	Vitvi05_01chr09g19210	2.73	5.22	1.74	3.01	0.01	0.01	8.78	6.43	20.1	0.84	0	0	1.71	0.91	0	0	0	0	2.09	0	0
39406	Vitvi05_01chr16g15800	25.84	5.22	0.63	8.32	0.01	0.01	105.26	134.95	117.92	5.85	3.6	0	4.26	2.73	2.71	0.97	3.81	0	0	4.55	0.89
40970	Vitvi05_01chr17g09130	1.21	5.22	3.04	1.72	0.09	0.13	6.27	5.15	6.7	0	0	0	0	0	0	0	0	0	0	0	0
43276	Vitvi05_01chr18g13570	1.22	5.22	3.05	1.72	0.09	0.13	3.76	7.72	6.7	0	0	0	0	0	0	0	0	0	0	0	0
45603	Vitvi05_01chr18g36840	182.34	5.22	0.78	6.73	0.01	0.01	680.38	1040.98	817.39	43.46	14.39	10.2	18.74	12.73	2.71	12.57	25.7	5.86	28.22	17.28	4.44
7380	Vitvi05_01chr04g00120	3773.02	5.21	0.1	52.41	0	0	16974.2	17683.7	16462.9	501.38	463.76	418.83	456.35	410.96	472.26	555.6	468.25	502.41	454.54	391.01	379.09
7664	Vitvi05_01chr04g02960	1.33	5.21	2.3	2.27	0.03	0.04	8.78	2.58	6.7	0	0	0	0.86	0	0	0	0.96	0	0	0	0
17388	Vitvi05_01chr07g24980	1.2	5.21	3.06	1.71	0.09	0.13	6.27	7.72	4.02	0	0	0	0	0	0	0	0	0	0	0	0
25455	Vitvi05_01chr10g25590	13.8	5.21	0.85	6.15	0.01	0.01	47.62	62.98	50.92	4.18	0	0	2.56	0	4.52	3.87	3.81	2.93	7.32	11.83	4.44
25919	Vitvi05_01chr11g03450	16.78	5.21	0.74	7.1	0.01	0.01	68.92	66.83	91.12	4.18	0	1.86	2.56	0	3.62	3.87	0.96	0.98	3.14	1.82	1.78
35561	Vitvi05_01chr14g28490	2.41	5.21	2.04	2.57	0.02	0.02	6.27	12.86	16.08	0.84	0	0	0	0	0	0	0	0	0	0	0
2010	Vitvi05_01chr01g11280	453.05	5.2	0.47	11.23	0.01	0.01	1007.41	2409.67	2921.14	51.81	61.12	60.23	63.01	24.55	25.29	31.89	24.75	18.54	29.26	21.83	45.28
9627	Vitvi05_01chr04g22590	1.72	5.2	2.23	2.34	0.02	0.04	7.52	7.72	2.68	0	0	0	0	0	0	4.84	0	0	2.09	0.91	0
21507	Vitvi05_01chr09g08280	4.54	5.2	1.47	3.55	0.01	0.01	8.78	37.27	17.42	1.68	0	0	0	0	0.91	0	0	0	1.05	0.91	0
27078	Vitvi05_01chr11g15040	1.2	5.2	3.07	1.7	0.1	0.13	8.78	5.15	4.02	0	0	0	0	0	0	0	0	0	0	0	0
27545	Vitvi05_01chr12g00500	2.05	5.2	1.8	2.9	0.01	0.01	10.03	2.58	5.36	0	0	0	3.41	0	0.91	0	2.86	0	1.05	1.82	2.67
30467	Vitvi05_01chr13g06290	983.01	5.2	0.38	14.03	0.01	0.01	3450.73	4485.2	5788.68	124.51	169.87	79.69	108.98	106.38	76.76	69.58	37.12	32.2	97.18	44.56	73.69
39470	Vitvi05_01chr16g16440	1.2	5.2	4.01	1.3	0.2	0.26	1.26	16.71	0	0	0	0	0	0	0	0	0	0	0	0	0
41064	Vitvi05_01chr17g10070	1.2	5.2	4.01	1.3	0.2	0.26	1.26	16.71	0	0	0	0	0	0	0	0	0	0	0	0	0
41686	Vitvi05_01chr17g16290	3.14	5.2	1.76	2.97	0.01	0.01	16.29	2.58	16.08	0	0	0.93	3.41	0	0	2.9	0	0.98	2.09	0	1.78
3854	Vitvi05_01chr02g04430	231.97	5.19	0.26	20.21	0.01	0.01	1108.9	1107.81	1114.86	39.28	15.28	37.07	11.92	3.64	8.13	8.7	3.81	6.83	5.23	3.64	4.44
14734	Vitvi05_01chr06g21380	48.9	5.19	0.46	11.5	0.01	0.01	225.54	156.79	167.5	3.35	4.5	7.42	24.7	30.01	28.9	8.7	15.23	24.39	9.41	14.55	12.43
15236	Vitvi05_01chr07g03460	22.12	5.19	0.61	8.54	0.01	0.01	104	107.96	108.54	4.18	2.7	1.86	2.56	0	0	0	0	0	0	0	0
17730	Vitvi05_01chr07g28400	1.92	5.19	1.85	2.82	0.01	0.01	12.53	2.58	2.68	0	0	0	1.71	0	1.81	2.9	0.96	0	0	2.73	0.89
40785	Vitvi05_01chr17g07280	7.21	5.19	1.19	4.39	0.01	0.01	28.82	34.7	32.16	1.68	0	0.93	0.86	0.91	0.91	0	0	0.98	0	0	6.22
44186	Vitvi05_01chr18g22670	17.84	5.19	0.74	7.09	0.01	0.01	66.41	92.54	100.5	0	4.5	2.78	0.86	0	0	0	0	0	0	0	0
1611	Vitvi05_01chr01g07290	14.03	5.18	0.8	6.47	0.01	0.01	48.87	59.12	83.08	2.51	0	2.78	2.56	1.82	3.62	0	0	0.98	4.18	0.91	0
14387	Vitvi05_01chr06g17910	4.46	5.18	4.44	1.17	0.25	0.31	8.78	32.13	24.12	0	1.8	0	0	0	0	0	0	0	0	0	0
19702	Vitvi05_01chr08g15190	367.83	5.17	0.31	16.87	0.01	0.01	1358.24	2000.99	1641.47	29.25	80.89	29.66	46.83	32.74	55.09	38.66	37.12	29.27	38.67	38.2	60.37
20370	Vitvi05_01chr08g21870	186.99	5.17	0.26	20.35	0.01	0.01	852.04	876.48	891.09	33.43	20.68	18.54	22.14	18.19	9.94	13.53	3.81	8.78	13.59	14.55	8
25161	Vitvi05_01chr10g22650	2.64	5.17	1.92	2.69	0.01	0.02	5.02	9	20.1	0	0	0.93	0	2.73	0	0	0	0	0	0	1.78
31910	Vitvi05_01chr13g20720	35.28	5.17	0.56	9.31	0.01	0.01	116.53	145.23	245.22	5.02	7.2	1.86	2.56	0	2.71	0.97	0.96	0.98	0	0	0
47118	Vitvi05_01chr19g14600	293.73	5.17	0.6	8.71	0.01	0.01	491.18	1340.42	2395.88	23.4	52.13	42.63	9.37	7.28	3.62	2.9	7.62	10.74	6.27	4.55	8
4273	Vitvi05_01chr02g08620	2.55	5.16	1.81	2.87	0.01	0.01	7.52	10.29	16.08	0.84	0	0	1.71	0	0	0	0	0	0	0	1.78
11914	Vitvi05_01chr05g20010	1.4	5.16	3.47	1.49	0.14	0.19	0	0	17.42	0	0	0	2.56	0.91	0	0	0	0	0	0	0
17901	Vitvi05_01chr07g30110	569.11	5.16	0.9	5.78	0.01	0.01	1458.48	3899.17	2789.83	23.4	142.01	63.94	87.7	5.46	18.97	12.57	11.43	2.93	7.32	4.55	8.88
28267	Vitvi05_01chr12g07720	42.09	5.16	0.98	5.26	0.01	0.01	174.17	213.34	219.76	1.68	8.99	6.49	5.96	0	0.91	0	0	0	0	0	0
43160	Vitvi05_01chr18g12410	47.97	5.16	0.53	9.81	0.01	0.01	338.31	191.49	100.5	5.85	8.09	3.71	10.22	8.19	6.33	13.53	9.52	11.71	2.09	7.28	2.67
19315	Vitvi05_01chr08g11320	2501.31	5.15	0.41	12.67	0.01	0.01	10587.7	12331.1	12593.1	566.56	194.14	245.56	275	159.11	124.61	60.88	61.87	47.81	100.32	62.75	109.2
23998	Vitvi05_01chr10g11020	18.6	5.15	0.74	7	0.01	0.01	67.67	83.54	99.16	1.68	3.6	1.86	0.86	1.82	7.23	1.94	0	3.91	2.09	3.64	0
34002	Vitvi05_01chr14g12900	62.15	5.15	0.45	11.57	0.01	0.01	190.46	246.75	408.7	7.53	7.2	9.27	10.22	11.82	4.52	0.97	6.67	3.91	6.27	6.37	11.55
38070	Vitvi05_01chr16g02440	1.16	5.15	4.06	1.28	0.21	0.27	0	1.29	16.08	0	0	0	0	0	0	0	0	0	0	0	0
6475	Vitvi05_01chr03g10980	43.97	5.14	0.59	8.77	0.01	0.01	159.13	185.07	242.54	8.36	4.5	3.71	21.29	5.46	2.71	2.9	8.57	5.86	3.14	5.46	0.89
20015	Vitvi05_01chr08g18320	162.27	5.14	0.4	13.12	0.01	0.01	442.31	831.5	1000.96	22.57	23.37	18.54	34.06	17.28	6.33	2.9	2.86	4.88	9.41	10.01	7.11
20720	Vitvi05_01chr09g00410	1.21	5.14	3.34	1.54	0.13	0.18	3.76	0	13.4	0	0	0	0	0	0	0	0.96	0	0	0	0
22599	Vitvi05_01chr09g19200	1.15	5.14	3.96	1.3	0.2	0.26	0	5.15	12.06	0	0	0	0	0	0	0	0	0	0	0	0
23422	Vitvi05_01chr10g05260	1.15	5.14	3.29	1.57	0.12	0.17	1.26	2.58	13.4	0	0	0	0	0	0	0	0	0	0	0	0
29104	Vitvi05_01chr12g16090	8.97	5.14	1.34	3.84	0.01	0.01	11.28	18	4.02	0.84	0	0	12.78	3.64	9.03	13.53	9.52	7.81	19.86	11.83	12.43
32944	Vitvi05_01chr14g02320	107.8	5.14	0.35	14.89	0.01	0.01	477.39	595.03	439.52	20.06	12.59	10.2	4.26	5.46	2.71	2.9	2.86	8.78	19.86	10.01	5.33
40830	Vitvi05_01chr17g07730	2.48	5.14	1.73	2.98	0.01	0.01	17.55	3.86	12.06	0	0	0.93	0	0.91	0	0	0.96	0	0	0	0.89
45162	Vitvi05_01chr18g32430	1.15	5.14	3.95	1.3	0.2	0.26	0	6.43	10.72	0	0	0	0	0	0	0	0	0	0	0	0
8141	Vitvi05_01chr04g07730	59.31	5.13	0.44	11.83	0.01	0.01	223.04	203.06	376.54	7.53	11.69	3.71	8.52	7.28	7.23	5.8	1.91	4.88	11.5	5.46	11.55
10967	Vitvi05_01chr05g10540	54.69	5.13	0.49	10.59	0.01	0.01	265.64	267.32	235.84	9.2	11.69	0.93	1.71	5.46	1.81	2.9	2.86	4.88	7.32	2.73	0
14919	Vitvi05_01chr07g00290	11.07	5.13	0.85	6.07	0.01	0.01	48.87	50.13	54.94	2.51	0.9	0.93	0.86	0	0	0.97	0	1.96	3.14	0	0.89
18411	Vitvi05_01chr08g02280	1.14	5.13	3.24	1.59	0.12	0.16	1.26	6.43	9.38	0	0	0	0	0	0	0	0	0	0	0	0
18860	Vitvi05_01chr08g06770	1.2	5.13	3.33	1.55	0.13	0.18	5.02	0	12.06	0	0	0	0.86	0	0	0	0	0	0	0	0
28492	Vitvi05_01chr12g09970	1741.47	5.13	0.24	22.09	0.01	0.01	6679.68	9246.7	8752.7	293.31	198.63	216.83	158.36	166.39	74.05	64.74	59.96	51.71	47.03	44.56	67.48
29614	Vitvi05_01chr12g21190	1.37	5.13	2.43	2.12	0.04	0.06	1.26	6.43	9.38	0	0	0	2.56	0	0.91	0	0	0	0	0	0
36639	Vitvi05_01chr15g08820	1.56	5.13	2.25	2.29	0.03	0.04	2.51	3.86	10.72	0	0	0	1.71	0	0.91	0	0	0	0	3.64	0
37901	Vitvi05_01chr16g00750	45.42	5.13	0.46	11.19	0.01	0.01	189.21	259.61	202.34	2.51	9.89	6.49	2.56	0	1.81	2.9	2.86	0	1.05	0	0
41188	Vitvi05_01chr17g11310	162.12	5.13	0.34	15.17	0.01	0.01	511.22	912.47	907.17	15.05	29.66	22.24	10.22	4.55	1.81	2.9	1.91	5.86	3.14	2.73	0.89
3050	Vitvi05_01chr01g21680	1.62	5.12	1.88	2.73	0.01	0.02	2.51	6.43	8.04	0	0	0	0.86	0.91	0	0	0.96	0	0	3.64	0.89
8491	Vitvi05_01chr04g11230	1.2	5.12	2.67	1.92	0.06	0.09	2.51	7.72	6.7	0	0	0	0	0	0	0	0	0	1.05	0	0
9973	Vitvi05_01chr05g00600	1.25	5.12	2.79	1.84	0.07	0.1	1.26	10.29	5.36	0	0	0	0	0	0	0	0	0	0	1.82	0
13417	Vitvi05_01chr06g08210	1.13	5.12	3.25	1.58	0.12	0.17	1.26	10.29	5.36	0	0	0	0	0	0	0	0	0	0	0	0
36349	Vitvi05_01chr15g05920	2.16	5.12	1.76	2.92	0.01	0.01	1.26	9	6.7	0	0	0	0	1.82	0	6.77	0.96	0.98	2.09	1.82	0.89
39369	Vitvi05_01chr16g15430	484.08	5.12	0.72	7.11	0.01	0.01	883.36	2287.58	3662.15	45.96	108.75	42.63	69.82	22.73	19.87	9.67	18.09	8.78	52.25	11.83	17.76
42255	Vitvi05_01chr18g03360	1.25	5.12	2.87	1.79	0.08	0.11	0	11.57	5.36	0	0	0	0	0	0.91	0	0	0	0	0.91	0
42359	Vitvi05_01chr18g04400	62.3	5.12	0.43	12.09	0.01	0.01	314.5	291.74	191.62	7.53	9.89	5.56	5.11	9.1	12.65	6.77	16.18	23.42	12.54	15.46	12.43
42522	Vitvi05_01chr18g06030	15.63	5.12	0.85	6.09	0.01	0.01	56.39	82.25	73.7	4.18	0.9	0.93	8.52	0	3.62	0	1.91	0	1.05	0.91	0
45742	Vitvi05_01chr19g00840	1.21	5.12	2.68	1.92	0.06	0.09	5.02	2.58	9.38	0	0	0	0	0	0	0	0	0	1.05	0	0
4540	Vitvi05_01chr02g11290	1.13	5.11	3.17	1.62	0.11	0.15	6.27	2.58	8.04	0	0	0	0	0	0	0	0	0	0	0	0
22077	Vitvi05_01chr09g13980	1.13	5.11	3.2	1.6	0.12	0.16	2.51	10.29	4.02	0	0	0	0	0	0	0	0	0	0	0	0
27578	Vitvi05_01chr12g00830	10.42	5.11	0.91	5.65	0.01	0.01	42.61	41.13	37.52	1.68	0.9	0.93	3.41	4.55	8.13	0.97	3.81	1.96	4.18	4.55	0
28496	Vitvi05_01chr12g10010	1186.97	5.11	0.2	25.83	0.01	0.01	4638.56	5666.26	6510.93	208.08	133.02	146.41	114.94	100.92	65.92	37.69	30.46	38.05	33.44	35.47	44.39
32997	Vitvi05_01chr14g02850	127.19	5.11	0.41	12.55	0.01	0.01	325.78	726.12	692.77	12.54	24.27	13.9	17.03	5.46	12.65	9.67	11.43	17.56	6.27	20.92	11.55
42797	Vitvi05_01chr18g08780	1.13	5.11	3.14	1.63	0.11	0.15	6.27	3.86	6.7	0	0	0	0	0	0	0	0	0	0	0	0
43423	Vitvi05_01chr18g15040	1170.91	5.11	0.23	22.83	0.01	0.01	4278.95	5571.15	6040.6	185.51	171.67	103.78	141.34	85.47	88.5	104.36	77.09	83.9	197.49	176.41	257.46
2615	Vitvi05_01chr01g17330	1.37	5.1	2.16	2.36	0.02	0.04	6.27	7.72	2.68	0	0	0	0.86	0.91	0	0	0	0	2.09	0	0
5630	Vitvi05_01chr03g02530	1.12	5.1	3.19	1.61	0.11	0.16	5.02	9	2.68	0	0	0	0	0	0	0	0	0	0	0	0
10572	Vitvi05_01chr05g06590	1.41	5.1	2.17	2.36	0.02	0.04	3.76	10.29	2.68	0	0	0	2.56	0.91	0	0	0.96	0	0	0	0
17993	Vitvi05_01chr07g31030	16.48	5.1	0.85	6.06	0.01	0.01	81.45	66.83	60.3	4.18	1.8	0	3.41	0.91	4.52	0	0.96	4.88	12.54	2.73	2.67
20057	Vitvi05_01chr08g18740	29.47	5.1	1.2	4.27	0.01	0.01	45.11	66.83	254.6	1.68	7.2	1.86	7.67	1.82	6.33	0	0.96	4.88	31.35	10.92	0.89
27546	Vitvi05_01chr12g00510	1.12	5.1	3.15	1.63	0.11	0.15	5.02	7.72	4.02	0	0	0	0	0	0	0	0	0	0	0	0
30213	Vitvi05_01chr13g03750	1.42	5.1	2.18	2.35	0.02	0.04	5.02	9	2.68	0	0	0	0	0	1.81	0	0.96	0	0	0	1.78
30444	Vitvi05_01chr13g06060	3.04	5.1	1.68	3.04	0.01	0.01	10.03	3.86	18.76	0	0	0.93	2.56	2.73	2.71	0	0	3.91	0	0	0
31480	Vitvi05_01chr13g16420	10.65	5.1	0.97	5.29	0.01	0.01	26.32	51.41	72.36	2.51	1.8	0	2.56	0.91	0	0	1.91	0	0	0	0
43263	Vitvi05_01chr18g13440	2.6	5.1	1.7	3.01	0.01	0.01	5.02	12.86	14.74	0.84	0	0	0.86	0.91	0	2.9	0	0	0	0	0.89
3775	Vitvi05_01chr02g03640	3.36	5.09	1.58	3.23	0.01	0.01	8.78	14.14	9.38	0.84	0	0	5.11	0	0.91	0	1.91	0	2.09	1.82	5.33
9417	Vitvi05_01chr04g20490	2.15	5.09	1.72	2.96	0.01	0.01	8.78	6.43	1.34	0	0	0	3.41	2.73	2.71	0	0	1.96	2.09	2.73	0
19174	Vitvi05_01chr08g09910	1.17	5.09	2.72	1.88	0.07	0.1	10.03	2.58	4.02	0	0	0	0	0	0	0	0	0	0	0	0.89
20094	Vitvi05_01chr08g19110	292.51	5.09	0.28	18.26	0.01	0.01	1061.28	1389.26	1540.97	41.79	45.84	29.66	48.53	29.1	19.87	28.99	22.85	26.34	33.44	20.92	48.83
22948	Vitvi05_01chr10g00520	1.18	5.09	2.67	1.92	0.06	0.09	8.78	3.86	4.02	0	0	0	0	0	0	0	0	0	1.05	0	0
23004	Vitvi05_01chr10g01080	2.28	5.09	2.13	2.4	0.02	0.03	2.51	25.71	4.02	0	0.9	0	0	0	0	0	0.96	0	0	0	0
26194	Vitvi05_01chr11g06200	4.21	5.09	1.42	3.59	0.01	0.01	17.55	20.57	21.44	0.84	0.9	0	0	0	0	0	0	0	0	1.82	0
27878	Vitvi05_01chr12g03830	2.22	5.09	2.12	2.41	0.02	0.03	6.27	18	8.04	0	0.9	0	0	0	0	0	0	0	0	0	0
37207	Vitvi05_01chr15g14500	73.61	5.09	0.79	6.48	0.01	0.01	259.37	425.39	357.78	13.38	7.2	10.2	11.92	2.73	0	5.8	0	2.93	2.09	1.82	3.56
1958	Vitvi05_01chr01g10760	2.93	5.08	1.47	3.47	0.01	0.01	12.53	11.57	8.04	0	0.9	0	2.56	0.91	2.71	0	0.96	0	1.05	0.91	1.78
34314	Vitvi05_01chr14g16020	2.26	5.08	1.89	2.7	0.01	0.02	12.53	12.86	6.7	0.84	0	0	0	0	0	0.97	0	0	0	0	0
37140	Vitvi05_01chr15g13830	610.28	5.08	0.27	18.82	0.01	0.01	2206.51	3394.1	3029.68	58.5	132.12	65.79	57.05	55.47	35.22	28.99	18.09	20.49	12.54	21.83	17.76
1847	Vitvi05_01chr01g09650	79.92	5.07	0.42	12.11	0.01	0.01	261.88	389.41	481.05	6.69	19.78	7.42	4.26	4.55	3.62	1.94	4.76	0.98	6.27	0.91	5.33
15498	Vitvi05_01chr07g06080	8.72	5.07	1	5.11	0.01	0.01	46.37	53.98	18.76	0.84	0.9	1.86	3.41	0	0.91	0.97	0.96	0.98	0	0	0.89
7536	Vitvi05_01chr04g01680	4.36	5.05	1.5	3.37	0.01	0.01	7.52	20.57	30.82	0	1.8	0	0	0	0	0.97	1.91	0	0	1.82	0
35402	Vitvi05_01chr14g26900	137.31	5.05	0.31	16.31	0.01	0.01	602.69	810.94	548.05	20.06	14.39	25.02	10.22	0	4.52	3.87	1.91	4.88	4.18	3.64	5.33
37907	Vitvi05_01chr16g00810	111.55	5.05	1.15	4.41	0.01	0.01	558.84	629.73	411.38	4.18	35.96	8.34	8.52	0	5.42	0	0	1.96	5.23	3.64	0
38126	Vitvi05_01chr16g03000	89.78	5.05	0.37	14.01	0.01	0.01	290.7	453.66	454.26	11.7	15.28	9.27	14.48	3.64	10.84	14.5	7.62	12.69	21.95	12.74	13.32
14725	Vitvi05_01chr06g21290	183.45	5.04	0.24	21.74	0.01	0.01	783.12	929.17	773.17	30.92	21.58	23.17	26.4	18.19	25.29	17.4	17.14	6.83	21.95	28.19	29.3
17437	Vitvi05_01chr07g25470	11.15	5.04	0.88	5.75	0.01	0.01	35.09	48.84	60.3	2.51	0.9	0.93	2.56	0.91	0.91	0	0	1.96	4.18	7.28	0.89
33404	Vitvi05_01chr14g06920	1.07	5.04	4.16	1.22	0.23	0.29	1.26	0	14.74	0	0	0	0	0	0	0	0	0	0	0	0
2977	Vitvi05_01chr01g20950	19373.7	5.03	0.16	32.11	0.01	0.01	77435.8	94282.9	101003	2932.22	2734.02	2698.28	1351.16	1657.45	950.83	900.55	788.97	826.28	1041.77	1076.62	925.97
9329	Vitvi05_01chr04g19610	1.07	5.03	4.11	1.23	0.23	0.29	2.51	0	13.4	0	0	0	0	0	0	0	0	0	0	0	0
27638	Vitvi05_01chr12g01430	350.5	5.03	0.25	20.3	0.01	0.01	1314.39	2117.94	1496.75	57.66	49.44	44.48	38.32	27.28	30.71	16.43	18.09	7.81	21.95	8.19	8
7792	Vitvi05_01chr04g04240	1.62	5.02	1.97	2.55	0.02	0.02	2.51	2.58	10.72	0	0	0	0.86	0.91	0	0	2.86	0	2.09	0	1.78
15795	Vitvi05_01chr07g09050	1308.19	5.02	0.26	20.01	0.01	0.01	4996.92	7448.77	5790.02	162.12	275.02	128.8	170.28	105.47	111.97	85.04	82.8	49.76	66.88	70.02	79.02
20151	Vitvi05_01chr08g19680	1.56	5.02	2.14	2.35	0.02	0.04	2.51	2.58	10.72	0	0	0	2.56	0	0	0	0	1.96	2.09	0.91	0
33562	Vitvi05_01chr14g08500	1.06	5.02	4.06	1.24	0.22	0.28	0	6.43	9.38	0	0	0	0	0	0	0	0	0	0	0	0
39337	Vitvi05_01chr16g15110	152.86	5.02	0.79	6.42	0.01	0.01	289.44	615.59	1208.66	10.03	34.16	21.32	28.95	11.82	5.42	12.57	6.67	2.93	28.22	10.92	6.22
42406	Vitvi05_01chr18g04870	5060.79	5.02	0.16	31.81	0.01	0.01	25918	26088.7	18937.8	793.01	727.1	666.23	487	413.68	311.53	293.75	252.21	273.15	224.66	240.97	284.1
10434	Vitvi05_01chr05g05210	3.02	5.01	1.61	3.13	0.01	0.01	2.51	3.86	9.38	0	0	0	0	0	0.91	1.94	0	0	10.45	10.01	6.22
15262	Vitvi05_01chr07g03720	37.38	5.01	0.5	10.14	0.01	0.01	121.54	187.64	231.82	5.02	5.4	6.49	0.86	0	0	0	1.91	0	0	0	0
15402	Vitvi05_01chr07g05120	649.34	5.01	0.53	9.53	0.01	0.01	2988.38	2871.04	3063.18	162.95	53.03	62.09	112.39	38.19	44.25	16.43	35.22	39.03	84.64	60.93	108.32
17056	Vitvi05_01chr07g21660	4.31	5.01	1.36	3.69	0.01	0.01	7.52	28.28	21.44	0	0.9	0.93	0.86	0	0.91	0.97	0	1.96	0	0	0.89
18728	Vitvi05_01chr08g05450	14.76	5.01	0.78	6.42	0.01	0.01	38.85	95.11	67	0	2.7	3.71	0.86	2.73	1.81	2.9	0.96	0	2.09	0.91	1.78
26733	Vitvi05_01chr11g11590	1.05	5.01	3.28	1.54	0.13	0.18	3.76	2.58	9.38	0	0	0	0	0	0	0	0	0	0	0	0
30988	Vitvi05_01chr13g11500	36.32	5.01	0.53	9.53	0.01	0.01	122.8	142.66	187.6	5.85	3.6	4.64	8.52	3.64	4.52	3.87	1.91	2.93	8.36	14.55	29.3
33965	Vitvi05_01chr14g12530	1.05	5.01	4.08	1.23	0.22	0.29	5.02	0	10.72	0	0	0	0	0	0	0	0	0	0	0	0
42996	Vitvi05_01chr18g10770	1.05	5.01	3.33	1.51	0.14	0.19	1.26	7.72	6.7	0	0	0	0	0	0	0	0	0	0	0	0
24335	Vitvi05_01chr10g14390	3.84	5	1.72	2.91	0.01	0.01	3.76	26.99	24.12	1.68	0	0	0	0	0	0.97	0	0	0	0	0
35474	Vitvi05_01chr14g27620	1.04	5	3.24	1.55	0.13	0.17	3.76	5.15	6.7	0	0	0	0	0	0	0	0	0	0	0	0
40658	Vitvi05_01chr17g06010	1.11	5	3.4	1.48	0.15	0.2	0	10.29	5.36	0	0	0	0	0	0	0	0.96	0	0	0	0
47413	Vitvi05_01chr19g17550	1.17	5	2.36	2.13	0.04	0.06	3.76	5.15	6.7	0	0	0	0.86	0	0	0	0	0	1.05	0	0
11098	Vitvi05_01chr05g11850	3.2	4.99	1.72	2.91	0.01	0.01	3.76	7.72	4.02	0	0	0	0	2.73	0	0	0	3.91	11.5	5.46	8.88
14121	Vitvi05_01chr06g15250	1.28	4.99	1.96	2.56	0.02	0.02	3.76	6.43	5.36	0	0	0	0	0.91	0.91	0	0.96	0	0	0	0.89
31911	Vitvi05_01chr13g20730	10.23	4.99	1.03	4.85	0.01	0.01	17.55	52.7	69.68	1.68	0.9	1.86	2.56	0	0	0.97	1.91	0	0	0	3.56
40129	Vitvi05_01chr17g00720	1.1	4.99	2.71	1.85	0.07	0.1	5.02	5.15	5.36	0	0	0	0	0	0.91	0	0	0	0	0	0
1361	Vitvi05_01chr01g04790	6.44	4.98	1.4	3.58	0.01	0.01	23.81	26.99	5.36	0	0.9	0.93	4.26	2.73	1.81	0	1.91	9.76	1.05	7.28	9.77
5583	Vitvi05_01chr03g02060	28.89	4.98	0.61	8.22	0.01	0.01	57.64	138.8	192.96	5.02	4.5	2.78	7.67	4.55	4.52	1.94	2.86	1.96	1.05	1.82	5.33
17528	Vitvi05_01chr07g26380	1.03	4.98	3.26	1.53	0.13	0.18	7.52	3.86	4.02	0	0	0	0	0	0	0	0	0	0	0	0
12406	Vitvi05_01chr05g24930	41.71	4.97	1.26	3.95	0.01	0.01	5.02	15.43	9.38	0	0	0.93	0.86	0.91	1.81	19.33	29.51	34.15	141.07	214.6	152.71
19556	Vitvi05_01chr08g13730	185.88	4.97	0.33	15.13	0.01	0.01	593.92	1053.83	875.01	20.9	45.84	13.9	19.59	12.73	13.55	21.26	22.85	21.47	16.72	29.1	27.53
20954	Vitvi05_01chr09g02750	517.02	4.97	0.61	8.25	0.01	0.01	2760.33	2675.7	1620.03	30.09	159.08	37.07	57.05	20.01	34.32	54.12	67.58	32.2	78.37	61.84	67.48
25775	Vitvi05_01chr11g02010	236.08	4.97	0.3	16.62	0.01	0.01	803.17	1052.55	1254.22	23.4	38.65	38	44.28	38.19	39.74	28.03	51.4	17.56	34.49	50.93	26.64
27140	Vitvi05_01chr11g15660	1.58	4.97	2.34	2.14	0.04	0.06	8.78	5.15	1.34	0	0	0	0	0	0	0.97	3.81	0	0	0	3.56
39229	Vitvi05_01chr16g14030	948.45	4.97	0.7	7.18	0.01	0.01	4872.87	5663.68	3048.44	131.2	234.58	69.5	87.7	22.73	15.36	19.33	19.04	14.64	6.27	3.64	17.76
40662	Vitvi05_01chr17g06050	80.41	4.97	0.46	10.9	0.01	0.01	239.33	344.43	497.13	12.54	4.5	17.61	20.44	9.1	7.23	4.84	5.72	13.66	6.27	12.74	10.66
43300	Vitvi05_01chr18g13810	46.99	4.97	0.41	12.25	0.01	0.01	165.4	239.04	231.82	8.36	7.2	4.64	5.11	8.19	5.42	5.8	4.76	3.91	6.27	4.55	4.44
4764	Vitvi05_01chr02g13530	2.09	4.96	1.95	2.55	0.02	0.02	11.28	12.86	5.36	0.84	0	0	0	0	0	0	0	0.98	0	0	0
7596	Vitvi05_01chr04g02280	1.33	4.96	2.33	2.14	0.04	0.06	10.03	5.15	0	0	0	0	0.86	0	1.81	0	0	0.98	1.05	0	0
18643	Vitvi05_01chr08g04600	146.5	4.96	0.32	15.75	0.01	0.01	446.07	891.9	665.97	20.06	26.97	17.61	14.48	10.92	10.84	17.4	22.85	9.76	16.72	10.92	15.1
36738	Vitvi05_01chr15g09810	36.51	4.96	0.55	9.04	0.01	0.01	76.44	158.08	174.2	8.36	1.8	2.78	6.82	6.37	6.33	18.36	18.09	21.47	25.08	14.55	8.88
20685	Vitvi05_01chr09g00060	11.82	4.95	0.8	6.23	0.01	0.01	57.64	69.4	37.52	0.84	2.7	1.86	0.86	1.82	2.71	0.97	0.96	0	0	0	0
25608	Vitvi05_01chr11g00340	1.43	4.95	2.54	1.96	0.06	0.08	15.04	0	0	0	0	0	1.71	0	0.91	0	0.96	1.96	0	0	0.89
10568	Vitvi05_01chr05g06550	173.41	4.94	0.25	19.9	0.01	0.01	591.41	733.83	761.11	22.57	27.87	17.61	37.47	29.1	45.15	59.91	47.59	51.71	66.88	66.38	42.62
41330	Vitvi05_01chr17g12730	368.27	4.94	0.3	16.9	0.01	0.01	1175.31	1923.88	1995.22	33.43	90.78	42.63	40.87	37.28	33.41	25.13	19.04	18.54	34.49	31.83	22.2
10425	Vitvi05_01chr05g05120	8.27	4.93	1.06	4.66	0.01	0.01	56.39	30.85	20.1	0.84	2.7	0	0.86	0	3.62	0	0	2.93	2.09	1.82	1.78
39829	Vitvi05_01chr16g20030	12.6	4.93	0.76	6.55	0.01	0.01	45.11	53.98	62.98	0.84	1.8	2.78	2.56	1.82	0.91	1.94	1.91	3.91	3.14	0.91	4.44
1612	Vitvi05_01chr01g07300	9.9	4.92	0.9	5.52	0.01	0.01	27.57	43.7	61.64	1.68	2.7	0	2.56	1.82	1.81	0	1.91	0.98	2.09	0	0
6078	Vitvi05_01chr03g07010	1298.18	4.92	0.19	26.37	0.01	0.01	5317.68	6310.12	6137.08	229.8	214.81	145.48	150.7	92.74	135.45	63.78	58.06	56.59	215.25	144.58	200.65
6805	Vitvi05_01chr03g14280	39.77	4.92	0.55	9.07	0.01	0.01	142.85	164.5	230.48	5.02	5.4	7.42	13.63	3.64	0.91	0	3.81	3.91	4.18	4.55	6.22
17583	Vitvi05_01chr07g26930	29.23	4.92	0.61	8.19	0.01	0.01	213.01	120.81	65.66	5.02	4.5	3.71	1.71	1.82	1.81	1.94	1.91	0	9.41	3.64	3.56
33987	Vitvi05_01chr14g12750	31.44	4.92	0.74	6.73	0.01	0.01	162.89	114.38	142.04	10.03	2.7	0.93	13.63	3.64	1.81	0	1.91	0.98	10.45	0.91	5.33
36209	Vitvi05_01chr15g04520	27.46	4.92	0.67	7.35	0.01	0.01	66.41	110.53	192.96	7.53	1.8	2.78	2.56	4.55	6.33	1.94	6.67	0.98	4.18	2.73	0
39283	Vitvi05_01chr16g14570	104.37	4.92	0.45	11.08	0.01	0.01	543.8	613.02	344.38	9.2	30.56	10.2	6.82	0	1.81	1.94	0.96	0.98	1.05	0	0.89
40185	Vitvi05_01chr17g01280	3.55	4.92	1.65	2.99	0.01	0.01	5.02	7.72	16.08	0	0.9	0	5.11	0	0.91	0.97	5.72	0	6.27	1.82	2.67
44590	Vitvi05_01chr18g26710	9.31	4.92	1	4.95	0.01	0.01	33.84	38.56	60.3	1.68	2.7	0	2.56	0	0	0	0	0	0	0	0
26974	Vitvi05_01chr11g14000	2.53	4.91	1.7	2.9	0.01	0.01	11.28	2.58	14.74	0	0.9	0	0.86	0	0.91	0	2.86	1.96	0	1.82	0
29058	Vitvi05_01chr12g15630	2.58	4.91	1.53	3.22	0.01	0.01	8.78	7.72	12.06	0	0.9	0	0.86	2.73	0.91	1.94	0	0	1.05	0.91	0.89
33400	Vitvi05_01chr14g06880	1.97	4.91	2.18	2.27	0.03	0.04	6.27	10.29	12.06	0	0.9	0	0	0	0	0	0	0	0	0	0
39258	Vitvi05_01chr16g14320	488.22	4.91	0.64	7.78	0.01	0.01	2023.58	3144.78	1825.05	50.98	116.84	65.79	53.64	8.19	13.55	4.84	6.67	4.88	0	1.82	2.67
41455	Vitvi05_01chr17g13980	346.87	4.91	0.3	16.63	0.01	0.01	1348.22	1528.05	1987.18	71.03	44.94	46.34	60.45	20.92	33.41	5.8	10.47	0.98	14.63	17.28	13.32
8086	Vitvi05_01chr04g07180	1.23	4.9	2.69	1.83	0.07	0.11	1.26	1.29	12.06	0	0	0	1.71	0	0	0	0	0	2.09	0	0
22857	Vitvi05_01chr09g21780	82.7	4.9	0.33	15.14	0.01	0.01	443.56	375.27	310.88	14.21	9.89	13.9	12.78	12.73	11.74	8.7	1.91	9.76	6.27	2.73	6.22
32622	Vitvi05_01chr13g27840	11.92	4.9	0.81	6.1	0.01	0.01	76.44	44.99	36.18	1.68	2.7	0.93	2.56	2.73	1.81	0	0.96	3.91	2.09	0.91	0.89
34566	Vitvi05_01chr14g18540	3.12	4.9	1.49	3.3	0.01	0.01	11.28	9	8.04	0.84	0	0	3.41	3.64	0.91	0.97	0.96	0.98	3.14	3.64	0
38113	Vitvi05_01chr16g02870	8.57	4.9	1.02	4.84	0.01	0.01	21.31	34.7	48.24	2.51	0.9	0	5.11	1.82	0.91	0	3.81	0.98	1.05	2.73	4.44
41872	Vitvi05_01chr17g18150	0.97	4.9	4.19	1.17	0.25	0.31	0	5.15	9.38	0	0	0	0	0	0	0	0	0	0	0	0
4276	Vitvi05_01chr02g08650	1.16	4.89	2.28	2.16	0.04	0.05	1.26	3.86	9.38	0	0	0	0.86	0	0.91	0	0	0	1.05	0	0
11975	Vitvi05_01chr05g20620	1.22	4.89	2.58	1.9	0.06	0.09	1.26	5.15	8.04	0	0	0	0	1.82	0	0	0	1.96	0	0	0
24105	Vitvi05_01chr10g12090	0.97	4.89	3.47	1.42	0.16	0.22	2.51	1.29	10.72	0	0	0	0	0	0	0	0	0	0	0	0
6033	Vitvi05_01chr03g06560	650.04	4.88	0.4	12.46	0.01	0.01	2845.54	3029.12	3355.29	127.86	99.77	87.11	66.41	41.83	23.48	16.43	7.62	12.69	12.54	4.55	20.42
8102	Vitvi05_01chr04g07340	1.23	4.88	2.51	1.95	0.06	0.08	3.76	2.58	8.04	0	0	0	0	0	0	0	0	2.93	1.05	0	0
20311	Vitvi05_01chr08g21280	1.64	4.88	1.92	2.55	0.02	0.02	5.02	1.29	8.04	0	0	0	3.41	0	0.91	0	0	0	3.14	0.91	1.78
27979	Vitvi05_01chr12g04840	252.49	4.88	0.33	15.07	0.01	0.01	1175.31	1423.96	909.85	56.83	29.66	32.44	24.7	47.28	19.87	2.9	14.28	10.74	18.81	10.01	10.66
35517	Vitvi05_01chr14g28050	64.14	4.88	0.38	12.84	0.01	0.01	241.83	354.71	289.44	5.02	15.28	10.2	6.82	0.91	4.52	4.84	5.72	4.88	6.27	4.55	7.11
39232	Vitvi05_01chr16g14060	8.05	4.88	1	4.93	0.01	0.01	30.08	38.56	36.18	0	2.7	0.93	1.71	1.82	0.91	0	0	2.93	3.14	1.82	0
41617	Vitvi05_01chr17g15600	1.09	4.88	2.97	1.65	0.11	0.15	0	9	5.36	0	0	0	0.86	0	0	0	0	0	1.05	0	0
4106	Vitvi05_01chr02g06950	0.96	4.87	3.37	1.45	0.15	NA	2.51	6.43	5.36	0	0	0	0	0	0	0	0	0	0	0	0
10630	Vitvi05_01chr05g07170	352.36	4.87	0.3	16.56	0.01	0.01	1460.99	1787.66	1519.53	32.59	94.37	37.07	50.24	40.92	30.71	40.59	28.56	36.1	53.29	33.65	39.07
11169	Vitvi05_01chr05g12560	0.95	4.87	3.49	1.4	0.17	NA	1.26	10.29	2.68	0	0	0	0	0	0	0	0	0	0	0	0
13263	Vitvi05_01chr06g06670	0.96	4.87	3.37	1.45	0.15	NA	2.51	6.43	5.36	0	0	0	0	0	0	0	0	0	0	0	0
14667	Vitvi05_01chr06g20710	0.96	4.87	3.45	1.42	0.16	NA	1.26	9	4.02	0	0	0	0	0	0	0	0	0	0	0	0
17398	Vitvi05_01chr07g25080	10.74	4.87	0.84	5.84	0.01	0.01	55.14	38.56	60.3	2.51	1.8	0.93	0	0	0	0	0	0	0	0	1.78
17991	Vitvi05_01chr07g31010	598.26	4.87	0.44	11.23	0.01	0.01	2937.01	2049.83	2816.63	128.69	51.23	88.03	120.9	59.1	96.62	32.86	45.69	78.05	234.06	110.94	124.3
18352	Vitvi05_01chr08g01690	5.44	4.87	1.17	4.17	0.01	0.01	32.58	23.14	21.44	0.84	1.8	0	0.86	0	0.91	0	0	0	0	0	0
18868	Vitvi05_01chr08g06850	1.09	4.87	2.45	1.99	0.05	0.08	2.51	6.43	5.36	0	0	0	0	0	0	0	0	0	1.05	0	0.89
21178	Vitvi05_01chr09g04990	1.01	4.87	2.81	1.74	0.09	0.13	3.76	6.43	4.02	0	0	0	0.86	0	0	0	0	0	0	0	0
22086	Vitvi05_01chr09g14070	10.56	4.87	0.89	5.51	0.01	0.01	65.16	43.7	44.22	2.51	2.7	0	0	0	0	0	0	0	0	0	0
24718	Vitvi05_01chr10g18220	1.27	4.87	2.23	2.19	0.03	0.05	6.27	1.29	6.7	0	0	0	0.86	0	0	0	0	0	2.09	1.82	0
25842	Vitvi05_01chr11g02680	0.95	4.87	3.49	1.4	0.17	NA	1.26	10.29	2.68	0	0	0	0	0	0	0	0	0	0	0	0
28011	Vitvi05_01chr12g05160	1.2	4.87	2.56	1.91	0.06	0.09	6.27	1.29	6.7	0	0	0	0	0	0	0	0.96	0	0	0	2.67
7388	Vitvi05_01chr04g00200	1.33	4.86	1.91	2.55	0.02	0.02	7.52	2.58	4.02	0	0	0	0	0	0.91	1.94	0	0.98	1.05	0.91	0
9674	Vitvi05_01chr04g23060	3.74	4.86	1.54	3.17	0.01	0.01	8.78	16.71	26.8	0	0	1.86	0	0	0	0	0	0	1.05	0.91	0
10779	Vitvi05_01chr05g08660	1.01	4.86	2.83	1.72	0.09	0.13	5.02	6.43	2.68	0	0	0	0	0	0	0	0	0.98	0	0	0
11516	Vitvi05_01chr05g16030	0.95	4.86	3.36	1.45	0.15	NA	6.27	3.86	4.02	0	0	0	0	0	0	0	0	0	0	0	0
11703	Vitvi05_01chr05g17900	21.8	4.86	0.74	6.64	0.01	0.01	66.41	97.68	115.24	5.85	1.8	1.86	13.63	1.82	2.71	0	3.81	0	6.27	6.37	3.56
17004	Vitvi05_01chr07g21140	1.15	4.86	2.44	2	0.05	0.08	6.27	2.58	5.36	0	0	0	0	0	0	1.94	0	0.98	0	0	0
18408	Vitvi05_01chr08g02250	2.22	4.86	1.84	2.66	0.01	0.02	5.02	3.86	18.76	0.84	0	0	0	0	0.91	0	0	0	2.09	0	1.78
20489	Vitvi05_01chr08g23060	2.6	4.86	1.74	2.81	0.01	0.01	3.76	3.86	20.1	0.84	0	0	0.86	0	0	1.94	1.91	0	2.09	0	3.56
20662	Vitvi05_01chr08g24790	1.38	4.86	2.15	2.27	0.03	0.04	2.51	10.29	1.34	0	0	0	1.71	0	0.91	2.9	0	0.98	0	0	0
22645	Vitvi05_01chr09g19660	0.95	4.86	3.45	1.42	0.16	NA	7.52	1.29	5.36	0	0	0	0	0	0	0	0	0	0	0	0
26959	Vitvi05_01chr11g13850	0.95	4.86	3.45	1.42	0.16	NA	7.52	1.29	5.36	0	0	0	0	0	0	0	0	0	0	0	0
32025	Vitvi05_01chr13g21870	17.87	4.86	0.7	7.04	0.01	0.01	91.47	86.11	52.26	4.18	0.9	2.78	8.52	0.91	4.52	0.97	3.81	3.91	3.14	2.73	1.78
32729	Vitvi05_01chr14g00170	7.56	4.86	1.01	4.82	0.01	0.01	20.05	29.56	52.26	1.68	1.8	0	3.41	0.91	0.91	0	0	0	1.05	0.91	0.89
43176	Vitvi05_01chr18g12570	2.34	4.86	1.79	2.72	0.01	0.02	3.76	5.15	18.76	0	0.9	0	0.86	2.73	0	0	0	0	1.05	0	1.78
44156	Vitvi05_01chr18g22370	0.95	4.86	3.35	1.46	0.15	NA	5.02	5.15	4.02	0	0	0	0	0	0	0	0	0	0	0	0
2911	Vitvi05_01chr01g20290	41.03	4.85	0.55	8.95	0.01	0.01	240.58	199.2	152.76	0.84	8.09	12.05	0.86	0	0	0	0.96	0	0	0	0
5382	Vitvi05_01chr03g00050	2.08	4.85	1.9	2.56	0.02	0.02	8.78	3.86	14.74	0	0	0.93	0	0	0	0	0	0	1.05	1.82	0
6955	Vitvi05_01chr03g15780	6.46	4.85	1.54	3.17	0.01	0.01	6.27	7.72	0	0	0	0	3.41	0	7.23	6.77	3.81	12.69	21.95	14.55	12.43
9709	Vitvi05_01chr04g23410	164.12	4.85	0.85	5.72	0.01	0.01	649.05	1064.11	255.94	60.17	2.7	5.56	22.14	18.19	18.97	60.88	38.07	48.78	72.1	57.29	87.9
19716	Vitvi05_01chr08g15330	31.86	4.85	0.56	8.77	0.01	0.01	100.24	160.65	147.4	4.18	4.5	5.56	2.56	2.73	12.65	2.9	10.47	4.88	8.36	5.46	5.33
21001	Vitvi05_01chr09g03220	2.15	4.85	2.17	2.25	0.03	0.05	0	16.71	10.72	0.84	0	0	0	0.91	0	0	0	0.98	2.09	0	0
21909	Vitvi05_01chr09g12300	1	4.85	2.89	1.68	0.1	0.14	8.78	2.58	2.68	0	0	0	0.86	0	0	0	0	0	0	0	0
22615	Vitvi05_01chr09g19360	0.94	4.85	4.24	1.15	0.26	NA	10.03	0	4.02	0	0	0	0	0	0	0	0	0	0	0	0
23577	Vitvi05_01chr10g06810	1021.18	4.85	0.39	12.45	0.01	0.01	3876.75	5564.73	4992.74	246.51	132.12	124.17	90.25	51.83	45.15	31.89	31.41	35.12	39.71	13.64	41.73
30357	Vitvi05_01chr13g05190	1.06	4.85	3.55	1.37	0.18	0.23	2.51	11.57	0	0	0	0	1.71	0	0	0	0	0	0	0	0
33820	Vitvi05_01chr14g11080	0.94	4.85	3.45	1.41	0.16	NA	5.02	7.72	1.34	0	0	0	0	0	0	0	0	0	0	0	0
38111	Vitvi05_01chr16g02850	14.44	4.85	0.83	5.86	0.01	0.01	30.08	55.27	96.48	0	0.9	5.56	5.11	1.82	4.52	0	1.91	1.96	3.14	3.64	6.22
38859	Vitvi05_01chr16g10330	2.69	4.85	1.53	3.17	0.01	0.01	10.03	2.58	14.74	0.84	0	0	0.86	0.91	0.91	0	0	0.98	3.14	2.73	2.67
39275	Vitvi05_01chr16g14490	130.41	4.85	0.69	7.04	0.01	0.01	582.64	737.68	533.31	9.2	41.35	13.9	14.48	2.73	3.62	0.97	4.76	0.98	4.18	4.55	1.78
44322	Vitvi05_01chr18g24030	1.28	4.85	2.62	1.86	0.07	0.1	5.02	7.72	1.34	0	0	0	0	0	0	2.9	0	0	2.09	0	0
3809	Vitvi05_01chr02g03980	1.05	4.84	2.98	1.63	0.11	0.15	7.52	6.43	0	0	0	0	0	0	0	0	0	0	0	0.91	0.89
7571	Vitvi05_01chr04g02030	1.36	4.84	2.21	2.19	0.03	0.05	10.03	3.86	0	0	0	0	0.86	0.91	0	0	1.91	0.98	0	1.82	0
10525	Vitvi05_01chr05g06120	0.94	4.84	4.23	1.15	0.26	NA	6.27	7.72	0	0	0	0	0	0	0	0	0	0	0	0	0
11899	Vitvi05_01chr05g19860	257.14	4.84	0.5	9.78	0.01	0.01	744.28	1413.68	1417.7	18.39	71.01	36.14	37.47	27.28	36.12	9.67	12.38	10.74	6.27	2.73	13.32
15599	Vitvi05_01chr07g07090	66.69	4.84	0.39	12.69	0.01	0.01	236.82	332.86	364.48	10.87	14.39	7.42	6.82	1.82	2.71	7.74	1.91	1.96	5.23	2.73	2.67
17183	Vitvi05_01chr07g22930	1.88	4.84	2.2	2.21	0.03	0.05	7.52	9	10.72	0	0.9	0	0	0	0	0	0	0	0	0	0
17444	Vitvi05_01chr07g25540	0.93	4.84	3.51	1.39	0.17	NA	10.03	2.58	1.34	0	0	0	0	0	0	0	0	0	0	0	0
24155	Vitvi05_01chr10g12590	4.03	4.84	1.5	3.25	0.01	0.01	2.51	16.71	8.04	0.84	0	0	0.86	0.91	3.62	0.97	3.81	2.93	3.14	5.46	10.66
27368	Vitvi05_01chr11g17940	3.97	4.84	1.33	3.64	0.01	0.01	17.55	18	14.74	0.84	0.9	0	0.86	2.73	0	0	0	0	2.09	0.91	0.89
36323	Vitvi05_01chr15g05660	0.93	4.84	4.23	1.15	0.26	NA	7.52	6.43	0	0	0	0	0	0	0	0	0	0	0	0	0
42528	Vitvi05_01chr18g06090	1.07	4.84	2.98	1.63	0.11	0.15	6.27	7.72	0	0	0	0	0	0	0.91	0	0	0	1.05	0	0
42696	Vitvi05_01chr18g07770	1.05	4.84	2.99	1.62	0.11	0.15	8.78	5.15	0	0	0	0	0.86	0	0	0	0	0.98	0	0	0
44904	Vitvi05_01chr18g29850	1.07	4.84	2.97	1.63	0.11	0.15	6.27	7.72	0	0	0	0	0	0	0	0.97	0	0	1.05	0	0
46548	Vitvi05_01chr19g08900	0.99	4.84	3.56	1.36	0.18	0.23	11.28	0	2.68	0	0	0	0	0	0	0	0	0	0	0	0.89
46652	Vitvi05_01chr19g09940	9.38	4.84	0.94	5.19	0.01	0.01	28.82	35.99	62.98	0	0.9	3.71	1.71	0	0.91	0	0.96	0	1.05	0.91	2.67
17830	Vitvi05_01chr07g29400	1.92	4.83	2.03	2.38	0.02	0.03	10.03	12.86	4.02	0.84	0	0	0	0	0	0	0	0.98	0	0	0
32795	Vitvi05_01chr14g00830	13.66	4.83	0.74	6.55	0.01	0.01	72.68	51.41	52.26	0.84	3.6	1.86	4.26	0	3.62	0.97	1.91	0	4.18	4.55	2.67
37608	Vitvi05_01chr15g18510	1.99	4.83	1.83	2.65	0.01	0.02	8.78	11.57	6.7	0	0	0.93	0	0	0.91	0	0	0	0	0	0.89
39233	Vitvi05_01chr16g14070	3.86	4.83	1.49	3.26	0.01	0.01	8.78	25.71	16.08	0	1.8	0	2.56	0	0	0.97	0	0.98	1.05	0	0
47018	Vitvi05_01chr19g13600	1.97	4.83	2.04	2.37	0.02	0.03	11.28	10.29	5.36	0.84	0	0	1.71	0	0	0	0	0	0	0	0
6366	Vitvi05_01chr03g09890	161.73	4.82	0.6	8.14	0.01	0.01	501.2	733.83	1004.98	15.88	41.35	22.24	23.84	2.73	17.16	13.53	5.72	8.78	9.41	17.28	8
12078	Vitvi05_01chr05g21650	0.98	4.82	4.37	1.11	0.28	0.34	13.79	0	0	0	0	0	0.86	0	0	0	0	0	0	0	0
13456	Vitvi05_01chr06g08600	6.01	4.81	1.22	3.96	0.01	0.01	8.78	20.57	44.22	1.68	0	0.93	1.71	0	2.71	0.97	0	2.93	1.05	3.64	0.89
22934	Vitvi05_01chr10g00380	12.94	4.81	0.78	6.22	0.01	0.01	30.08	79.68	64.32	1.68	0.9	3.71	1.71	0.91	2.71	0.97	1.91	1.96	0	1.82	1.78
27940	Vitvi05_01chr12g04450	45.9	4.81	0.58	8.36	0.01	0.01	129.06	329	191.62	4.18	10.79	8.34	6.82	0	0.91	0	2.86	0	3.14	0.91	0.89
32676	Vitvi05_01chr13g28380	5.47	4.81	1.22	3.94	0.01	0.01	13.79	33.42	25.46	2.51	0	0	0	0	0.91	0	0.96	1.96	2.09	0	0.89
35116	Vitvi05_01chr14g24040	67.39	4.81	0.41	11.77	0.01	0.01	244.34	218.48	324.28	13.38	8.09	6.49	22.14	6.37	15.36	17.4	19.04	23.42	20.9	44.56	26.64
35501	Vitvi05_01chr14g27890	53.64	4.81	0.39	12.4	0.01	0.01	174.17	271.17	269.34	10.03	7.2	8.34	6.82	5.46	5.42	8.7	7.62	3.91	9.41	5.46	11.55
46321	Vitvi05_01chr19g06630	8.95	4.81	1.01	4.81	0.01	0.01	41.35	53.98	30.82	0	0.9	3.71	2.56	0.91	0	0	0	0	0	0	0
23809	Vitvi05_01chr10g09130	702.4	4.8	0.18	28.2	0.01	0.01	3593.57	2694.98	3087.3	96.94	123.13	118.61	149.85	100.02	133.64	105.33	109.45	93.66	32.4	51.84	45.28
25939	Vitvi05_01chr11g03650	484.4	4.8	0.45	10.78	0.01	0.01	1618.86	2491.92	2693.35	53.49	150.1	41.7	48.53	28.19	25.29	13.53	16.18	13.66	27.17	21.83	22.2
35484	Vitvi05_01chr14g27720	3.63	4.8	1.42	3.4	0.01	0.01	11.28	11.57	26.8	0	0.9	0.93	0	0	0	0.97	0.96	0	1.05	0	0
39259	Vitvi05_01chr16g14330	64.09	4.8	0.5	9.7	0.01	0.01	323.28	386.84	199.66	8.36	21.58	2.78	5.11	2.73	3.62	0	0.96	1.96	0	2.73	1.78
20271	Vitvi05_01chr08g20880	22.03	4.79	0.6	8.02	0.01	0.01	66.41	87.4	91.12	1.68	3.6	3.71	2.56	0	0	9.67	9.52	6.83	9.41	15.46	23.09
20538	Vitvi05_01chr08g23550	82.25	4.79	0.35	13.9	0.01	0.01	308.24	417.68	326.96	11.7	16.18	10.2	6.82	6.37	19.87	14.5	12.38	17.56	17.77	19.1	28.41
4517	Vitvi05_01chr02g11060	12.09	4.78	0.76	6.34	0.01	0.01	60.15	69.4	40.2	1.68	2.7	1.86	0.86	0	0.91	0	0	0	0	1.82	1.78
7338	Vitvi05_01chr03g19610	380.37	4.78	0.24	20.18	0.01	0.01	1765.46	1840.35	1469.95	40.12	93.48	52.82	55.35	40.92	40.64	41.55	28.56	29.27	72.1	77.3	57.71
15229	Vitvi05_01chr07g03390	6.62	4.78	1.13	4.26	0.01	0.01	13.79	42.42	17.42	0	0	2.78	5.11	0.91	6.33	1.94	1.91	0.98	2.09	1.82	1.78
28014	Vitvi05_01chr12g05190	0.9	4.78	4.74	1.01	0.32	NA	0	0	13.4	0	0	0	0	0	0	0	0	0	0	0	0
34965	Vitvi05_01chr14g22530	3.57	4.78	1.72	2.78	0.01	0.01	8.78	11.57	26.8	1.68	0	0	2.56	0	0	0	0	0	2.09	0	0
37902	Vitvi05_01chr16g00760	13.96	4.78	0.85	5.62	0.01	0.01	53.88	107.96	34.84	0	3.6	3.71	0.86	0	1.81	0	0.96	0	0	0	1.78
42095	Vitvi05_01chr18g01760	133.89	4.78	0.27	18.14	0.01	0.01	556.33	565.47	548.05	28.42	14.39	17.61	31.51	25.46	19.87	33.82	28.56	31.22	32.4	26.37	48.83
46251	Vitvi05_01chr19g05930	16.83	4.78	0.73	6.56	0.01	0.01	38.85	56.55	97.82	4.18	0.9	1.86	14.48	6.37	6.33	1.94	4.76	1.96	8.36	2.73	5.33
15611	Vitvi05_01chr07g07210	103.06	4.77	0.38	12.73	0.01	0.01	284.43	435.67	515.89	25.07	8.99	11.12	28.1	18.19	37.93	10.63	22.85	22.44	48.07	40.92	35.52
16411	Vitvi05_01chr07g15210	2.04	4.77	1.95	2.46	0.02	0.03	3.76	14.14	8.04	0.84	0	0	0	0	0	0	0	0	1.05	2.73	0
27497	Vitvi05_01chr12g00020	0.95	4.77	3.62	1.32	0.19	NA	0	2.58	10.72	0	0	0	0.86	0	0	0	0	0	0	0	0
32433	Vitvi05_01chr13g25950	62.8	4.77	0.53	9.16	0.01	0.01	187.95	286.59	340.36	10.87	15.28	3.71	5.11	6.37	15.36	0.97	8.57	4.88	22.99	7.28	25.75
17566	Vitvi05_01chr07g26760	0.94	4.76	3.02	1.58	0.12	NA	1.26	2.58	9.38	0	0	0	0.86	0	0	0	0	0	0	0	0
22038	Vitvi05_01chr09g13590	5	4.76	1.4	3.42	0.01	0.01	8.78	12.86	4.02	0.84	0	0	4.26	0.91	1.81	1.94	2.86	5.86	8.36	10.92	11.55
28306	Vitvi05_01chr12g08110	0.88	4.76	4.33	1.1	0.28	NA	0	5.15	8.04	0	0	0	0	0	0	0	0	0	0	0	0
31841	Vitvi05_01chr13g20030	1.73	4.76	2.18	2.19	0.03	0.05	0	3.86	9.38	0	0	0	5.11	0	1.81	0.97	0	0	2.09	0	2.67
36340	Vitvi05_01chr15g05830	1.02	4.76	2.61	1.83	0.07	0.11	1.26	2.58	9.38	0	0	0	0	0	0	0	0.96	0	1.05	0	0
45318	Vitvi05_01chr18g33990	3.11	4.76	1.54	3.09	0.01	0.01	12.53	7.72	5.36	0	0.9	0	4.26	0	2.71	2.9	2.86	2.93	0	0.91	3.56
2091	Vitvi05_01chr01g12090	0.88	4.75	3.54	1.35	0.18	NA	1.26	5.15	6.7	0	0	0	0	0	0	0	0	0	0	0	0
3041	Vitvi05_01chr01g21590	1	4.75	2.57	1.85	0.07	0.1	1.26	5.15	6.7	0	0	0	0.86	0	0	0	0	0	1.05	0	0
4565	Vitvi05_01chr02g11540	9.09	4.75	1.05	4.54	0.01	0.01	42.61	30.85	45.56	0.84	3.6	0	0	0	0.91	0	0	0.98	1.05	9.1	0.89
6862	Vitvi05_01chr03g14850	5.45	4.75	1.16	4.11	0.01	0.01	15.04	14.14	41.54	1.68	0.9	0	0	0	0.91	0.97	1.91	0	1.05	1.82	1.78
11472	Vitvi05_01chr05g15590	1.07	4.75	2.28	2.09	0.04	0.06	2.51	2.58	8.04	0	0	0	0	0	0	0.97	0	0	1.05	0.91	0
12192	Vitvi05_01chr05g22790	1.12	4.75	2.32	2.06	0.05	0.07	1.26	5.15	6.7	0	0	0	0	0	0.91	0	0	0.98	0	1.82	0
20334	Vitvi05_01chr08g21510	0.94	4.75	2.99	1.6	0.12	NA	1.26	3.86	8.04	0	0	0	0.86	0	0	0	0	0	0	0	0
24038	Vitvi05_01chr10g11420	0.88	4.75	3.54	1.35	0.18	NA	1.26	5.15	6.7	0	0	0	0	0	0	0	0	0	0	0	0
24336	Vitvi05_01chr10g14400	44.32	4.75	0.42	11.39	0.01	0.01	170.41	230.05	174.2	4.18	5.4	12.05	10.22	6.37	9.94	11.6	5.72	9.76	3.14	6.37	5.33
25274	Vitvi05_01chr10g23780	10.42	4.75	0.89	5.38	0.01	0.01	26.32	71.97	44.22	0.84	3.6	0.93	0.86	0.91	2.71	0	0	0	2.09	0	1.78
29255	Vitvi05_01chr12g17600	0.88	4.75	3.55	1.34	0.19	NA	3.76	1.29	8.04	0	0	0	0	0	0	0	0	0	0	0	0
34951	Vitvi05_01chr14g22390	0.88	4.75	3.51	1.36	0.18	NA	2.51	2.58	8.04	0	0	0	0	0	0	0	0	0	0	0	0
11846	Vitvi05_01chr05g19330	3.34	4.74	1.66	2.87	0.01	0.01	17.55	21.85	8.04	0	1.8	0	0.86	0	0	0	0	0	0	0	0
19238	Vitvi05_01chr08g10550	0.87	4.74	4.35	1.09	0.28	NA	0	9	4.02	0	0	0	0	0	0	0	0	0	0	0	0
21540	Vitvi05_01chr09g08610	404.32	4.74	0.32	15.11	0.01	0.01	847.02	1687.41	2842.09	60.17	65.61	76.91	54.49	74.56	47.86	49.28	59.01	63.41	41.8	43.65	51.5
24632	Vitvi05_01chr10g17360	340.35	4.74	0.6	8.03	0.01	0.01	1476.02	1932.88	1357.4	18.39	121.34	38.92	33.21	11.82	18.06	13.53	13.33	13.66	20.9	10.92	24.86
39083	Vitvi05_01chr16g12570	1.47	4.74	1.92	2.48	0.02	0.03	3.76	2.58	6.7	0	0	0	3.41	0	1.81	1.94	0.96	0	0	0	0.89
42995	Vitvi05_01chr18g10760	19.98	4.74	0.68	7.05	0.01	0.01	33.84	137.52	88.44	2.51	2.7	4.64	2.56	1.82	2.71	3.87	0.96	3.91	5.23	4.55	4.44
45156	Vitvi05_01chr18g32370	8.71	4.74	1.03	4.64	0.01	0.01	43.86	44.99	30.82	0	2.7	1.86	0	0	0.91	0	0	0.98	0	0	4.44
45158	Vitvi05_01chr18g32390	7.91	4.74	1.15	4.13	0.01	0.01	3.76	34.7	54.94	1.68	1.8	0	3.41	3.64	4.52	0	2.86	0.98	0	3.64	2.67
47306	Vitvi05_01chr19g16480	1.74	4.74	1.8	2.65	0.01	0.02	2.51	5.15	5.36	0	0	0	0	3.64	0.91	0	3.81	0.98	1.05	0.91	1.78
17048	Vitvi05_01chr07g21580	67.64	4.73	0.34	13.98	0.01	0.01	330.79	366.27	266.66	11.7	10.79	13.9	4.26	2.73	0.91	0	0	1.96	1.05	0	3.56
19752	Vitvi05_01chr08g15690	118.81	4.73	0.35	13.71	0.01	0.01	314.5	631.02	537.33	14.21	26.07	15.76	28.95	24.55	27.09	37.69	31.41	29.27	11.5	19.1	33.74
28614	Vitvi05_01chr12g11190	0.93	4.73	3.03	1.57	0.12	NA	1.26	9	2.68	0	0	0	0	0	0	0	0	0	0	0	0.89
39241	Vitvi05_01chr16g14150	246.05	4.73	0.83	5.72	0.01	0.01	1553.71	1339.14	597.63	27.58	86.29	18.54	28.1	2.73	7.23	1.94	9.52	5.86	5.23	5.46	1.78
41866	Vitvi05_01chr17g18090	0.93	4.73	3.59	1.32	0.19	NA	6.27	0	6.7	0	0	0	0	0	0	0	0	0	0	0	0.89
9363	Vitvi05_01chr04g19950	6.96	4.72	1.07	4.42	0.01	0.01	25.06	25.71	40.2	3.35	0	0	0	1.82	2.71	0.97	0.96	0	0	1.82	1.78
22488	Vitvi05_01chr09g18090	0.86	4.72	4.74	1	0.32	NA	0	12.86	0	0	0	0	0	0	0	0	0	0	0	0	0
29254	Vitvi05_01chr12g17590	0.86	4.72	3.51	1.35	0.18	NA	6.27	2.58	4.02	0	0	0	0	0	0	0	0	0	0	0	0
33990	Vitvi05_01chr14g12780	1.46	4.72	1.94	2.44	0.02	0.03	5.02	6.43	1.34	0	0	0	2.56	0	0	0	0.96	0	1.05	1.82	2.67
36573	Vitvi05_01chr15g08160	1.61	4.72	1.92	2.46	0.02	0.03	5.02	5.15	2.68	0	0	0	1.71	0.91	0	5.8	0	1.96	0	0.91	0
43786	Vitvi05_01chr18g18670	3.19	4.72	1.73	2.74	0.01	0.02	7.52	7.72	30.82	0.84	0.9	0	0	0	0	0	0	0	0	0	0
47162	Vitvi05_01chr19g15040	0.86	4.72	3.51	1.35	0.18	NA	6.27	2.58	4.02	0	0	0	0	0	0	0	0	0	0	0	0
3211	Vitvi05_01chr01g23290	349.86	4.71	0.51	9.34	0.01	0.01	1321.91	1974	1622.71	45.13	106.96	36.14	42.57	20.01	12.65	6.77	14.28	7.81	14.63	7.28	15.1
28280	Vitvi05_01chr12g07850	1.06	4.71	2.59	1.83	0.07	0.11	7.52	2.58	2.68	0	0	0	0	0	0.91	0	0	0	2.09	0	0
29176	Vitvi05_01chr12g16810	1.73	4.71	4.73	1	0.32	0.39	0	12.86	12.06	0	0.9	0	0	0	0	0	0	0	0	0	0
6136	Vitvi05_01chr03g07590	1.76	4.7	2.16	2.18	0.03	0.05	2.51	15.43	6.7	0.84	0	0	0	0	0.91	0	0	0	0	0	0
10154	Vitvi05_01chr05g02410	8.27	4.7	0.91	5.2	0.01	0.01	26.32	44.99	42.88	2.51	0.9	0.93	1.71	0	0	0	0	0	1.05	0.91	1.78
18553	Vitvi05_01chr08g03700	0.92	4.7	3.6	1.31	0.2	NA	6.27	6.43	0	0	0	0	0	0	0	0	0	0.98	0	0	0
24478	Vitvi05_01chr10g15820	1.77	4.7	2.09	2.25	0.03	0.04	7.52	3.86	13.4	0.84	0	0	0	0	0.91	0	0	0	0	0	0
25918	Vitvi05_01chr11g03440	827.44	4.7	0.15	31.74	0.01	0.01	3535.93	3343.98	3513.41	115.32	143.81	143.63	138.78	168.2	130.94	175.86	174.17	159.99	178.68	214.6	274.33
27978	Vitvi05_01chr12g04830	10.45	4.7	1.02	4.61	0.01	0.01	8.78	55.27	49.58	2.51	0.9	0.93	11.07	2.73	0.91	0.97	0.96	3.91	7.32	7.28	3.56
28606	Vitvi05_01chr12g11110	2.19	4.7	1.89	2.49	0.02	0.03	2.51	15.43	6.7	0	0	0.93	0	0.91	0	0	0.96	0.98	0	0	4.44
37397	Vitvi05_01chr15g16400	243.68	4.7	0.24	19.87	0.01	0.01	879.6	965.16	1141.66	50.98	24.27	39.85	47.68	32.74	37.03	50.25	63.77	63.41	63.74	99.12	95.89
43190	Vitvi05_01chr18g12710	399.13	4.7	0.17	29.28	0.01	0.01	1947.15	1731.11	1668.27	79.39	68.31	57.45	63.01	44.56	57.79	50.25	39.98	49.76	42.85	40.01	47.06
46043	Vitvi05_01chr19g03850	3.41	4.7	1.46	3.24	0.01	0.01	8.78	19.28	17.42	0.84	0.9	0	0	0.91	0.91	0	0	0	2.09	0	0
10912	Vitvi05_01chr05g09990	2.39	4.69	1.61	2.91	0.01	0.01	10.03	7.72	6.7	0	0	0.93	0	1.82	0	3.87	0.96	0.98	1.05	1.82	0
22371	Vitvi05_01chr09g16920	1.1	4.69	3.07	1.54	0.13	0.18	10.03	2.58	0	0	0	0	0	0	0	0	0	0	1.05	2.73	0
29856	Vitvi05_01chr13g00180	29.35	4.69	0.53	8.89	0.01	0.01	73.93	91.25	154.1	3.35	4.5	4.64	12.78	8.19	9.03	5.8	6.67	10.74	21.95	20.01	13.32
2884	Vitvi05_01chr01g20020	678.94	4.68	0.27	17.78	0.01	0.01	1829.37	3137.07	4267.82	96.1	158.19	106.56	97.06	104.56	75.85	68.61	51.4	67.32	41.8	32.74	49.72
4324	Vitvi05_01chr02g09130	120.64	4.68	0.66	7.13	0.01	0.01	503.71	579.61	237.18	22.57	24.27	4.64	43.43	23.64	80.37	33.82	24.75	30.25	122.26	38.2	40.84
23629	Vitvi05_01chr10g07330	19.62	4.68	1.6	2.94	0.01	0.01	111.52	97.68	72.36	10.03	0	0.93	0.86	0	0.91	0	0	0	0	0	0
23814	Vitvi05_01chr10g09180	443.36	4.68	0.64	7.39	0.01	0.01	1737.9	2466.22	1993.88	39.28	144.7	58.38	58.75	7.28	25.29	3.87	6.67	6.83	41.8	37.29	22.2
25784	Vitvi05_01chr11g02100	13.64	4.68	0.81	5.8	0.01	0.01	57.64	59.12	62.98	2.51	4.5	0	3.41	1.82	0.91	0.97	5.72	0	3.14	1.82	0
41033	Vitvi05_01chr17g09760	270.32	4.68	0.36	13.16	0.01	0.01	964.8	1449.66	1244.84	29.25	73.7	40.78	49.39	12.73	18.97	28.99	26.65	25.37	37.62	20.01	31.97
1455	Vitvi05_01chr01g05730	209.43	4.67	0.29	16.41	0.01	0.01	697.92	1125.8	860.27	27.58	54.83	23.17	45.98	23.64	30.71	47.35	36.17	44.88	38.67	42.74	41.73
5437	Vitvi05_01chr03g00600	11.47	4.67	0.81	5.81	0.01	0.01	33.84	62.98	58.96	3.35	1.8	0.93	1.71	0	1.81	0.97	0	0	2.09	3.64	0
13334	Vitvi05_01chr06g07380	499.37	4.67	0.28	16.98	0.01	0.01	1492.31	2117.94	2820.65	70.2	118.64	64.87	61.3	64.56	100.23	120.79	76.14	65.37	106.58	99.12	111.87
13686	Vitvi05_01chr06g10900	3752.66	4.67	0.2	23.8	0.01	0.01	13282.9	17882.9	19380	611.68	884.38	497.59	590.87	416.41	431.62	374.91	335.01	309.25	490.06	396.46	405.73
18086	Vitvi05_01chr07g31960	1.85	4.67	1.91	2.45	0.02	0.03	17.55	3.86	2.68	0	0.9	0	0	0	0	0	0.96	0	0	0.91	0.89
21543	Vitvi05_01chr09g08640	77.47	4.67	0.39	12.15	0.01	0.01	216.77	397.12	438.18	19.22	10.79	11.12	7.67	12.73	15.36	7.74	4.76	2.93	4.18	4.55	8.88
39228	Vitvi05_01chr16g14020	791.35	4.67	0.89	5.25	0.01	0.01	5139.76	4197.32	1976.46	106.97	224.69	114.9	51.09	4.55	12.65	4.84	19.99	9.76	1.05	0	6.22
1457	Vitvi05_01chr01g05750	1.72	4.66	2.28	2.06	0.05	0.07	17.55	5.15	1.34	0.84	0	0	0	0	0	0	0	0	0	0.91	0
35148	Vitvi05_01chr14g24360	915.85	4.66	0.23	20.95	0.01	0.01	3534.68	3989.13	5208.48	226.46	128.53	149.19	113.24	83.65	60.5	41.55	40.93	34.15	49.12	40.92	37.29
39276	Vitvi05_01chr16g14500	168.2	4.66	0.68	6.86	0.01	0.01	895.89	922.75	572.17	20.06	57.53	17.61	16.18	3.64	2.71	2.9	1.91	2.93	3.14	0	3.56
1680	Vitvi05_01chr01g07980	195.76	4.65	0.39	12.2	0.01	0.01	835.75	1202.91	682.05	28.42	61.12	19.46	28.95	10.01	11.74	13.53	12.38	5.86	6.27	8.19	9.77
20312	Vitvi05_01chr08g21290	1.78	4.65	2.13	2.19	0.03	0.05	1.26	3.86	18.76	0	0.9	0	0	0.91	0	0	0	0	0	0.91	0
22793	Vitvi05_01chr09g21140	40.46	4.64	1.26	3.7	0.01	0.01	141.59	142.66	247.9	2.51	17.98	0.93	9.37	3.64	4.52	0	0.96	4.88	20.9	9.1	0
32780	Vitvi05_01chr14g00680	2.96	4.64	1.81	2.57	0.02	0.02	13.79	14.14	14.74	1.68	0	0	0	0	0	0	0	0	0	0	0
2703	Vitvi05_01chr01g18210	2.26	4.63	1.75	2.65	0.01	0.02	3.76	9	10.72	0.84	0	0	1.71	0	0.91	0	1.91	0	4.18	0	0.89
3163	Vitvi05_01chr01g22810	6.62	4.63	1.02	4.58	0.01	0.01	27.57	23.14	36.18	1.68	1.8	0	2.56	0.91	1.81	0	0.96	0	0	0	2.67
3823	Vitvi05_01chr02g04120	3.86	4.63	1.37	3.4	0.01	0.01	15.04	14.14	14.74	0	1.8	0	1.71	2.73	0.91	0	0	3.91	1.05	0.91	0.89
6290	Vitvi05_01chr03g09130	50.9	4.63	0.39	12.02	0.01	0.01	202.99	223.62	253.26	5.02	10.79	12.05	10.22	5.46	2.71	5.8	7.62	4.88	8.36	3.64	7.11
30273	Vitvi05_01chr13g04350	92.52	4.63	0.38	12.44	0.01	0.01	296.96	420.25	507.85	14.21	24.27	11.12	17.03	14.55	10.84	3.87	8.57	15.61	21.95	11.83	8.88
31407	Vitvi05_01chr13g15690	0.81	4.63	4.74	0.98	0.33	NA	0	0	12.06	0	0	0	0	0	0	0	0	0	0	0	0
38120	Vitvi05_01chr16g02940	0.81	4.63	4.74	0.98	0.33	NA	0	0	12.06	0	0	0	0	0	0	0	0	0	0	0	0
40210	Vitvi05_01chr17g01530	194.54	4.63	0.52	8.92	0.01	0.01	793.15	763.39	1010.34	66.02	15.28	22.24	44.28	17.28	18.97	17.4	9.52	20.49	34.49	37.29	47.95
8954	Vitvi05_01chr04g15860	5.19	4.62	1.28	3.63	0.01	0.01	5.02	18	42.88	0	1.8	0.93	2.56	0	0	0	0.96	0.98	1.05	1.82	1.78
12665	Vitvi05_01chr06g00690	1.75	4.62	1.91	2.43	0.02	0.03	7.52	6.43	9.38	0.84	0	0	0	0	0	0	0	0	1.05	0.91	0
18730	Vitvi05_01chr08g05470	61.4	4.62	0.37	12.54	0.01	0.01	235.57	272.46	296.14	5.85	16.18	11.12	11.92	13.64	9.03	9.67	3.81	10.74	5.23	6.37	13.32
19953	Vitvi05_01chr08g17700	0.87	4.62	3.77	1.23	0.23	NA	0	1.29	10.72	0	0	0	0	0	0	0	0	0	0	0.91	0
21984	Vitvi05_01chr09g13050	1.61	4.62	2.33	1.99	0.05	0.08	7.52	7.72	8.04	0.84	0	0	0	0	0	0	0	0	0	0	0
29055	Vitvi05_01chr12g15600	1.35	4.62	2.6	1.79	0.08	0.11	0	0	12.06	0	0	0	0.86	1.82	0	0.97	0	0	0	0.91	3.56
34193	Vitvi05_01chr14g14810	0.8	4.62	4.56	1.02	0.32	NA	1.26	0	10.72	0	0	0	0	0	0	0	0	0	0	0	0
35455	Vitvi05_01chr14g27430	1.62	4.62	2.38	1.95	0.06	0.08	3.76	11.57	8.04	0.84	0	0	0	0	0	0	0	0	0	0	0
43406	Vitvi05_01chr18g14870	0.87	4.62	3.78	1.23	0.23	NA	0	1.29	10.72	0	0	0	0	0	0.91	0	0	0	0	0	0
46507	Vitvi05_01chr19g08490	1.74	4.62	1.92	2.41	0.02	0.03	5.02	11.57	6.7	0.84	0	0	0	0	0.91	0	0	0.98	0	0	0
1091	Vitvi05_01chr01g02090	0.86	4.61	3.7	1.25	0.22	NA	0	3.86	8.04	0	0	0	0	0	0.91	0	0	0	0	0	0
6583	Vitvi05_01chr03g12060	791.27	4.61	0.42	11.02	0.01	0.01	2850.55	3964.71	4141.86	114.49	238.18	99.15	111.54	36.37	51.47	48.32	36.17	44.88	33.44	47.29	50.61
6860	Vitvi05_01chr03g14830	2.29	4.61	1.88	2.46	0.02	0.03	10.03	6.43	6.7	0	0	0.93	0	3.64	3.62	0	0	2.93	0	0	0
11016	Vitvi05_01chr05g11030	930.3	4.61	0.22	21.11	0.01	0.01	3332.95	4648.41	5010.16	163.79	226.49	143.63	124.31	88.2	74.95	18.36	33.31	19.52	28.22	20.92	21.31
13934	Vitvi05_01chr06g13380	11.31	4.61	0.91	5.07	0.01	0.01	23.81	50.13	12.06	1.68	0.9	0.93	4.26	2.73	3.62	17.4	9.52	15.61	6.27	10.01	10.66
14719	Vitvi05_01chr06g21230	106.31	4.61	0.74	6.26	0.01	0.01	484.91	544.91	388.6	4.18	46.74	7.42	17.88	8.19	5.42	13.53	23.8	14.64	7.32	18.19	8.88
20613	Vitvi05_01chr08g24300	82.27	4.61	0.34	13.89	0.01	0.01	332.05	280.17	416.74	20.9	8.99	12.05	19.59	9.1	11.74	13.53	10.47	6.83	33.44	30.92	27.53
23018	Vitvi05_01chr10g01220	0.8	4.61	4.49	1.03	0.31	NA	0	3.86	8.04	0	0	0	0	0	0	0	0	0	0	0	0
35101	Vitvi05_01chr14g23890	0.86	4.61	3.7	1.25	0.22	NA	0	3.86	8.04	0	0	0	0	0	0	0	0	0	0	0	0.89
35621	Vitvi05_01chr14g29090	6.31	4.61	2.77	1.67	0.1	0.14	18.8	28.28	42.88	0	0	3.71	0	0	0.91	0	0	0	0	0	0
43385	Vitvi05_01chr18g14660	1163.18	4.61	0.35	13.31	0.01	0.01	3651.21	5284.56	6662.35	318.38	150.1	170.5	159.21	173.66	128.23	95.66	72.33	72.19	194.36	104.57	210.41
1933	Vitvi05_01chr01g10510	1.16	4.6	2.72	1.7	0.1	0.13	0	5.15	6.7	0	0	0	0.86	2.73	0	1.94	0	0	0	0	0
12451	Vitvi05_01chr05g25380	58.86	4.6	0.57	8.13	0.01	0.01	80.2	129.81	223.78	3.35	3.6	11.12	6.82	6.37	17.16	87.93	67.58	78.05	79.42	64.57	23.09
15295	Vitvi05_01chr07g04050	0.79	4.6	4.5	1.03	0.31	NA	0	6.43	5.36	0	0	0	0	0	0	0	0	0	0	0	0
15405	Vitvi05_01chr07g05150	50.9	4.6	0.42	11.06	0.01	0.01	146.6	190.21	262.64	7.53	5.4	12.05	9.37	8.19	9.94	13.53	6.67	4.88	28.22	21.83	36.4
17271	Vitvi05_01chr07g23810	1.79	4.6	2.19	2.11	0.04	0.06	2.51	0	9.38	0	0	0	5.11	2.73	0	0	0	0	5.23	0.91	0.89
22610	Vitvi05_01chr09g19310	0.79	4.6	4.5	1.03	0.31	NA	0	6.43	5.36	0	0	0	0	0	0	0	0	0	0	0	0
29742	Vitvi05_01chr12g22470	5.05	4.6	1.26	3.67	0.01	0.01	13.79	11.57	17.42	0.84	0	0.93	2.56	3.64	0.91	0.97	1.91	0	10.45	2.73	8
32875	Vitvi05_01chr14g01630	0.85	4.6	3.11	1.49	0.14	NA	2.51	1.29	8.04	0	0	0	0.86	0	0	0	0	0	0	0	0
34503	Vitvi05_01chr14g17910	1.91	4.6	2.13	2.17	0.04	0.05	13.79	2.58	6.7	0.84	0	0	0	3.64	0	0	0	0	1.05	0	0
37229	Vitvi05_01chr15g14720	39.43	4.6	0.54	8.52	0.01	0.01	201.74	165.79	107.2	1.68	10.79	7.42	8.52	12.73	6.33	15.47	3.81	16.59	13.59	13.64	6.22
38385	Vitvi05_01chr16g05590	0.79	4.6	4.5	1.03	0.31	NA	0	6.43	5.36	0	0	0	0	0	0	0	0	0	0	0	0
42228	Vitvi05_01chr18g03090	0.79	4.6	4.49	1.03	0.31	NA	0	5.15	6.7	0	0	0	0	0	0	0	0	0	0	0	0
42485	Vitvi05_01chr18g05660	289.64	4.6	0.21	21.91	0.01	0.01	1105.14	1418.82	1405.64	45.13	70.11	47.26	45.13	35.46	25.29	23.2	29.51	24.39	28.22	20.01	21.31
42914	Vitvi05_01chr18g09950	0.79	4.6	3.68	1.26	0.22	NA	1.26	3.86	6.7	0	0	0	0	0	0	0	0	0	0	0	0
1727	Vitvi05_01chr01g08450	2.68	4.59	1.63	2.83	0.01	0.01	2.51	2.58	6.7	0	0	0	0.86	0	0	0.97	2.86	0	8.36	10.01	5.33
4967	Vitvi05_01chr02g15560	0.98	4.59	3.14	1.47	0.15	0.2	0	7.72	4.02	0	0	0	0	0	0.91	0	0	1.96	0	0	0
5379	Vitvi05_01chr03g00020	0.85	4.59	3.03	1.52	0.13	NA	2.51	2.58	6.7	0	0	0	0	0.91	0	0	0	0	0	0	0
8533	Vitvi05_01chr04g11650	0.79	4.59	3.68	1.25	0.22	NA	1.26	5.15	5.36	0	0	0	0	0	0	0	0	0	0	0	0
9463	Vitvi05_01chr04g20950	0.85	4.59	3.07	1.5	0.14	NA	3.76	1.29	6.7	0	0	0	0	0	0	0	0	0.98	0	0	0
24442	Vitvi05_01chr10g15460	1.27	4.59	2.17	2.12	0.04	0.06	1.26	5.15	5.36	0	0	0	1.71	1.82	0	0	0	0.98	0	2.73	0
26942	Vitvi05_01chr11g13680	0.86	4.59	3.02	1.53	0.13	NA	2.51	2.58	6.7	0	0	0	0	0	0	0	0	0	1.05	0	0
32610	Vitvi05_01chr13g27720	30.7	4.59	0.48	9.71	0.01	0.01	104	128.52	170.18	7.53	6.3	2.78	9.37	5.46	8.13	1.94	2.86	3.91	4.18	2.73	2.67
40734	Vitvi05_01chr17g06770	0.79	4.59	4.5	1.02	0.31	NA	5.02	0	6.7	0	0	0	0	0	0	0	0	0	0	0	0
44497	Vitvi05_01chr18g25780	3.84	4.59	1.35	3.4	0.01	0.01	17.55	7.72	17.42	0	1.8	0	0	2.73	0.91	0.97	0	0	3.14	2.73	2.67
46285	Vitvi05_01chr19g06270	1.88	4.59	1.98	2.33	0.03	0.04	15.04	6.43	1.34	0	0.9	0	2.56	0	0.91	0	0.96	0	0	0	0
47618	Vitvi05_01chr19g19600	4.81	4.59	1.25	3.68	0.01	0.01	32.58	19.28	12.06	0	2.7	0	1.71	0.91	0	0	0	0.98	1.05	0	0.89
11935	Vitvi05_01chr05g20220	0.78	4.58	3.69	1.25	0.22	NA	1.26	6.43	4.02	0	0	0	0	0	0	0	0	0	0	0	0
14578	Vitvi05_01chr06g19820	2.85	4.58	1.88	2.45	0.02	0.03	17.55	15.43	8.04	1.68	0	0	0	0	0	0	0	0	0	0	0
14809	Vitvi05_01chr06g22130	148.1	4.58	0.38	12.12	0.01	0.01	545.05	692.7	816.05	13.38	41.35	31.51	20.44	8.19	18.06	1.94	10.47	7.81	8.36	0.91	5.33
26057	Vitvi05_01chr11g04830	26.14	4.58	0.51	8.99	0.01	0.01	101.5	134.95	124.62	2.51	8.09	4.64	2.56	0	2.71	0.97	2.86	2.93	1.05	1.82	0.89
28112	Vitvi05_01chr12g06170	26.71	4.58	0.9	5.12	0.01	0.01	56.39	93.82	183.58	6.69	4.5	2.78	0.86	18.19	5.42	0	0.96	1.96	20.9	3.64	0.89
34531	Vitvi05_01chr14g18190	31.73	4.58	0.5	9.18	0.01	0.01	156.63	145.23	121.94	5.02	5.4	7.42	3.41	12.73	3.62	6.77	1.91	2.93	1.05	1.82	0
37673	Vitvi05_01chr15g19160	0.78	4.58	3.63	1.27	0.21	NA	2.51	5.15	4.02	0	0	0	0	0	0	0	0	0	0	0	0
42555	Vitvi05_01chr18g06360	171.68	4.58	0.29	16.28	0.01	0.01	715.46	866.2	639.17	42.62	34.16	15.76	15.33	20.92	24.39	50.25	32.36	27.32	35.53	28.19	27.53
6826	Vitvi05_01chr03g14490	0.78	4.57	3.66	1.26	0.22	NA	2.51	6.43	2.68	0	0	0	0	0	0	0	0	0	0	0	0
12936	Vitvi05_01chr06g03400	0.77	4.57	3.64	1.26	0.21	NA	5.02	3.86	2.68	0	0	0	0	0	0	0	0	0	0	0	0
14992	Vitvi05_01chr07g01020	15.66	4.57	1.35	3.39	0.01	0.01	7.52	1.29	2.68	0	0	0	1.71	2.73	5.42	28.99	13.33	22.44	55.38	46.38	47.06
16029	Vitvi05_01chr07g11390	0.89	4.57	4.54	1.01	0.32	NA	0	11.57	0	0	0	0	0	0	0	0	0	0	0	0	1.78
17396	Vitvi05_01chr07g25060	1.03	4.57	2.73	1.68	0.1	0.14	1.26	9	1.34	0	0	0	0	0	0	0	0	0	1.05	2.73	0
18048	Vitvi05_01chr07g31580	0.84	4.57	3.71	1.23	0.22	NA	7.52	0	4.02	0	0	0	0	0	0	0	0	0	1.05	0	0
21161	Vitvi05_01chr09g04820	44.62	4.57	0.43	10.7	0.01	0.01	256.87	214.63	155.44	12.54	5.4	8.34	1.71	3.64	0.91	2.9	0.96	0.98	3.14	0	1.78
22852	Vitvi05_01chr09g21730	0.83	4.57	3.73	1.23	0.23	NA	7.52	0	4.02	0	0	0	0.86	0	0	0	0	0	0	0	0
28554	Vitvi05_01chr12g10590	0.78	4.57	3.66	1.26	0.22	NA	2.51	6.43	2.68	0	0	0	0	0	0	0	0	0	0	0	0
29557	Vitvi05_01chr12g20620	0.78	4.57	3.66	1.26	0.22	NA	2.51	6.43	2.68	0	0	0	0	0	0	0	0	0	0	0	0
31794	Vitvi05_01chr13g19560	29.6	4.57	0.54	8.58	0.01	0.01	114.03	123.38	115.24	9.2	4.5	0.93	7.67	5.46	3.62	3.87	4.76	2.93	25.08	8.19	15.1
34470	Vitvi05_01chr14g17580	1541	4.57	0.14	32.65	0.01	0.01	5506.88	6297.27	6880.76	298.32	252.56	239.07	309.91	322.77	366.61	451.25	345.48	448.75	417.96	448.29	529.13
39922	Vitvi05_01chr16g20960	0.9	4.57	3.14	1.46	0.15	NA	7.52	0	4.02	0	0	0	0	0	0	0	0	0.98	0	0.91	0
40663	Vitvi05_01chr17g06060	299.95	4.57	0.31	15.17	0.01	0.01	751.8	1421.39	1748.67	42.62	80.89	41.7	49.39	34.55	48.77	28.99	47.59	40.98	59.56	49.11	53.27
41511	Vitvi05_01chr17g14540	0.78	4.57	3.64	1.26	0.21	NA	5.02	2.58	4.02	0	0	0	0	0	0	0	0	0	0	0	0
47457	Vitvi05_01chr19g17990	0.78	4.57	3.64	1.26	0.21	NA	3.76	5.15	2.68	0	0	0	0	0	0	0	0	0	0	0	0
674	Vitvi05_01chr00g06740	0.84	4.56	3.08	1.49	0.14	NA	5.02	5.15	1.34	0	0	0	0	0	0	0	0	0.98	0	0	0
4739	Vitvi05_01chr02g13280	1.14	4.56	2.16	2.12	0.04	0.06	6.27	3.86	1.34	0	0	0	0	0	0.91	0	0.96	0	1.05	2.73	0
5216	Vitvi05_01chr02g18050	446.6	4.56	0.45	10.29	0.01	0.01	1156.51	2096.09	2839.41	87.75	90.78	80.62	62.16	18.19	33.41	16.43	19.04	30.25	78.37	50.93	39.07
12202	Vitvi05_01chr05g22890	0.77	4.56	4.56	1	0.32	NA	2.51	9	0	0	0	0	0	0	0	0	0	0	0	0	0
15104	Vitvi05_01chr07g02140	0.89	4.56	2.69	1.7	0.09	NA	7.52	1.29	2.68	0	0	0	0	0	0.91	0	0.96	0	0	0	0
16783	Vitvi05_01chr07g18930	10.58	4.56	0.85	5.42	0.01	0.01	65.16	30.85	48.24	4.18	0.9	0.93	0.86	0	1.81	0	1.91	0	2.09	0	1.78
17479	Vitvi05_01chr07g25890	8.03	4.56	1	4.57	0.01	0.01	57.64	30.85	14.74	2.51	0.9	0.93	2.56	0	0.91	0.97	4.76	0.98	0	1.82	0.89
22773	Vitvi05_01chr09g20940	25.92	4.56	0.71	6.42	0.01	0.01	115.28	107.96	108.54	5.02	6.3	2.78	7.67	0	1.81	6.77	2.86	0.98	8.36	13.64	0.89
27414	Vitvi05_01chr11g18400	1716.26	4.56	0.42	11.01	0.01	0.01	8772.16	5928.43	4724.75	422	306.48	98.23	406.97	392.77	489.41	606.81	506.31	533.62	1026.1	795.64	734.21
30288	Vitvi05_01chr13g04500	1.43	4.56	2.22	2.06	0.04	0.07	6.27	3.86	1.34	0	0	0	5.96	0	0.91	0	0	0.98	2.09	0	0
30777	Vitvi05_01chr13g09390	0.77	4.56	4.54	1.01	0.32	NA	3.76	7.72	0	0	0	0	0	0	0	0	0	0	0	0	0
32613	Vitvi05_01chr13g27750	1.74	4.56	2.13	2.15	0.04	0.06	1.26	6.43	14.74	0	0	0.93	1.71	0	0	0	0	0	0	0.91	0
34029	Vitvi05_01chr14g13170	0.77	4.56	3.7	1.24	0.22	NA	5.02	5.15	1.34	0	0	0	0	0	0	0	0	0	0	0	0
34512	Vitvi05_01chr14g18000	35.64	4.56	0.49	9.38	0.01	0.01	116.53	177.36	207.7	5.85	9.89	5.56	3.41	2.73	0	0	0.96	0.98	0	0	3.56
39828	Vitvi05_01chr16g20020	4.66	4.56	1.32	3.46	0.01	0.01	13.79	23.14	24.12	2.51	0	0	1.71	0	0.91	0.97	0	0	0	2.73	0
42650	Vitvi05_01chr18g07310	0.9	4.56	2.65	1.73	0.09	NA	3.76	6.43	1.34	0	0	0	0	0	0.91	0	0	0	1.05	0	0
12252	Vitvi05_01chr05g23390	1.74	4.55	2.07	2.2	0.03	0.05	5.02	2.58	14.74	0	0	0.93	0	1.82	0	0	0.96	0	0	0	0
12444	Vitvi05_01chr05g25310	1.42	4.55	2.27	2.01	0.05	0.07	6.27	5.15	0	0	0	0	0	0.91	0	0	0	0	6.27	0.91	1.78
13141	Vitvi05_01chr06g05450	168.8	4.55	0.35	13.15	0.01	0.01	587.66	614.31	971.48	33.43	30.56	28.73	29.8	42.74	22.58	31.89	27.6	28.3	7.32	40.01	35.52
13418	Vitvi05_01chr06g08220	8.77	4.55	0.9	5.09	0.01	0.01	46.37	34.7	41.54	3.35	0.9	0.93	0	1.82	0	0	1.91	0	0	0	0
14636	Vitvi05_01chr06g20400	4.66	4.55	1.49	3.07	0.01	0.01	21.31	25.71	13.4	2.51	0	0	1.71	0	0	0.97	0	0	4.18	0	0
17150	Vitvi05_01chr07g22600	9.49	4.55	0.93	4.91	0.01	0.01	31.33	42.42	49.58	2.51	2.7	0	2.56	0	0.91	1.94	0	2.93	1.05	0	4.44
18613	Vitvi05_01chr08g04300	1.66	4.55	1.96	2.33	0.03	0.04	3.76	7.72	10.72	0	0	0.93	0.86	0	0	0	0	0	0	0	0.89
26190	Vitvi05_01chr11g06160	1.16	4.55	2.37	1.92	0.06	0.09	7.52	3.86	0	0	0	0	0	0	0	0	0	0.98	3.14	0.91	0.89
26435	Vitvi05_01chr11g08610	360.61	4.55	0.21	22.17	0.01	0.01	1280.56	1823.64	1713.83	63.51	69.21	74.13	33.21	64.56	41.54	29.96	27.6	39.03	45.98	47.29	55.05
26961	Vitvi05_01chr11g13870	0.77	4.55	4.57	1	0.32	NA	8.78	0	2.68	0	0	0	0	0	0	0	0	0	0	0	0
30478	Vitvi05_01chr13g06400	37.61	4.55	0.45	10.12	0.01	0.01	145.35	155.51	191.62	10.03	7.2	3.71	7.67	6.37	1.81	4.84	4.76	10.74	7.32	4.55	2.67
34954	Vitvi05_01chr14g22420	1314.59	4.55	0.46	10.05	0.01	0.01	3421.91	7559.29	7489.11	193.87	343.33	256.67	160.92	70.01	74.05	28.03	38.07	42.93	9.41	8.19	23.09
43270	Vitvi05_01chr18g13510	1.66	4.55	2.71	1.69	0.1	0.14	0	14.14	8.04	0	0	0.93	1.71	0	0	0	0	0	0	0	0
3748	Vitvi05_01chr02g03370	15.34	4.54	0.88	5.19	0.01	0.01	66.41	84.83	28.14	6.69	0.9	0	9.37	10.92	3.62	0	6.67	6.83	2.09	1.82	1.78
14021	Vitvi05_01chr06g14250	4.31	4.54	1.36	3.37	0.01	0.01	8.78	28.28	24.12	1.68	0	0.93	0.86	0	0	0	0	0	0	0	0
23674	Vitvi05_01chr10g07780	3.17	4.54	1.47	3.09	0.01	0.01	11.28	10.29	18.76	1.68	0	0	0.86	0.91	1.81	0	1.91	0	0	0	0
35461	Vitvi05_01chr14g27490	4.12	4.54	1.32	3.46	0.01	0.01	10.03	20.57	10.72	0	0.9	0.93	0.86	0	0.91	1.94	2.86	3.91	1.05	0.91	6.22
37257	Vitvi05_01chr15g15000	4.79	4.54	1.46	3.11	0.01	0.01	10.03	18	13.4	0	1.8	0	0.86	0.91	5.42	0	5.72	0	9.41	2.73	3.56
39242	Vitvi05_01chr16g14160	16.69	4.54	0.74	6.15	0.01	0.01	81.45	97.68	45.56	2.51	7.2	0	2.56	0.91	0.91	3.87	0.96	0	3.14	1.82	1.78
39931	Vitvi05_01chr16g21050	0.88	4.54	3.19	1.43	0.16	NA	8.78	2.58	0	0	0	0	0.86	0	0	0	0	0	0	0	0.89
8593	Vitvi05_01chr04g12250	1.77	4.53	1.91	2.37	0.02	0.03	3.76	14.14	4.02	0	0	0.93	0.86	0	0	0	0.96	0	0	1.82	0
10806	Vitvi05_01chr05g08930	57.53	4.53	0.37	12.24	0.01	0.01	228.05	179.93	160.8	8.36	12.59	3.71	8.52	7.28	11.74	19.33	23.8	18.54	49.12	64.57	66.59
21159	Vitvi05_01chr09g04800	17.21	4.53	0.58	7.87	0.01	0.01	71.43	70.69	81.74	3.35	4.5	1.86	5.11	5.46	4.52	0	0.96	1.96	2.09	1.82	2.67
24555	Vitvi05_01chr10g16590	1.71	4.53	1.81	2.51	0.02	0.03	7.52	9	5.36	0.84	0	0	0.86	0	0	0	0.96	0	1.05	0	0
35524	Vitvi05_01chr14g28120	0.82	4.53	4.62	0.99	0.33	NA	11.28	0	0	0	0	0	0	0	0	0	0.96	0	0	0	0
8025	Vitvi05_01chr04g06570	18.82	4.52	0.87	5.2	0.01	0.01	42.61	132.38	91.12	0.84	9.89	0.93	0.86	0	0.91	0	0	0	0	2.73	0
14602	Vitvi05_01chr06g20060	7.36	4.52	1.16	3.92	0.01	0.01	8.78	38.56	52.26	3.35	0	0.93	0.86	1.82	0.91	2.9	0	0	0	0	0
24051	Vitvi05_01chr10g11550	575.62	4.52	0.19	24.19	0.01	0.01	2794.16	2606.3	2162.72	124.51	113.25	93.59	106.43	67.28	88.5	84.07	79.95	87.8	51.21	93.66	80.79
39980	Vitvi05_01chr16g21540	393.62	4.52	0.16	29.51	0.01	0.01	1600.07	1887.9	1760.73	71.87	84.49	74.13	57.05	53.65	61.41	37.69	52.35	51.71	32.4	33.65	45.28
47827	Vitvi05_01chr19g21690	1.57	4.52	2.14	2.12	0.04	0.06	8.78	9	4.02	0.84	0	0	0	0	0.91	0	0	0	0	0	0
9771	Vitvi05_01chr04g24030	18193.5	4.51	0.15	31.14	0.01	0.01	78320.4	84362.8	80951.7	3887.34	3576.16	3273.7	2463.07	3101.23	1891.72	2076.48	1714.03	2005.7	1659.31	1678.58	1940.72
12421	Vitvi05_01chr05g25080	874.19	4.51	0.8	5.71	0.01	0.01	2898.16	5704.81	3808.21	89.42	363.1	93.59	85.14	12.73	15.36	7.74	7.62	7.81	3.14	3.64	12.43
15490	Vitvi05_01chr07g06000	9.59	4.51	1.26	3.59	0.01	0.01	5.02	12.86	84.42	0.84	0	3.71	7.67	2.73	2.71	13.53	4.76	0	1.05	3.64	0.89
22019	Vitvi05_01chr09g13400	5.84	4.51	4.62	0.98	0.33	0.41	17.55	47.56	18.76	0	0	3.71	0	0	0	0	0	0	0	0	0
23256	Vitvi05_01chr10g03600	1.57	4.51	2.28	1.99	0.05	0.08	10.03	10.29	1.34	0	0	0.93	0.86	0	0	0	0	0	0	0	0
35013	Vitvi05_01chr14g23010	1.51	4.51	2.49	1.82	0.07	0.11	12.53	6.43	2.68	0	0	0.93	0	0	0	0	0	0	0	0	0
36068	Vitvi05_01chr15g03110	1.63	4.51	2.45	1.84	0.07	0.1	17.55	0	4.02	0.84	0	0	0	0	0.91	0	0	0	1.05	0	0
39763	Vitvi05_01chr16g19370	5.75	4.51	1.08	4.18	0.01	0.01	27.57	26.99	25.46	1.68	0	1.86	1.71	0	0	0	0.96	0	0	0	0
19176	Vitvi05_01chr08g09930	53.88	4.5	0.52	8.76	0.01	0.01	186.7	323.86	219.76	0.84	19.78	12.05	8.52	6.37	6.33	1.94	0	1.96	8.36	4.55	7.11
26629	Vitvi05_01chr11g10550	471.26	4.5	0.45	10.17	0.01	0.01	1225.43	1770.95	3092.66	68.53	124.93	76.91	93.66	44.56	85.79	120.79	47.59	55.61	89.87	85.48	86.12
36326	Vitvi05_01chr15g05690	8.4	4.5	0.87	5.19	0.01	0.01	46.37	41.13	32.16	2.51	0.9	1.86	0	0	0	0	0	0	1.05	0	0
41151	Vitvi05_01chr17g10940	27.33	4.5	0.57	7.95	0.01	0.01	131.57	82.25	67	3.35	1.8	7.42	8.52	2.73	5.42	5.8	3.81	5.86	19.86	24.56	39.96
42445	Vitvi05_01chr18g05260	53.81	4.5	0.44	10.24	0.01	0.01	159.13	295.59	265.32	9.2	12.59	10.2	9.37	15.46	5.42	4.84	2.86	0.98	6.27	9.1	0.89
47396	Vitvi05_01chr19g17380	1274.22	4.5	0.24	19.31	0.01	0.01	4722.51	5860.31	7191.63	216.43	326.25	246.48	206.04	126.38	111.97	23.2	28.56	23.42	16.72	3.64	9.77
7714	Vitvi05_01chr04g03460	121.01	4.49	0.33	14.03	0.01	0.01	408.48	615.59	644.53	26.75	23.37	24.1	22.14	8.19	10.84	6.77	10.47	2.93	7.32	2.73	0.89
11470	Vitvi05_01chr05g15570	3.79	4.49	1.48	3.04	0.01	0.01	17.55	3.86	17.42	1.68	0	0	0.86	0.91	1.81	3.87	0	0	5.23	0.91	2.67
37916	Vitvi05_01chr16g00900	72.04	4.49	0.38	11.84	0.01	0.01	405.97	363.7	226.46	11.7	20.68	12.05	12.78	6.37	5.42	7.74	4.76	1.96	1.05	0	0
42208	Vitvi05_01chr18g02890	12.02	4.49	0.84	5.36	0.01	0.01	87.71	35.99	33.5	3.35	2.7	0.93	5.96	0.91	1.81	0	0.96	0	1.05	0.91	4.44
4302	Vitvi05_01chr02g08910	222.41	4.48	0.24	18.75	0.01	0.01	903.41	1016.56	1188.56	57.66	41.35	40.78	18.74	20.01	18.06	1.94	4.76	17.56	3.14	0.91	2.67
17051	Vitvi05_01chr07g21610	187.4	4.48	0.25	17.93	0.01	0.01	961.05	931.74	747.71	55.16	29.66	33.36	11.92	10.92	5.42	2.9	4.76	7.81	3.14	1.82	3.56
29797	Vitvi05_01chr12g23020	113.33	4.48	0.37	12.23	0.01	0.01	230.55	494.79	572.17	18.39	23.37	16.68	17.88	39.1	25.29	62.81	65.67	58.54	25.08	33.65	15.99
31742	Vitvi05_01chr13g19040	7.09	4.48	1.16	3.9	0.01	0.01	16.29	29.56	54.94	0	0.9	3.71	0.86	0	0	0	0	0	0	0	0
32764	Vitvi05_01chr14g00520	4.86	4.48	1.34	3.37	0.01	0.01	11.28	20.57	26.8	1.68	0	0.93	0	0	1.81	0	0	0	6.27	0	3.56
44914	Vitvi05_01chr18g29950	5106.59	4.48	0.16	29.55	0.01	0.01	21621.5	20958.3	20397.1	1133.95	1006.61	681.06	819.89	835.55	686.26	1003.94	882.24	993.1	2109.66	1694.95	1774.7
23266	Vitvi05_01chr10g03700	44.66	4.47	0.44	10.23	0.01	0.01	192.96	179.93	226.46	15.05	7.2	4.64	8.52	7.28	6.33	1.94	0	0	11.5	1.82	6.22
30286	Vitvi05_01chr13g04480	14.96	4.47	1.98	2.26	0.03	0.04	17.55	47.56	135.34	0	6.3	2.78	8.52	0	1.81	0	0	0	0	0	4.44
32525	Vitvi05_01chr13g26870	8.4	4.47	0.88	5.13	0.01	0.01	26.32	39.84	50.92	2.51	0.9	1.86	0.86	0	1.81	0	0	0	0	0	0.89
41048	Vitvi05_01chr17g09910	28.18	4.47	0.55	8.24	0.01	0.01	68.92	110.53	154.1	3.35	6.3	5.56	5.96	10.92	10.84	6.77	14.28	4.88	10.45	4.55	5.33
43185	Vitvi05_01chr18g12660	810.15	4.47	0.25	18.34	0.01	0.01	2523.52	3796.35	4677.85	138.72	222	136.22	115.79	87.29	74.05	65.71	68.53	56.59	55.38	83.66	50.61
1661	Vitvi05_01chr01g07790	2.21	4.46	1.64	2.73	0.01	0.02	6.27	1.29	13.4	0	0	0.93	0.86	0.91	1.81	2.9	0.96	0	1.05	1.82	0.89
2875	Vitvi05_01chr01g19930	5.06	4.46	1.34	3.35	0.01	0.01	28.82	12.86	17.42	0	0.9	1.86	0	0.91	4.52	0	2.86	0	2.09	0	3.56
7417	Vitvi05_01chr04g00490	1.46	4.46	2.46	1.82	0.07	0.11	5.02	5.15	10.72	0	0.9	0	0	0	0	0	0	0	0	0	0
10426	Vitvi05_01chr05g05130	4.94	4.46	1.23	3.64	0.01	0.01	23.81	29.56	4.02	1.68	0.9	0	0	2.73	0.91	0	0.96	0.98	3.14	3.64	1.78
11742	Vitvi05_01chr05g18290	1.45	4.46	2.47	1.81	0.08	0.11	3.76	7.72	9.38	0.84	0	0	0	0	0	0	0	0	0	0	0
16465	Vitvi05_01chr07g15750	0.72	4.46	4.74	0.94	0.35	NA	0	0	10.72	0	0	0	0	0	0	0	0	0	0	0	0
19717	Vitvi05_01chr08g15340	269.53	4.46	0.2	22.32	0.01	0.01	1012.42	1340.42	1059.92	55.99	60.22	38.92	44.28	54.56	38.83	56.05	53.3	56.59	68.97	56.38	46.17
29598	Vitvi05_01chr12g21030	6.58	4.46	1.04	4.33	0.01	0.01	13.79	25.71	37.52	1.68	1.8	0	2.56	2.73	0.91	1.94	0.96	0	1.05	1.82	6.22
37887	Vitvi05_01chr16g00610	6.88	4.46	1.02	4.39	0.01	0.01	21.31	39.84	34.84	3.35	0	0.93	0	0.91	0	0	0	0	1.05	0	0.89
39038	Vitvi05_01chr16g12120	1.09	4.46	2.93	1.53	0.13	0.18	0	0	10.72	0	0	0	0.86	1.82	0	0	1.91	0	0	0.91	0
3651	Vitvi05_01chr02g02400	2.55	4.45	1.64	2.72	0.01	0.02	3.76	11.57	5.36	0	0	0.93	0	0	1.81	2.9	0	1.96	6.27	1.82	1.78
8663	Vitvi05_01chr04g12950	0.84	4.45	3.3	1.35	0.18	NA	0	1.29	9.38	0	0	0	0	0	0.91	0	0	0	0	0	0.89
16217	Vitvi05_01chr07g13270	3.62	4.45	1.47	3.05	0.01	0.01	10.03	14.14	14.74	0	0.9	0.93	5.96	0.91	0	0	0	2.93	1.05	0.91	1.78
22771	Vitvi05_01chr09g20920	163.93	4.45	0.29	15.64	0.01	0.01	509.97	747.97	873.67	25.91	44.04	27.8	22.99	24.55	13.55	33.82	31.41	23.42	17.77	33.65	28.41
30035	Vitvi05_01chr13g01970	1.5	4.45	2.31	1.93	0.06	0.09	10.03	1.29	9.38	0.84	0	0	0	0.91	0	0	0	0	0	0	0
31879	Vitvi05_01chr13g20410	3.06	4.45	1.38	3.25	0.01	0.01	17.55	9	12.06	0.84	0	0.93	0.86	1.82	0.91	0.97	0	0	0	0	0.89
34737	Vitvi05_01chr14g20250	515.65	4.45	0.24	18.83	0.01	0.01	2036.11	2603.73	2508.43	119.5	122.24	87.11	71.52	74.56	41.54	10.63	16.18	4.88	17.77	3.64	16.87
38156	Vitvi05_01chr16g03300	6.42	4.45	1.11	4.03	0.01	0.01	13.79	19.28	45.56	0	0.9	2.78	4.26	1.82	0.91	1.94	0	0.98	3.14	0.91	0
42306	Vitvi05_01chr18g03870	0.78	4.45	3.9	1.15	0.26	NA	0	1.29	9.38	0	0	0	0	0	0.91	0	0	0	0	0	0
44043	Vitvi05_01chr18g21240	0.72	4.45	4.73	0.95	0.35	NA	0	1.29	9.38	0	0	0	0	0	0	0	0	0	0	0	0
44863	Vitvi05_01chr18g29440	2.98	4.45	1.47	3.05	0.01	0.01	11.28	11.57	16.08	0	0.9	0.93	0	0	0	0	0	1.96	1.05	0	0.89
47265	Vitvi05_01chr19g16070	3.51	4.45	1.6	2.79	0.01	0.01	25.06	9	4.02	0.84	0.9	0	0	0.91	0	0	0	2.93	0	3.64	5.33
6871	Vitvi05_01chr03g14940	28.96	4.44	0.54	8.22	0.01	0.01	62.65	158.08	143.38	6.69	3.6	6.49	8.52	6.37	7.23	3.87	0	4.88	8.36	4.55	9.77
9778	Vitvi05_01chr04g24100	18.27	4.44	0.6	7.44	0.01	0.01	96.48	77.11	54.94	5.85	2.7	1.86	3.41	5.46	7.23	4.84	2.86	0.98	3.14	2.73	4.44
9795	Vitvi05_01chr04g24270	1.43	4.44	2.53	1.76	0.08	0.12	11.28	2.58	6.7	0	0.9	0	0	0	0	0	0	0	0	0	0
9977	Vitvi05_01chr05g00640	0.71	4.44	3.9	1.14	0.26	NA	1.26	1.29	8.04	0	0	0	0	0	0	0	0	0	0	0	0
10063	Vitvi05_01chr05g01500	8.02	4.44	0.88	5.1	0.01	0.01	35.09	25.71	34.84	2.51	0	1.86	3.41	1.82	0.91	0	1.91	2.93	2.09	3.64	3.56
10816	Vitvi05_01chr05g09030	1.51	4.44	1.96	2.27	0.03	0.04	0	2.58	8.04	0	0	0	2.56	0.91	0.91	1.94	1.91	0.98	0	2.73	0
17297	Vitvi05_01chr07g24070	0.78	4.44	3.81	1.17	0.25	NA	0	3.86	6.7	0	0	0	0	0	0	0	0	0	1.05	0	0
18149	Vitvi05_01chr07g32590	1.74	4.44	1.93	2.31	0.03	0.04	5.02	11.57	4.02	0	0.9	0	1.71	0	0	1.94	0	0	0	0.91	0
19235	Vitvi05_01chr08g10520	0.71	4.44	4.68	0.95	0.35	NA	0	3.86	6.7	0	0	0	0	0	0	0	0	0	0	0	0
28403	Vitvi05_01chr12g09080	0.83	4.44	3.22	1.38	0.17	NA	0	3.86	6.7	0	0	0	0	0.91	0	0	0	0	0	0.91	0
28961	Vitvi05_01chr12g14660	6.22	4.44	1.21	3.7	0.01	0.01	26.32	14.14	16.08	2.51	0	0	0.86	10.01	4.52	0	2.86	2.93	4.18	1.82	7.11
32203	Vitvi05_01chr13g23650	0.71	4.44	4.69	0.95	0.35	NA	0	2.58	8.04	0	0	0	0	0	0	0	0	0	0	0	0
35945	Vitvi05_01chr15g01880	1.97	4.44	1.77	2.52	0.02	0.03	5.02	11.57	4.02	0	0	0.93	0	0.91	0	0	0.96	0.98	4.18	0	0.89
38118	Vitvi05_01chr16g02920	0.78	4.44	3.83	1.17	0.25	NA	0	2.58	8.04	0	0	0	0	0	0	0	0	0	1.05	0	0
43841	Vitvi05_01chr18g19220	0.97	4.44	2.79	1.6	0.12	0.16	1.26	0	9.38	0	0	0	0	0	0	0.97	0.96	1.96	0	0	0
44818	Vitvi05_01chr18g28990	0.71	4.44	4.69	0.95	0.35	NA	0	2.58	8.04	0	0	0	0	0	0	0	0	0	0	0	0
2250	Vitvi05_01chr01g13680	1.61	4.43	2.05	2.17	0.04	0.05	8.78	9	2.68	0	0	0.93	0	0	0.91	0	0	0	0	0	1.78
8343	Vitvi05_01chr04g09750	0.76	4.43	3.2	1.39	0.17	NA	2.51	1.29	6.7	0	0	0	0	0	0	0	0	0	0	0	0.89
9589	Vitvi05_01chr04g22210	0.71	4.43	4.68	0.95	0.35	NA	0	5.15	5.36	0	0	0	0	0	0	0	0	0	0	0	0
18414	Vitvi05_01chr08g02310	3.16	4.43	1.64	2.71	0.01	0.02	11.28	23.14	4.02	0	0.9	0.93	3.41	0	3.62	0	0	0	0	0	0
18936	Vitvi05_01chr08g07530	252.68	4.43	0.3	15.09	0.01	0.01	793.15	1150.22	1212.68	35.94	79.1	32.44	45.98	45.46	54.18	66.68	64.72	61.46	68.97	48.2	31.08
20195	Vitvi05_01chr08g20120	5.26	4.43	1.19	3.75	0.01	0.01	27.57	30.85	16.08	2.51	0.9	0	0	0.91	0	0	0	0	0	0	0
21347	Vitvi05_01chr09g06680	533.82	4.43	0.53	8.41	0.01	0.01	1320.65	3266.87	2776.43	65.18	194.14	82.47	80.04	27.28	39.74	40.59	38.07	33.17	16.72	7.28	18.65
22917	Vitvi05_01chr10g00210	0.7	4.43	3.85	1.16	0.25	NA	2.51	1.29	6.7	0	0	0	0	0	0	0	0	0	0	0	0
26309	Vitvi05_01chr11g07350	1.87	4.43	2.05	2.17	0.04	0.05	13.79	1.29	5.36	0	0	0.93	0	0	0	4.84	0.96	0	0	0.91	0
27915	Vitvi05_01chr12g04200	25.12	4.43	0.55	8.19	0.01	0.01	83.96	110.53	128.64	5.02	6.3	3.71	5.96	4.55	3.62	0.97	2.86	6.83	9.41	1.82	2.67
39261	Vitvi05_01chr16g14350	0.7	4.43	3.85	1.16	0.25	NA	2.51	1.29	6.7	0	0	0	0	0	0	0	0	0	0	0	0
41629	Vitvi05_01chr17g15720	0.7	4.43	3.85	1.16	0.25	NA	2.51	1.29	6.7	0	0	0	0	0	0	0	0	0	0	0	0
44163	Vitvi05_01chr18g22440	4.11	4.43	1.39	3.21	0.01	0.01	13.79	33.42	10.72	0	0.9	1.86	0.86	0	0	0	0	0	0	0	0
1183	Vitvi05_01chr01g03010	1.84	4.42	1.97	2.25	0.03	0.04	11.28	9	0	0.84	0	0	0.86	0.91	0	0	1.91	0	0	0.91	1.78
6526	Vitvi05_01chr03g11490	1147.41	4.42	0.14	31.82	0.01	0.01	5030.75	3909.45	3880.56	180.5	212.11	208.49	193.27	193.66	207.69	306.31	389.25	409.73	656.2	689.26	743.97
8817	Vitvi05_01chr04g14490	0.7	4.42	4.69	0.95	0.35	NA	0	6.43	4.02	0	0	0	0	0	0	0	0	0	0	0	0
13565	Vitvi05_01chr06g09690	16.45	4.42	1.39	3.19	0.01	0.01	0	3.86	6.7	0	0	0	14.48	3.64	13.55	16.43	30.46	13.66	51.21	52.74	39.96
13715	Vitvi05_01chr06g11190	9.01	4.42	0.88	5.04	0.01	0.01	28.82	42.42	24.12	0	2.7	1.86	3.41	1.82	0	3.87	1.91	2.93	10.45	7.28	3.56
15779	Vitvi05_01chr07g08890	2.66	4.42	1.61	2.75	0.01	0.02	2.51	1.29	6.7	0	0	0	2.56	0.91	1.81	9.67	4.76	0.98	4.18	2.73	1.78
15962	Vitvi05_01chr07g10720	1.06	4.42	2.43	1.83	0.07	0.11	2.51	2.58	5.36	0	0	0	0.86	0	0.91	0	0	0	0	3.64	0
26330	Vitvi05_01chr11g07560	0.7	4.42	3.83	1.16	0.25	NA	1.26	3.86	5.36	0	0	0	0	0	0	0	0	0	0	0	0
28579	Vitvi05_01chr12g10840	2.17	4.42	1.69	2.63	0.01	0.02	13.79	3.86	2.68	0.84	0	0	0	0	0.91	1.94	4.76	0.98	0	0.91	1.78
30216	Vitvi05_01chr13g03780	0.7	4.42	4.69	0.95	0.35	NA	3.76	0	6.7	0	0	0	0	0	0	0	0	0	0	0	0
30319	Vitvi05_01chr13g04810	0.7	4.42	3.83	1.16	0.25	NA	1.26	3.86	5.36	0	0	0	0	0	0	0	0	0	0	0	0
33732	Vitvi05_01chr14g10200	0.82	4.42	3.81	1.17	0.25	NA	3.76	0	6.7	0	0	0	1.71	0	0	0	0	0	0	0	0
33782	Vitvi05_01chr14g10700	0.7	4.42	4.69	0.95	0.35	NA	0	6.43	4.02	0	0	0	0	0	0	0	0	0	0	0	0
41024	Vitvi05_01chr17g09670	0.7	4.42	4.69	0.95	0.35	NA	3.76	0	6.7	0	0	0	0	0	0	0	0	0	0	0	0
6853	Vitvi05_01chr03g14760	1.35	4.41	2.48	1.79	0.08	0.11	5.02	0	5.36	0	0	0	1.71	0	3.62	0	0.96	0	0	0	3.56
9173	Vitvi05_01chr04g18050	5.47	4.41	1.25	3.54	0.01	0.01	8.78	9	56.28	2.51	0	0.93	0.86	0	0.91	0	0.96	0.98	0	0	0.89
11184	Vitvi05_01chr05g12710	1.11	4.41	3.17	1.4	0.17	0.22	5.02	0	5.36	0	0	0	5.11	0	0	0	0	0	1.05	0	0
11754	Vitvi05_01chr05g18410	0.7	4.41	4.7	0.94	0.35	NA	5.02	0	5.36	0	0	0	0	0	0	0	0	0	0	0	0
14713	Vitvi05_01chr06g21170	1.18	4.41	1.93	2.29	0.03	0.04	2.51	5.15	2.68	0	0	0	1.71	0.91	1.81	0	1.91	0.98	0	0	0
15935	Vitvi05_01chr07g10450	5.6	4.41	1.12	3.94	0.01	0.01	13.79	33.42	26.8	2.51	0	0.93	1.71	1.82	0	1.94	0	0	1.05	0	0
18243	Vitvi05_01chr08g00600	152.49	4.41	0.28	16.21	0.01	0.01	588.91	727.4	656.59	40.12	26.07	26.88	36.61	21.83	21.68	23.2	29.51	20.49	31.35	10.92	25.75
19343	Vitvi05_01chr08g11600	0.69	4.41	3.79	1.17	0.25	NA	3.76	2.58	4.02	0	0	0	0	0	0	0	0	0	0	0	0
21219	Vitvi05_01chr09g05400	139.42	4.41	0.34	13.26	0.01	0.01	662.83	548.77	541.35	37.61	22.47	22.24	47.68	27.28	47.86	5.8	15.23	29.27	34.49	19.1	29.3
30509	Vitvi05_01chr13g06710	2.97	4.41	1.75	2.53	0.02	0.02	12.53	20.57	4.02	0.84	0.9	0	0	0	0	0	0	3.91	0	0	1.78
34582	Vitvi05_01chr14g18700	0.7	4.41	3.79	1.17	0.25	NA	2.51	3.86	4.02	0	0	0	0	0	0	0	0	0	0	0	0
39235	Vitvi05_01chr16g14090	261.75	4.41	0.72	6.17	0.01	0.01	1508.6	1436.81	755.75	41.79	96.17	37.07	23.84	6.37	1.81	5.8	6.67	2.93	0	0.91	1.78
43018	Vitvi05_01chr18g10990	0.69	4.41	3.79	1.17	0.25	NA	3.76	2.58	4.02	0	0	0	0	0	0	0	0	0	0	0	0
43820	Vitvi05_01chr18g19010	208.87	4.41	0.25	18.03	0.01	0.01	641.53	904.75	990.24	27.58	42.25	50.04	52.79	50.92	46.96	51.22	66.62	62.44	50.16	60.93	34.63
3046	Vitvi05_01chr01g21640	0.75	4.4	4.74	0.93	0.36	NA	0	10.29	0	0	0	0	0	0	0.91	0	0	0	0	0	0
3342	Vitvi05_01chr01g24600	1.92	4.4	1.87	2.36	0.02	0.04	6.27	1.29	2.68	0	0	0	1.71	0	0	5.8	0.96	0.98	1.05	0.91	7.11
3693	Vitvi05_01chr02g02820	1302.39	4.4	0.24	18.7	0.01	0.01	5431.7	5801.2	6695.85	335.09	266.94	249.26	144.74	206.39	74.95	69.58	62.82	56.59	37.62	46.38	56.82
8319	Vitvi05_01chr04g09510	1.11	4.4	1.96	2.25	0.03	0.04	3.76	3.86	2.68	0	0	0	0.86	0.91	1.81	0.97	0	0	0	0	1.78
10134	Vitvi05_01chr05g02210	0.69	4.4	3.87	1.14	0.26	NA	2.51	6.43	1.34	0	0	0	0	0	0	0	0	0	0	0	0
12714	Vitvi05_01chr06g01180	3.44	4.4	1.54	2.88	0.01	0.01	2.51	7.72	0	0	0	0	1.71	3.64	1.81	7.74	6.67	3.91	4.18	5.46	6.22
15829	Vitvi05_01chr07g09390	0.69	4.4	3.8	1.16	0.25	NA	3.76	3.86	2.68	0	0	0	0	0	0	0	0	0	0	0	0
17992	Vitvi05_01chr07g31020	51.21	4.4	0.4	11.2	0.01	0.01	251.86	174.79	221.1	15.88	4.5	10.2	14.48	9.1	15.36	3.87	4.76	4.88	11.5	8.19	17.76
22272	Vitvi05_01chr09g15930	0.69	4.4	3.87	1.14	0.26	NA	2.51	6.43	1.34	0	0	0	0	0	0	0	0	0	0	0	0
37139	Vitvi05_01chr15g13820	167.75	4.4	0.22	20.06	0.01	0.01	720.47	823.79	761.11	32.59	44.94	32.44	30.65	17.28	18.97	9.67	9.52	6.83	5.23	0.91	1.78
39281	Vitvi05_01chr16g14550	60.71	4.4	0.46	9.63	0.01	0.01	338.31	314.87	209.04	5.85	25.17	10.2	0.86	0.91	1.81	0	0.96	0	0	0	2.67
42881	Vitvi05_01chr18g09620	11.7	4.4	0.86	5.15	0.01	0.01	41.35	44.99	25.46	0.84	3.6	0.93	4.26	2.73	6.33	2.9	1.91	10.74	17.77	6.37	5.33
43478	Vitvi05_01chr18g15590	67.77	4.4	1.33	3.32	0.01	0.01	7.52	2.58	0	0	0	0	6.82	0	4.52	338.19	215.09	239.01	51.21	64.57	87.01
43912	Vitvi05_01chr18g19930	0.82	4.4	2.75	1.6	0.11	NA	2.51	6.43	1.34	0	0	0	0	0	0.91	0	0	0.98	0	0	0
47318	Vitvi05_01chr19g16600	0.69	4.4	4.74	0.93	0.36	NA	0	10.29	0	0	0	0	0	0	0	0	0	0	0	0	0
47881	Vitvi05_01chr19g22230	7.83	4.4	0.94	4.69	0.01	0.01	30.08	32.13	29.48	3.35	0.9	0	0.86	4.55	3.62	0.97	6.67	2.93	1.05	0.91	0
1901	Vitvi05_01chr01g10190	0.68	4.39	4.74	0.93	0.36	NA	7.52	0	2.68	0	0	0	0	0	0	0	0	0	0	0	0
2799	Vitvi05_01chr01g19170	0.69	4.39	4.74	0.93	0.36	NA	1.26	9	0	0	0	0	0	0	0	0	0	0	0	0	0
10265	Vitvi05_01chr05g03520	1.05	4.39	2.42	1.82	0.07	0.11	3.76	5.15	1.34	0	0	0	2.56	0.91	0	0	1.91	0	0	0	0
10789	Vitvi05_01chr05g08760	43.04	4.39	0.5	8.78	0.01	0.01	146.6	266.03	186.26	4.18	10.79	13.9	9.37	1.82	2.71	0	0	0	2.09	1.82	0
14755	Vitvi05_01chr06g21590	0.82	4.39	2.75	1.6	0.11	NA	6.27	1.29	2.68	0	0	0	0	0	0.91	0	0	0	1.05	0	0
20631	Vitvi05_01chr08g24480	409.89	4.39	0.52	8.59	0.01	0.01	1705.32	2462.36	1567.77	89.42	137.51	48.19	55.35	23.64	15.36	1.94	7.62	5.86	8.36	7.28	12.43
26613	Vitvi05_01chr11g10390	0.8	4.39	3.9	1.13	0.26	NA	1.26	9	0	0	0	0	1.71	0	0	0	0	0	0	0	0
31735	Vitvi05_01chr13g18970	0.69	4.39	4.74	0.93	0.36	NA	2.51	7.72	0	0	0	0	0	0	0	0	0	0	0	0	0
32255	Vitvi05_01chr13g24170	161.4	4.39	0.27	16.3	0.01	0.01	468.62	732.54	808.01	34.27	26.97	35.22	45.13	26.37	43.35	18.36	26.65	22.44	40.76	38.2	54.16
35620	Vitvi05_01chr14g29080	0.69	4.39	3.86	1.14	0.26	NA	5.02	3.86	1.34	0	0	0	0	0	0	0	0	0	0	0	0
35847	Vitvi05_01chr15g00900	1.21	4.39	2.24	1.97	0.05	0.08	2.51	7.72	0	0	0	0	0	0.91	0.91	0	0	0	4.18	0.91	0.89
44820	Vitvi05_01chr18g29010	0.69	4.39	4.74	0.93	0.36	NA	1.26	9	0	0	0	0	0	0	0	0	0	0	0	0	0
4979	Vitvi05_01chr02g15680	0.92	4.38	2.53	1.74	0.09	NA	7.52	2.58	0	0	0	0	0.86	0	0.91	0	0	0	1.05	0	0.89
12480	Vitvi05_01chr05g25670	10.23	4.38	0.89	4.94	0.01	0.01	30.08	39.84	58.96	0.84	5.4	0	3.41	2.73	4.52	4.84	1.91	0	0	0	0.89
16638	Vitvi05_01chr07g17480	3.04	4.38	1.46	3	0.01	0.01	11.28	15.43	9.38	1.68	0	0	0.86	0	0.91	0	0	0	4.18	0.91	0.89
19175	Vitvi05_01chr08g09920	0.81	4.38	3.23	1.36	0.18	NA	5.02	5.15	0	0	0	0	0	0	0	0	0.96	0.98	0	0	0
21000	Vitvi05_01chr09g03210	1.78	4.38	2.31	1.9	0.06	0.09	3.76	1.29	14.74	0.84	0	0	5.11	0	0	0	0	0	0	0.91	0
25269	Vitvi05_01chr10g23730	15.49	4.38	0.74	5.96	0.01	0.01	62.65	66.83	72.36	2.51	7.2	0	0	0.91	0.91	3.87	4.76	0.98	2.09	6.37	0.89
25786	Vitvi05_01chr11g02120	0.68	4.38	4.73	0.93	0.36	NA	5.02	5.15	0	0	0	0	0	0	0	0	0	0	0	0	0
26126	Vitvi05_01chr11g05520	492.3	4.38	0.17	25.96	0.01	0.01	1894.52	2344.13	2397.21	126.18	92.58	100.08	74.08	53.65	60.5	35.76	39.03	34.15	37.62	39.11	55.94
27996	Vitvi05_01chr12g05010	0.74	4.38	3.95	1.11	0.27	NA	8.78	0	1.34	0	0	0	0	0	0	0	0	0	0	0.91	0
45327	Vitvi05_01chr18g34080	0.68	4.38	3.94	1.12	0.27	NA	7.52	1.29	1.34	0	0	0	0	0	0	0	0	0	0	0	0
45428	Vitvi05_01chr18g35090	0.74	4.38	3.88	1.13	0.26	NA	6.27	3.86	0	0	0	0	0.86	0	0	0	0	0	0	0	0
29004	Vitvi05_01chr12g15090	7.89	4.37	1.07	4.1	0.01	0.01	12.53	29.56	12.06	2.51	0	0	7.67	5.46	12.65	9.67	7.62	3.91	8.36	2.73	3.56
43250	Vitvi05_01chr18g13310	4.32	4.37	1.66	2.65	0.01	0.02	0	19.28	34.84	1.68	0	0.93	3.41	1.82	0	0	0	1.96	0	0	0.89
1728	Vitvi05_01chr01g08460	0.67	4.36	4.74	0.92	0.36	NA	10.03	0	0	0	0	0	0	0	0	0	0	0	0	0	0
2912	Vitvi05_01chr01g20300	2.57	4.36	4.61	0.95	0.35	0.42	2.51	16.71	17.42	0	1.8	0	0	0	0	0	0	0	0	0	0
6228	Vitvi05_01chr03g08510	235.52	4.36	0.29	15.16	0.01	0.01	555.08	1165.64	1251.54	40.12	54.83	50.04	40.87	40.01	47.86	51.22	31.41	31.22	59.56	67.29	46.17
10469	Vitvi05_01chr05g05560	0.67	4.36	4.74	0.92	0.36	NA	10.03	0	0	0	0	0	0	0	0	0	0	0	0	0	0
10862	Vitvi05_01chr05g09490	1.54	4.36	2.02	2.16	0.04	0.05	5.02	6.43	8.04	0.84	0	0	1.71	0	0	0	0	0	1.05	0	0
14113	Vitvi05_01chr06g15170	2.17	4.36	2.12	2.06	0.04	0.07	0	12.86	6.7	0.84	0	0	0	0	0	2.9	0	3.91	0	0.91	4.44
19221	Vitvi05_01chr08g10380	5231.85	4.36	0.19	24.06	0.01	0.01	19605.5	25680	23563.4	1074.62	1440.71	852.48	840.32	718.26	605.89	501.49	591.97	640.93	759.65	681.07	921.53
26056	Vitvi05_01chr11g04820	1.91	4.36	1.92	2.28	0.03	0.04	0	15.43	4.02	0.84	0	0	0.86	0.91	2.71	1.94	0	0	1.05	0	0.89
27836	Vitvi05_01chr12g03410	4.22	4.36	1.36	3.22	0.01	0.01	13.79	9	32.16	0	2.7	0	0.86	0	0	1.94	1.91	0	0	0	0.89
40877	Vitvi05_01chr17g08200	1.61	4.36	1.9	2.3	0.03	0.04	6.27	3.86	9.38	0	0.9	0	0	0	0.91	0.97	0	0	0	1.82	0
4547	Vitvi05_01chr02g11360	1183.58	4.35	0.16	28.37	0.01	0.01	5414.16	5359.1	4935.12	311.69	265.14	194.59	172.84	191.84	134.55	123.69	117.07	115.12	155.69	125.49	137.61
5688	Vitvi05_01chr03g03110	1.49	4.35	2.23	1.96	0.06	0.08	5.02	7.72	6.7	0	0.9	0	0	0	0	0	1.91	0	0	0	0
7140	Vitvi05_01chr03g17630	3.02	4.35	1.39	3.15	0.01	0.01	10.03	16.71	9.38	0	1.8	0	1.71	1.82	0.91	0	0.96	0.98	0	0.91	0
22140	Vitvi05_01chr09g14610	2.63	4.35	1.7	2.56	0.02	0.02	7.52	14.14	13.4	1.68	0	0	0	0	1.81	0	0	0	0	0	0.89
24743	Vitvi05_01chr10g18470	3.55	4.35	1.66	2.63	0.01	0.02	6.27	9	4.02	0.84	0	0	4.26	0	7.23	0	3.81	4.88	8.36	3.64	0.89
37618	Vitvi05_01chr15g18610	3.95	4.35	1.29	3.4	0.01	0.01	21.31	14.14	17.42	2.51	0	0	0.86	0	0	0	0.96	0	1.05	0.91	0
22996	Vitvi05_01chr10g01000	1888.45	4.34	0.5	8.68	0.01	0.01	6162.19	10333.9	9462.89	290.8	668.68	326.17	295.44	75.47	113.78	95.66	128.49	85.85	99.27	70.93	117.19
24391	Vitvi05_01chr10g14950	160.37	4.34	0.3	14.69	0.01	0.01	671.61	890.62	684.73	29.25	59.32	23.17	6.82	8.19	7.23	2.9	6.67	3.91	2.09	3.64	5.33
34941	Vitvi05_01chr14g22290	30.67	4.34	0.53	8.2	0.01	0.01	71.43	134.95	171.52	2.51	8.99	7.42	9.37	8.19	5.42	5.8	7.62	3.91	3.14	8.19	11.55
42856	Vitvi05_01chr18g09370	3.81	4.34	1.46	2.99	0.01	0.01	6.27	11.57	17.42	1.68	0	0	0.86	4.55	4.52	2.9	0.96	1.96	0	0	4.44
45976	Vitvi05_01chr19g03180	3.05	4.34	1.45	3	0.01	0.01	6.27	6.43	22.78	0.84	0.9	0	0.86	0	0.91	0	1.91	0.98	2.09	1.82	0
22368	Vitvi05_01chr09g16890	4.32	4.33	1.26	3.44	0.01	0.01	12.53	15.43	24.12	2.51	0	0	0	1.82	2.71	1.94	0.96	0	0	0.91	1.78
22858	Vitvi05_01chr09g21790	375.08	4.33	0.21	20.69	0.01	0.01	2009.8	1498.5	1464.59	88.58	89.88	69.5	69.82	43.65	63.21	31.89	26.65	37.08	40.76	32.74	59.49
12667	Vitvi05_01chr06g00710	9.01	4.32	0.92	4.7	0.01	0.01	25.06	29.56	50.92	1.68	3.6	0	3.41	2.73	0	4.84	2.86	4.88	1.05	4.55	0
17280	Vitvi05_01chr07g23900	209.59	4.32	0.27	16.25	0.01	0.01	620.23	918.89	924.59	30.09	47.64	46.34	34.06	40.92	31.61	49.28	22.85	41.95	102.41	90.94	142.05
30272	Vitvi05_01chr13g04340	2075.54	4.32	0.21	21.4	0.01	0.01	5817.62	10019.1	10776.1	579.09	409.84	346.56	406.97	415.5	390.99	312.1	269.34	320.96	368.85	360.09	340.03
41236	Vitvi05_01chr17g11790	1272.16	4.32	0.27	16.6	0.01	0.01	4558.37	5431.07	6248.29	226.46	424.22	164.01	211.15	185.48	260.96	181.66	195.11	149.26	346.91	210.96	288.54
7170	Vitvi05_01chr03g17930	4.65	4.31	1.13	3.85	0.01	0.01	23.81	18	10.72	0.84	0.9	0.93	3.41	0.91	1.81	0	1.91	0	1.05	1.82	3.56
11026	Vitvi05_01chr05g11130	67.95	4.31	0.39	11.23	0.01	0.01	211.76	344.43	294.8	16.72	18.88	7.42	28.1	10.01	29.8	6.77	6.67	7.81	13.59	10.01	12.43
15499	Vitvi05_01chr07g06090	30.8	4.31	0.46	9.52	0.01	0.01	114.03	169.65	100.5	8.36	3.6	7.42	7.67	8.19	7.23	5.8	2.86	7.81	6.27	6.37	6.22
16955	Vitvi05_01chr07g20650	2.46	4.31	1.77	2.44	0.02	0.03	6.27	16.71	12.06	0.84	0	0.93	0	0	0	0	0	0	0	0	0
23330	Vitvi05_01chr10g04340	123.5	4.31	0.27	16.49	0.01	0.01	456.09	508.93	459.62	35.1	15.28	21.32	35.76	29.1	35.22	30.93	27.6	23.42	64.79	41.83	67.48
30904	Vitvi05_01chr13g10660	62.64	4.31	0.42	10.29	0.01	0.01	398.45	314.87	159.46	16.72	15.28	12.05	4.26	1.82	4.52	1.94	4.76	0.98	0	0.91	3.56
32615	Vitvi05_01chr13g27770	57.68	4.31	0.37	11.95	0.01	0.01	249.35	239.04	156.78	14.21	6.3	12.05	12.78	8.19	10.84	37.69	24.75	34.15	16.72	24.56	17.76
42926	Vitvi05_01chr18g10070	26.4	4.31	0.7	6.22	0.01	0.01	85.21	114.38	95.14	7.53	2.7	4.64	9.37	10.92	11.74	4.84	1.91	16.59	21.95	7.28	1.78
43091	Vitvi05_01chr18g11720	5238.96	4.31	0.11	42.86	0	0	24626.2	20557.3	19538.1	1193.28	1054.25	1028.54	1186.84	1121.94	1278.6	1187.53	1137.3	1142.36	1110.73	1217.56	1203.85
11097	Vitvi05_01chr05g11840	2971.5	4.3	0.19	23	0.01	0.01	12932.1	11975.1	14599	524.78	932.02	559.67	407.82	500.06	373.83	341.09	319.78	360.95	228.84	296.44	221.07
28493	Vitvi05_01chr12g09980	815.5	4.3	0.25	17.75	0.01	0.01	3217.67	3834.91	4088.26	238.99	154.59	173.28	139.63	144.57	62.31	29.96	43.78	40.98	16.72	27.28	19.54
30227	Vitvi05_01chr13g03890	76.09	4.3	0.51	8.48	0.01	0.01	294.46	370.13	368.5	9.2	35.06	8.34	10.22	7.28	19.87	10.63	0.96	2.93	1.05	0.91	1.78
39469	Vitvi05_01chr16g16430	20.25	4.3	0.63	6.82	0.01	0.01	90.22	133.66	37.52	3.35	3.6	6.49	5.96	3.64	4.52	0.97	0	0	2.09	6.37	5.33
43855	Vitvi05_01chr18g19360	125.46	4.3	0.28	15.83	0.01	0.01	394.7	593.75	655.25	36.77	25.17	21.32	31.51	27.28	25.29	13.53	14.28	17.56	8.36	8.19	8.88
13492	Vitvi05_01chr06g08960	748.36	4.29	0.25	17.76	0.01	0.01	2081.22	3088.23	3951.58	142.9	213.91	111.2	177.94	127.29	144.48	144.94	117.07	149.26	309.3	225.51	240.6
18930	Vitvi05_01chr08g07470	6.41	4.29	1.06	4.05	0.01	0.01	40.1	14.14	33.5	0	1.8	2.78	0	0.91	0	1.94	0	0.98	0	0	0
23200	Vitvi05_01chr10g03040	5.99	4.29	1.06	4.07	0.01	0.01	10.03	11.57	30.82	0	0.9	1.86	4.26	3.64	4.52	3.87	2.86	3.91	5.23	3.64	2.67
24191	Vitvi05_01chr10g12950	5.76	4.29	1.14	3.8	0.01	0.01	30.08	18	20.1	2.51	0.9	0	0.86	0.91	3.62	0	1.91	0.98	1.05	5.46	0
28675	Vitvi05_01chr12g11800	17.71	4.29	0.6	7.15	0.01	0.01	62.65	74.54	103.18	5.85	1.8	4.64	2.56	1.82	1.81	0.97	0	0	2.09	3.64	0
35026	Vitvi05_01chr14g23140	25.9	4.29	0.53	8.17	0.01	0.01	117.79	88.68	135.34	8.36	8.09	0.93	7.67	2.73	4.52	4.84	2.86	2.93	1.05	0.91	1.78
9131	Vitvi05_01chr04g17630	8.36	4.28	0.95	4.51	0.01	0.01	10.03	24.42	34.84	0	1.8	1.86	2.56	2.73	2.71	3.87	2.86	3.91	16.72	5.46	11.55
27390	Vitvi05_01chr11g18160	6.73	4.28	0.99	4.35	0.01	0.01	23.81	29.56	14.74	1.68	0.9	0.93	2.56	0	3.62	1.94	2.86	0.98	2.09	8.19	7.11
47311	Vitvi05_01chr19g16530	1.35	4.28	2.33	1.84	0.07	0.1	2.51	3.86	12.06	0	0.9	0	0	0	0	0	0	0	0	0	0.89
1783	Vitvi05_01chr01g09010	1.46	4.27	2	2.14	0.04	0.06	1.26	9	8.04	0	0.9	0	0.86	0.91	0	0	0.96	0	0	0	0
9796	Vitvi05_01chr04g24280	131.69	4.27	0.72	5.96	0.01	0.01	329.54	705.56	789.25	30.09	32.36	32.44	28.95	3.64	9.94	2.9	0	1.96	4.18	4.55	0
14271	Vitvi05_01chr06g16750	131.47	4.27	1.46	2.94	0.01	0.01	1385.81	394.55	80.4	5.85	61.12	29.66	5.96	0	0	0.97	3.81	3.91	0	0	0
16492	Vitvi05_01chr07g16020	1.28	4.27	2.71	1.58	0.12	0.16	6.27	1.29	10.72	0.84	0	0	0	0	0	0	0	0	0	0	0
25893	Vitvi05_01chr11g03190	1.59	4.27	2.2	1.95	0.06	0.08	2.51	6.43	9.38	0	0.9	0	0	3.64	0	0	0	0.98	0	0	0
26043	Vitvi05_01chr11g04690	1.91	4.27	1.98	2.17	0.04	0.05	3.76	3.86	10.72	0	0	0.93	0	5.46	0	1.94	0.96	0	0	0.91	0
29439	Vitvi05_01chr12g19440	1.59	4.27	1.83	2.34	0.02	0.04	2.51	6.43	9.38	0.84	0	0	0	0	0	0.97	0.96	0.98	0	0	1.78
37905	Vitvi05_01chr16g00790	1.29	4.27	2.63	1.63	0.11	0.15	2.51	5.15	10.72	0	0.9	0	0	0	0	0	0	0	0	0	0
38701	Vitvi05_01chr16g08750	1.35	4.27	2.27	1.89	0.06	0.09	3.76	5.15	9.38	0	0.9	0	0	0	0	0.97	0	0	0	0	0
39762	Vitvi05_01chr16g19360	1.28	4.27	3.25	1.32	0.19	0.25	0	11.57	6.7	0	0.9	0	0	0	0	0	0	0	0	0	0
41481	Vitvi05_01chr17g14240	1.75	4.27	2.03	2.11	0.04	0.06	1.26	9	8.04	0.84	0	0	1.71	3.64	0	0	0	0	0	0	1.78
2786	Vitvi05_01chr01g19040	1.54	4.26	2.2	1.95	0.06	0.08	0	0	9.38	0	0	0	1.71	0.91	1.81	0.97	3.81	0	0	1.82	2.67
10679	Vitvi05_01chr05g07660	12.58	4.26	0.76	5.68	0.01	0.01	36.34	62.98	52.26	4.18	1.8	1.86	4.26	1.82	4.52	8.7	3.81	1.96	4.18	0	0
11127	Vitvi05_01chr05g12140	0.69	4.26	4.75	0.9	0.37	NA	0	0	9.38	0	0	0	0	0	0	0	0	0	0	0	0.89
11131	Vitvi05_01chr05g12180	1.4	4.26	2.3	1.86	0.07	0.1	5.02	3.86	9.38	0.84	0	0	0	0	0	0	0	0	0	0	1.78
16022	Vitvi05_01chr07g11320	0.76	4.26	4.03	1.06	0.29	NA	0	0	9.38	0	0	0	0.86	0	0	0	0	0	1.05	0	0
20475	Vitvi05_01chr08g22920	471.88	4.26	0.22	19.48	0.01	0.01	1303.11	2497.06	2223.02	105.29	111.45	98.23	121.75	79.1	102.04	67.64	71.38	83.9	66.88	72.75	74.58
23326	Vitvi05_01chr10g04300	62.32	4.26	0.37	11.73	0.01	0.01	259.37	260.89	234.5	16.72	17.08	5.56	22.14	11.82	13.55	15.47	9.52	7.81	21.95	12.74	25.75
27365	Vitvi05_01chr11g17910	0.63	4.26	4.75	0.9	0.37	NA	0	0	9.38	0	0	0	0	0	0	0	0	0	0	0	0
30210	Vitvi05_01chr13g03720	0.76	4.26	4.03	1.06	0.29	NA	0	0	9.38	0	0	0	0.86	0	0	0	0	0	1.05	0	0
32293	Vitvi05_01chr13g24550	2.99	4.26	1.7	2.51	0.02	0.03	1.26	11.57	20.1	1.68	0	0	0	0	0	0.97	0	0	2.09	0.91	6.22
34491	Vitvi05_01chr14g17790	3554.93	4.26	0.21	20.48	0.01	0.01	12771.7	17176.1	18060.2	1054.56	773.83	681.99	496.36	511.88	279.02	292.78	240.79	267.3	258.1	202.78	256.58
39463	Vitvi05_01chr16g16370	0.63	4.26	4.75	0.9	0.37	NA	0	0	9.38	0	0	0	0	0	0	0	0	0	0	0	0
40572	Vitvi05_01chr17g05150	0.63	4.26	4.75	0.9	0.37	NA	0	1.29	8.04	0	0	0	0	0	0	0	0	0	0	0	0
40630	Vitvi05_01chr17g05730	2.19	4.26	2.01	2.13	0.04	0.06	3.76	6.43	8.04	0.84	0	0	0	5.46	0	0	0	2.93	0	1.82	3.56
43421	Vitvi05_01chr18g15020	1081.11	4.26	0.19	22.63	0.01	0.01	2647.57	4489.05	5323.71	226.46	213.01	213.12	297.99	264.58	277.22	298.58	310.26	337.54	439.91	431.92	445.68
43878	Vitvi05_01chr18g19590	1.28	4.26	2.72	1.57	0.12	0.17	1.26	11.57	5.36	0	0	0.93	0	0	0	0	0	0	0	0	0
46798	Vitvi05_01chr19g11400	1.53	4.26	1.94	2.21	0.03	0.05	2.51	7.72	8.04	0.84	0	0	0	0	0	0	0.96	0	1.05	0	1.78
46859	Vitvi05_01chr19g12010	23.89	4.26	0.49	8.73	0.01	0.01	105.26	110.53	103.18	7.53	4.5	4.64	5.11	4.55	0.91	0.97	0.96	0	2.09	5.46	2.67
5532	Vitvi05_01chr03g01550	1.23	4.25	2.56	1.66	0.1	0.14	1.26	0	8.04	0	0	0	0.86	0	0.91	0	0	0	0	6.37	0.89
6407	Vitvi05_01chr03g10300	0.62	4.25	4.75	0.9	0.38	NA	1.26	0	8.04	0	0	0	0	0	0	0	0	0	0	0	0
8937	Vitvi05_01chr04g15690	0.99	4.25	2.86	1.49	0.14	0.19	0	2.58	6.7	0	0	0	2.56	0.91	0	0	0	0	2.09	0	0
9418	Vitvi05_01chr04g20500	1.92	4.25	1.63	2.61	0.01	0.02	6.27	5.15	6.7	0	0	0.93	4.26	1.82	1.81	0	0	0.98	0	0.91	0
10135	Vitvi05_01chr05g02220	2.14	4.25	1.56	2.73	0.01	0.02	8.78	3.86	5.36	0.84	0	0	0	0.91	2.71	0.97	1.91	1.96	2.09	1.82	0.89
12653	Vitvi05_01chr06g00570	0.87	4.25	2.84	1.5	0.14	NA	0	2.58	6.7	0	0	0	0	0	0	0.97	0	0	0	0.91	1.78
16445	Vitvi05_01chr07g15550	0.75	4.25	4	1.07	0.29	NA	1.26	0	8.04	0	0	0	0	1.82	0	0	0	0	0	0	0
19084	Vitvi05_01chr08g09010	10.1	4.25	0.96	4.46	0.01	0.01	8.78	16.71	41.54	2.51	0	0.93	0.86	0	0.91	4.84	7.62	5.86	24.04	18.19	18.65
20990	Vitvi05_01chr09g03110	1.52	4.25	2.09	2.04	0.05	0.07	6.27	5.15	6.7	0	0	0.93	1.71	0	0	0	0	1.96	0	0	0
37915	Vitvi05_01chr16g00890	70.63	4.25	0.96	4.44	0.01	0.01	431.03	382.98	172.86	5.02	40.45	6.49	9.37	1.82	2.71	0	3.81	0.98	1.05	0.91	0
45769	Vitvi05_01chr19g01110	1.51	4.25	2.51	1.7	0.09	0.13	1.26	12.86	4.02	0.84	0	0	0	0	0	0	0	0	0	0	3.56
5019	Vitvi05_01chr02g16080	1.47	4.24	1.93	2.21	0.03	0.05	1.26	0	8.04	0	0	0	3.41	2.73	0.91	0	0	0.98	1.05	1.82	1.78
5540	Vitvi05_01chr03g01630	6.1	4.24	1.04	4.08	0.01	0.01	12.53	28.28	25.46	1.68	1.8	0	6.82	2.73	0.91	2.9	3.81	0.98	0	1.82	1.78
5774	Vitvi05_01chr03g03970	1.65	4.24	2.11	2.02	0.05	0.07	8.78	3.86	5.36	0	0	0.93	0	0	0	0	4.76	0.98	0	0	0
9271	Vitvi05_01chr04g19030	14530	4.24	0.61	6.97	0.01	0.01	38504.3	56623.9	103676	3237.22	4957.54	2343.39	2490.31	802.81	968.89	520.82	382.59	487.77	1662.44	1002.97	288.54
15080	Vitvi05_01chr07g01900	116.34	4.24	0.46	9.34	0.01	0.01	230.55	335.43	580.21	26.75	11.69	22.24	52.79	146.38	99.33	28.99	39.03	27.32	38.67	80.02	25.75
15226	Vitvi05_01chr07g03360	158.95	4.24	0.28	15.44	0.01	0.01	467.37	745.4	820.07	43.46	33.26	30.58	37.47	19.1	32.51	15.47	14.28	24.39	33.44	36.38	31.08
15542	Vitvi05_01chr07g06520	0.62	4.24	4.75	0.9	0.38	NA	0	3.86	5.36	0	0	0	0	0	0	0	0	0	0	0	0
21352	Vitvi05_01chr09g06730	0.62	4.24	4.75	0.9	0.38	NA	0	3.86	5.36	0	0	0	0	0	0	0	0	0	0	0	0
26459	Vitvi05_01chr11g08850	0.68	4.24	4	1.06	0.29	NA	2.51	0	6.7	0	0	0	0	0	0	0	0	0	0	0.91	0
28010	Vitvi05_01chr12g05150	0.62	4.24	4.75	0.9	0.38	NA	0	3.86	5.36	0	0	0	0	0	0	0	0	0	0	0	0
31261	Vitvi05_01chr13g14230	0.8	4.24	3.33	1.28	0.21	NA	1.26	1.29	6.7	0	0	0	0	0	0	0	0	0	0	2.73	0
37833	Vitvi05_01chr16g00070	1.01	4.24	2.3	1.85	0.07	0.1	0	3.86	5.36	0	0	0	0	0	0.91	0	0.96	0.98	2.09	0.91	0
40115	Vitvi05_01chr17g00580	12.33	4.24	0.78	5.48	0.01	0.01	26.32	39.84	100.5	3.35	2.7	2.78	0.86	1.82	0	0	0.96	1.96	2.09	0.91	0.89
41580	Vitvi05_01chr17g15230	0.62	4.24	4.75	0.9	0.38	NA	0	3.86	5.36	0	0	0	0	0	0	0	0	0	0	0	0
1163	Vitvi05_01chr01g02810	1844.32	4.23	0.45	9.57	0.01	0.01	7352.53	9452.32	8723.22	234.82	754.96	374.35	218.81	87.29	96.62	45.42	79.95	74.15	48.07	63.66	58.6
1203	Vitvi05_01chr01g03210	0.73	4.23	3.34	1.27	0.21	NA	3.76	0	5.36	0	0	0	0	0.91	0.91	0	0	0	0	0	0
8526	Vitvi05_01chr04g11580	0.62	4.23	4.75	0.9	0.38	NA	0	5.15	4.02	0	0	0	0	0	0	0	0	0	0	0	0
8807	Vitvi05_01chr04g14390	0.95	4.23	2.83	1.5	0.14	NA	2.51	1.29	5.36	0	0	0	0	0	0.91	0	0	0	4.18	0	0
8831	Vitvi05_01chr04g14630	0.75	4.23	3.29	1.29	0.2	NA	1.26	3.86	4.02	0	0	0	0	0	0	0	0	0	2.09	0	0
20614	Vitvi05_01chr08g24310	17.12	4.23	0.63	6.71	0.01	0.01	60.15	48.84	56.28	4.18	0.9	3.71	3.41	3.64	9.03	9.67	2.86	4.88	16.72	20.92	11.55
25019	Vitvi05_01chr10g21230	0.62	4.23	4.75	0.9	0.38	NA	0	5.15	4.02	0	0	0	0	0	0	0	0	0	0	0	0
29005	Vitvi05_01chr12g15100	0.79	4.23	2.78	1.53	0.13	NA	1.26	3.86	4.02	0	0	0	0	0	0	0	0	0	0	0.91	1.78
40300	Vitvi05_01chr17g02430	98.05	4.23	0.33	13.13	0.01	0.01	385.92	510.21	290.78	24.24	16.18	23.17	32.36	25.46	16.26	16.43	11.43	16.59	47.03	25.47	29.3
45439	Vitvi05_01chr18g35200	67.41	4.23	0.48	8.99	0.01	0.01	239.33	350.85	310.88	15.05	8.99	24.1	17.03	5.46	4.52	1.94	11.43	5.86	2.09	10.01	3.56
47518	Vitvi05_01chr19g18600	0.67	4.23	4	1.06	0.3	NA	3.76	0	5.36	0	0	0	0.86	0	0	0	0	0	0	0	0
1791	Vitvi05_01chr01g09090	0.61	4.22	4.75	0.89	0.38	NA	0	6.43	2.68	0	0	0	0	0	0	0	0	0	0	0	0
4353	Vitvi05_01chr02g09420	0.67	4.22	3.28	1.29	0.2	NA	2.51	2.58	4.02	0	0	0	0	0	0.91	0	0	0	0	0	0
6006	Vitvi05_01chr03g06290	3.72	4.22	1.31	3.23	0.01	0.01	12.53	14.14	22.78	0.84	0.9	0.93	0	2.73	0	0	0.96	0	0	0	0
8909	Vitvi05_01chr04g15410	2.09	4.22	1.72	2.46	0.02	0.03	3.76	1.29	4.02	0	0	0	3.41	0	0.91	2.9	0	0.98	4.18	5.46	4.44
12875	Vitvi05_01chr06g02790	0.68	4.22	3.27	1.3	0.2	NA	2.51	2.58	4.02	0	0	0	0	0	0	0	0	0.98	0	0	0
19885	Vitvi05_01chr08g17020	0.61	4.22	3.99	1.06	0.29	NA	2.51	2.58	4.02	0	0	0	0	0	0	0	0	0	0	0	0
21063	Vitvi05_01chr09g03840	106.02	4.22	0.45	9.38	0.01	0.01	375.9	498.65	430.14	26.75	27.87	15.76	22.14	27.28	9.03	13.53	10.47	12.69	80.46	20.92	18.65
21921	Vitvi05_01chr09g12420	2.34	4.22	2.07	2.05	0.05	0.07	15.04	12.86	5.36	0	1.8	0	0	0	0	0	0	0	0	0	0
22676	Vitvi05_01chr09g19970	1.03	4.22	2.65	1.59	0.12	0.16	0	7.72	1.34	0	0	0	2.56	0	0	1.94	0	0	0	0.91	0.89
23843	Vitvi05_01chr10g09470	0.61	4.22	4.04	1.05	0.3	NA	1.26	5.15	2.68	0	0	0	0	0	0	0	0	0	0	0	0
25302	Vitvi05_01chr10g24060	0.61	4.22	4.75	0.89	0.38	NA	0	6.43	2.68	0	0	0	0	0	0	0	0	0	0	0	0
35835	Vitvi05_01chr15g00780	0.86	4.22	2.77	1.53	0.13	NA	2.51	2.58	4.02	0	0	0	0	0	0	0	0	1.96	0	0	1.78
42894	Vitvi05_01chr18g09750	0.61	4.22	4.04	1.05	0.3	NA	1.26	5.15	2.68	0	0	0	0	0	0	0	0	0	0	0	0
45831	Vitvi05_01chr19g01730	0.61	4.22	3.99	1.06	0.29	NA	2.51	2.58	4.02	0	0	0	0	0	0	0	0	0	0	0	0
46808	Vitvi05_01chr19g11500	0.61	4.22	4.75	0.89	0.38	NA	0	6.43	2.68	0	0	0	0	0	0	0	0	0	0	0	0
1185	Vitvi05_01chr01g03030	0.79	4.21	2.78	1.52	0.13	NA	2.51	3.86	2.68	0	0	0	0.86	0	0	0	0	0	0	1.82	0
3175	Vitvi05_01chr01g22930	0.6	4.21	4.05	1.04	0.3	NA	2.51	5.15	1.34	0	0	0	0	0	0	0	0	0	0	0	0
4282	Vitvi05_01chr02g08710	0.6	4.21	4.75	0.89	0.38	NA	0	9	0	0	0	0	0	0	0	0	0	0	0	0	0
15770	Vitvi05_01chr07g08800	0.8	4.21	2.77	1.52	0.13	NA	2.51	3.86	2.68	0	0	0	0	0.91	0	1.94	0	0	0	0	0
18617	Vitvi05_01chr08g04340	0.61	4.21	4.1	1.03	0.31	NA	1.26	6.43	1.34	0	0	0	0	0	0	0	0	0	0	0	0
20640	Vitvi05_01chr08g24570	177.13	4.21	0.21	20.88	0.01	0.01	655.32	783.95	841.51	38.44	45.84	39.85	28.1	32.74	37.93	24.16	34.27	24.39	20.9	27.28	22.2
30716	Vitvi05_01chr13g08780	0.86	4.21	2.25	1.88	0.07	NA	2.51	5.15	1.34	0	0	0	0.86	0.91	0	0	0	0.98	1.05	0	0
31981	Vitvi05_01chr13g21430	0.67	4.21	4.75	0.89	0.38	NA	0	9	0	0	0	0	0	0	0	0	0	0	0	0.91	0
34655	Vitvi05_01chr14g19430	0.85	4.21	2.54	1.66	0.1	NA	1.26	6.43	1.34	0	0	0	0.86	1.82	0	0	0	0.98	0	0	0
42187	Vitvi05_01chr18g02680	1.22	4.21	1.99	2.13	0.04	0.06	1.26	6.43	1.34	0	0	0	1.71	0	0	0	0.96	0.98	1.05	0.91	3.56
43965	Vitvi05_01chr18g20460	0.66	4.21	3.34	1.26	0.21	NA	2.51	5.15	1.34	0	0	0	0	0	0	0	0	0	0	0.91	0
44709	Vitvi05_01chr18g27900	28.54	4.21	0.56	7.55	0.01	0.01	116.53	150.37	124.62	5.85	12.59	2.78	6.82	3.64	0	1.94	1.91	0	1.05	0	0
45164	Vitvi05_01chr18g32450	0.61	4.21	4.75	0.89	0.38	NA	5.02	0	4.02	0	0	0	0	0	0	0	0	0	0	0	0
46773	Vitvi05_01chr19g11150	0.6	4.21	4.75	0.89	0.38	NA	0	9	0	0	0	0	0	0	0	0	0	0	0	0	0
8387	Vitvi05_01chr04g10190	0.78	4.2	2.89	1.46	0.15	NA	2.51	6.43	0	0	0	0	0	0	0.91	0.97	0	0	0	0	0.89
10297	Vitvi05_01chr05g03840	0.73	4.2	3.36	1.25	0.22	NA	6.27	0	2.68	0	0	0	0	0	0	0	0.96	0	0	0.91	0
10897	Vitvi05_01chr05g09840	3.48	4.2	1.8	2.34	0.02	0.04	32.58	15.43	1.34	0	1.8	0.93	0	0	0	0	0	0	0	0	0
16015	Vitvi05_01chr07g11250	0.92	4.2	2.52	1.67	0.1	NA	5.02	2.58	1.34	0	0	0	0	1.82	0	0	0	1.96	1.05	0	0
17045	Vitvi05_01chr07g21550	0.71	4.2	3.98	1.06	0.3	NA	2.51	6.43	0	0	0	0	1.71	0	0	0	0	0	0	0	0
19366	Vitvi05_01chr08g11830	0.78	4.2	3.31	1.27	0.21	NA	5.02	2.58	1.34	0	0	0	0	0	2.71	0	0	0	0	0	0
19765	Vitvi05_01chr08g15820	0.86	4.2	2.53	1.66	0.1	NA	6.27	0	2.68	0	0	0	0	0	0	0.97	0	0	1.05	0.91	0.89
23205	Vitvi05_01chr10g03090	40.04	4.2	0.48	8.79	0.01	0.01	70.17	79.68	109.88	4.18	7.2	2.78	10.22	3.64	8.13	30.93	44.74	33.17	50.16	81.84	63.93
29584	Vitvi05_01chr12g20890	0.66	4.2	3.33	1.27	0.21	NA	3.76	3.86	1.34	0	0	0	0	0.91	0	0	0	0	0	0	0
31169	Vitvi05_01chr13g13310	0.72	4.2	2.84	1.48	0.14	NA	5.02	1.29	2.68	0	0	0	0.86	0	0	0	0	0	0	0.91	0
31821	Vitvi05_01chr13g19830	0.6	4.2	4.05	1.04	0.3	NA	5.02	1.29	2.68	0	0	0	0	0	0	0	0	0	0	0	0
32749	Vitvi05_01chr14g00370	0.66	4.2	4.03	1.05	0.3	NA	6.27	0	2.68	0	0	0	0	0	0	0	0	0	0	0	0.89
33594	Vitvi05_01chr14g08820	0.72	4.2	3.31	1.27	0.21	NA	5.02	2.58	1.34	0	0	0	0	0	0	0	0	0	0	1.82	0
35325	Vitvi05_01chr14g26130	0.6	4.2	4.05	1.04	0.3	NA	5.02	1.29	2.68	0	0	0	0	0	0	0	0	0	0	0	0
37909	Vitvi05_01chr16g00830	72.09	4.2	0.5	8.45	0.01	0.01	399.71	386.84	206.36	11.7	35.96	6.49	5.11	8.19	1.81	4.84	0.96	2.93	4.18	2.73	3.56
41390	Vitvi05_01chr17g13330	433.34	4.2	0.19	23.18	0.01	0.01	1575.01	1846.77	1819.69	111.14	106.06	67.65	86.85	64.56	75.85	111.12	73.29	108.29	155.69	140.95	157.14
42747	Vitvi05_01chr18g08280	12.08	4.2	0.87	4.85	0.01	0.01	56.39	28.28	60.3	4.18	0.9	2.78	4.26	6.37	1.81	0	4.76	0.98	8.36	0.91	0.89
43149	Vitvi05_01chr18g12300	9.77	4.2	0.94	4.48	0.01	0.01	50.12	62.98	17.42	0.84	4.5	1.86	4.26	3.64	0	0	0	0	0	0.91	0
44945	Vitvi05_01chr18g30260	1.06	4.2	2.38	1.77	0.08	0.12	3.76	3.86	1.34	0	0	0	0.86	0	0	0	0	0	4.18	0	1.78
45422	Vitvi05_01chr18g35030	0.66	4.2	3.33	1.27	0.21	NA	3.76	3.86	1.34	0	0	0	0	0	0.91	0	0	0	0	0	0
47325	Vitvi05_01chr19g16670	1.04	4.2	2.55	1.65	0.1	0.15	2.51	6.43	0	0	0	0	1.71	0.91	0.91	0	0	0	3.14	0	0
47464	Vitvi05_01chr19g18060	1.05	4.2	2.87	1.47	0.15	0.2	5.02	2.58	1.34	0	0	0	2.56	0	0	0	0	0	4.18	0	0
3045	Vitvi05_01chr01g21630	0.6	4.19	4.75	0.89	0.38	NA	3.76	5.15	0	0	0	0	0	0	0	0	0	0	0	0	0
4131	Vitvi05_01chr02g07200	0.6	4.19	4.75	0.89	0.38	NA	5.02	3.86	0	0	0	0	0	0	0	0	0	0	0	0	0
4360	Vitvi05_01chr02g09490	0.6	4.19	4.75	0.89	0.38	NA	5.02	3.86	0	0	0	0	0	0	0	0	0	0	0	0	0
4925	Vitvi05_01chr02g15140	0.65	4.19	4.1	1.03	0.31	NA	7.52	0	1.34	0	0	0	0.86	0	0	0	0	0	0	0	0
11022	Vitvi05_01chr05g11090	45.24	4.19	0.45	9.35	0.01	0.01	135.33	203.06	190.28	13.38	10.79	4.64	8.52	20.01	9.94	17.4	11.43	5.86	9.41	16.37	22.2
13741	Vitvi05_01chr06g11450	370.01	4.19	0.32	13.08	0.01	0.01	1087.6	1718.26	1845.15	87.75	115.94	51.89	57.9	42.74	60.5	36.72	53.3	58.54	174.5	93.66	65.7
13871	Vitvi05_01chr06g12750	0.6	4.19	4.11	1.02	0.31	NA	6.27	1.29	1.34	0	0	0	0	0	0	0	0	0	0	0	0
14386	Vitvi05_01chr06g17900	4.69	4.19	1.16	3.61	0.01	0.01	12.53	16.71	34.84	1.68	0.9	0.93	1.71	0	0	0	0	0	1.05	0	0
15603	Vitvi05_01chr07g07130	4.06	4.19	1.65	2.54	0.02	0.02	8.78	18	22.78	0	0	2.78	0	0	1.81	0	0	5.86	0	0.91	0
18593	Vitvi05_01chr08g04100	50.73	4.19	0.37	11.49	0.01	0.01	235.57	272.46	202.34	8.36	17.98	12.98	0	1.82	2.71	2.9	0.96	0.98	1.05	0	0.89
19841	Vitvi05_01chr08g16580	0.86	4.19	3.85	1.09	0.28	NA	3.76	5.15	0	0	0	0	0	0	0	0	0	3.91	0	0	0
21907	Vitvi05_01chr09g12280	3.82	4.19	1.45	2.89	0.01	0.01	18.8	12.86	17.42	0	0.9	1.86	1.71	0	0	0	0	0	0	3.64	0
22660	Vitvi05_01chr09g19810	0.79	4.19	3.32	1.27	0.21	NA	3.76	5.15	0	0	0	0	0	0	0.91	0	0	1.96	0	0	0
24396	Vitvi05_01chr10g15000	0.78	4.19	2.97	1.42	0.16	NA	7.52	0	1.34	0	0	0	0	0.91	0.91	0	0	0	0	0.91	0
25462	Vitvi05_01chr10g25660	4.11	4.19	1.33	3.16	0.01	0.01	15.04	9	8.04	0.84	0	0.93	0	2.73	0.91	3.87	2.86	0	8.36	5.46	3.56
25857	Vitvi05_01chr11g02830	10.46	4.19	0.83	5.08	0.01	0.01	31.33	42.42	52.26	5.85	0.9	0	1.71	0.91	4.52	1.94	2.86	0	3.14	3.64	5.33
28249	Vitvi05_01chr12g07540	56.34	4.19	0.36	11.67	0.01	0.01	171.66	129.81	184.92	5.02	9.89	12.05	10.22	11.82	15.36	46.39	33.31	41.95	63.74	61.84	47.06
33656	Vitvi05_01chr14g09440	0.66	4.19	4.02	1.05	0.3	NA	3.76	5.15	0	0	0	0	0	0	0	0	0	0	0	0.91	0
34632	Vitvi05_01chr14g19200	117.75	4.19	0.42	9.99	0.01	0.01	182.94	167.08	119.26	6.69	9.89	9.27	12.78	8.19	19.87	99.53	114.21	255.6	245.56	243.7	271.67
39140	Vitvi05_01chr16g13140	0.6	4.19	4.11	1.02	0.31	NA	6.27	1.29	1.34	0	0	0	0	0	0	0	0	0	0	0	0
44157	Vitvi05_01chr18g22380	16.22	4.19	1.7	2.47	0.02	0.03	95.23	73.26	60.3	0	11.69	0.93	0.86	0.91	0	0	0	0	0	0	0
44244	Vitvi05_01chr18g23250	0.78	4.19	2.89	1.46	0.15	NA	6.27	1.29	1.34	0	0	0	1.71	0	0	0	0	0	1.05	0	0
5270	Vitvi05_01chr02g18590	0.71	4.18	3.44	1.22	0.23	NA	7.52	1.29	0	0	0	0	0.86	0	0.91	0	0	0	0	0	0
8340	Vitvi05_01chr04g09720	0.79	4.18	3.42	1.23	0.23	NA	7.52	1.29	0	0	0	0	0.86	0	0	0	0	0	2.09	0	0
8665	Vitvi05_01chr04g12970	0.65	4.18	4.05	1.04	0.31	NA	6.27	2.58	0	0	0	0	0.86	0	0	0	0	0	0	0	0
12550	Vitvi05_01chr05g26370	0.59	4.18	4.75	0.88	0.38	NA	7.52	1.29	0	0	0	0	0	0	0	0	0	0	0	0	0
20860	Vitvi05_01chr09g01810	3.49	4.18	1.45	2.9	0.01	0.01	22.56	3.86	5.36	0.84	0.9	0	2.56	0.91	3.62	3.87	0	0.98	4.18	0.91	1.78
29018	Vitvi05_01chr12g15230	0.59	4.18	4.75	0.89	0.38	NA	6.27	2.58	0	0	0	0	0	0	0	0	0	0	0	0	0
34272	Vitvi05_01chr14g15600	1.01	4.18	2.96	1.42	0.16	0.22	7.52	1.29	0	0	0	0	3.41	0	0	0	0	0.98	0	1.82	0
36803	Vitvi05_01chr15g10460	2.28	4.18	4.69	0.9	0.38	0.45	0	26.99	5.36	0	1.8	0	0	0	0	0	0	0	0	0	0
1147	Vitvi05_01chr01g02650	2.41	4.17	1.69	2.48	0.02	0.03	7.52	12.86	12.06	0	0	1.86	0.86	0	0	0	0.96	0	0	0	0
1150	Vitvi05_01chr01g02680	36.95	4.17	0.5	8.34	0.01	0.01	152.87	151.65	124.62	5.85	12.59	5.56	11.92	1.82	4.52	19.33	5.72	14.64	18.81	15.46	8.88
2999	Vitvi05_01chr01g21170	2.16	4.17	2.12	1.98	0.05	0.08	16.29	7.72	6.7	1.68	0	0	0	0	0	0	0	0	0	0	0
8917	Vitvi05_01chr04g15490	2.49	4.17	1.61	2.59	0.01	0.02	2.51	2.58	12.06	0	0	0.93	5.11	1.82	0.91	0	0.96	1.96	2.09	4.55	1.78
10313	Vitvi05_01chr05g04000	152.81	4.17	0.42	10.15	0.01	0.01	378.41	573.18	821.41	39.28	35.06	24.1	34.06	41.83	68.63	49.28	34.27	22.44	97.18	46.38	26.64
13288	Vitvi05_01chr06g06920	132.56	4.17	0.35	12.08	0.01	0.01	372.14	681.14	659.27	32.59	37.75	25.02	38.32	13.64	18.97	8.7	24.75	19.52	19.86	16.37	20.42
32621	Vitvi05_01chr13g27830	14.91	4.17	0.64	6.6	0.01	0.01	83.96	68.12	56.28	1.68	5.4	4.64	1.71	0	0.91	0	0	0.98	0	0	0
37657	Vitvi05_01chr15g19000	409.28	4.17	0.19	22.45	0.01	0.01	1247.98	2031.84	1696.41	91.09	104.26	82.47	82.59	82.74	70.44	134.31	121.82	108.29	98.23	86.39	100.33
41691	Vitvi05_01chr17g16340	351.17	4.17	0.26	16.64	0.01	0.01	1108.9	1634.72	1593.23	91.09	91.68	59.31	108.13	90.01	56.89	46.39	62.82	35.12	105.54	75.48	108.32
44302	Vitvi05_01chr18g23830	2.34	4.17	1.76	2.37	0.02	0.03	1.26	15.43	14.74	0.84	0.9	0	0	0	0.91	0	0	0	1.05	0	0
45393	Vitvi05_01chr18g34740	0.59	4.17	4.75	0.88	0.38	NA	8.78	0	0	0	0	0	0	0	0	0	0	0	0	0	0
3221	Vitvi05_01chr01g23390	6.44	4.16	1.24	3.38	0.01	0.01	33.84	34.7	8.04	4.18	0	0	1.71	0.91	0.91	5.8	0	1.96	0	0.91	3.56
15401	Vitvi05_01chr07g05110	4.47	4.16	1.32	3.17	0.01	0.01	26.32	29.56	6.7	1.68	1.8	0	0	0	0	0	0	0.98	0	0	0
25794	Vitvi05_01chr11g02200	3.82	4.16	1.25	3.34	0.01	0.01	16.29	15.43	14.74	2.51	0	0	0.86	2.73	0	0.97	1.91	0.98	0	0.91	0
36825	Vitvi05_01chr15g10680	2.4	4.16	1.66	2.52	0.02	0.03	5.02	9	17.42	0.84	0	0.93	0.86	0	0	0	0	0	0	1.82	0
38258	Vitvi05_01chr16g04320	8.71	4.16	0.96	4.35	0.01	0.01	28.82	56.55	25.46	0.84	3.6	1.86	0	0	4.52	0.97	0.96	0.98	4.18	1.82	0
38795	Vitvi05_01chr16g09690	1.69	4.16	1.72	2.42	0.02	0.03	2.51	5.15	9.38	0	0.9	0	0.86	0	0.91	0	0	0	1.05	2.73	1.78
41059	Vitvi05_01chr17g10020	1.26	4.16	2.34	1.79	0.08	0.11	2.51	6.43	8.04	0	0.9	0	0	0	0	0.97	0	0	0	0	0
46686	Vitvi05_01chr19g10280	1.62	4.16	1.75	2.39	0.02	0.03	3.76	3.86	9.38	0	0.9	0	0.86	0.91	0	0	0.96	0	0	1.82	1.78
8469	Vitvi05_01chr04g11010	5.26	4.15	1.22	3.4	0.01	0.01	10.03	42.42	10.72	0	3.6	0	1.71	0.91	3.62	1.94	0	0	2.09	0.91	0.89
23399	Vitvi05_01chr10g05030	6.34	4.15	1.06	3.95	0.01	0.01	33.84	33.42	12.06	0	1.8	2.78	3.41	0	1.81	1.94	0	0.98	2.09	0	0.89
24550	Vitvi05_01chr10g16540	1.31	4.15	2.08	2	0.05	0.08	3.76	7.72	5.36	0	0.9	0	0.86	0	0	0.97	0	0	0	0	0
34442	Vitvi05_01chr14g17300	2.28	4.15	2.06	2.02	0.05	0.07	10.03	14.14	8.04	0	0	1.86	0	0	0	0	0	0	0	0	0
40278	Vitvi05_01chr17g02210	3.53	4.15	1.53	2.72	0.01	0.02	11.28	18	1.34	1.68	0	0	3.41	0	1.81	4.84	0	1.96	3.14	2.73	2.67
10013	Vitvi05_01chr05g01000	4839.9	4.14	0.48	8.7	0.01	0.01	20183.1	28147.5	18013.2	821.42	2250.49	693.11	523.61	370.95	180.6	231.91	221.75	147.31	244.51	258.25	310.73
16012	Vitvi05_01chr07g11220	9.94	4.14	0.97	4.28	0.01	0.01	25.06	41.13	69.68	6.69	0.9	0	1.71	0	1.81	0	0	0.98	1.05	0	0
18229	Vitvi05_01chr08g00460	253.46	4.14	0.28	14.92	0.01	0.01	997.38	1141.22	1168.46	61.01	72.8	53.75	57.05	30.92	24.39	26.09	36.17	17.56	29.26	28.19	57.71
19258	Vitvi05_01chr08g10750	1.43	4.14	2.03	2.05	0.05	0.07	8.78	1.29	6.7	0.84	0	0	0	0	0	0	0	0.98	1.05	1.82	0
20090	Vitvi05_01chr08g19070	16.49	4.14	0.87	4.76	0.01	0.01	45.11	35.99	10.72	4.18	0.9	0	4.26	0.91	9.94	5.8	13.33	12.69	40.76	25.47	37.29
28005	Vitvi05_01chr12g05100	3.6	4.14	1.66	2.51	0.02	0.03	8.78	3.86	33.5	1.68	0	0.93	0	0	0	0	0.96	0	4.18	0	0
37935	Vitvi05_01chr16g01090	1849.35	4.14	0.1	42.17	0	0	8359.93	6992.54	7434.17	431.19	444.89	420.68	534.68	450.96	476.77	373.95	361.65	390.22	379.3	352.81	336.48
20457	Vitvi05_01chr08g22740	5.04	4.13	1.25	3.32	0.01	0.01	13.79	25.71	21.44	2.51	0	0.93	1.71	0	0	0	0	0	4.18	0	5.33
26204	Vitvi05_01chr11g06300	2.3	4.13	1.62	2.57	0.02	0.02	7.52	16.71	6.7	0.84	0	0.93	0	0	0.91	0	0	0	0	0.91	0
27503	Vitvi05_01chr12g00080	1.85	4.13	1.68	2.47	0.02	0.03	8.78	3.86	4.02	0.84	0	0	1.71	1.82	0	0	0	0	3.14	1.82	1.78
42612	Vitvi05_01chr18g06930	165.91	4.13	0.27	15.42	0.01	0.01	606.45	741.54	750.39	47.64	46.74	25.95	30.65	20.01	23.48	30.93	51.4	28.3	22.99	40.01	22.2
5926	Vitvi05_01chr03g05490	2.35	4.12	2.04	2.03	0.05	0.07	2.51	11.57	17.42	0	0	1.86	0	0	1.81	0	0	0	0	0	0
6004	Vitvi05_01chr03g06270	169.95	4.12	0.35	11.78	0.01	0.01	581.39	1141.22	584.23	50.14	51.23	31.51	26.4	24.55	13.55	12.57	4.76	8.78	7.32	0.91	10.66
21455	Vitvi05_01chr09g07760	1.23	4.12	2.5	1.65	0.1	0.15	12.53	1.29	2.68	0	0	0.93	0	0	0	0	0.96	0	0	0	0
22556	Vitvi05_01chr09g18770	10.93	4.11	0.81	5.08	0.01	0.01	23.81	57.84	54.94	3.35	2.7	1.86	5.11	0.91	4.52	4.84	1.91	0	2.09	0	0
45459	Vitvi05_01chr18g35400	1527.39	4.11	0.17	25.32	0.01	0.01	6957.84	5658.54	5832.9	427.01	309.18	337.29	417.18	299.13	312.43	281.18	393.06	400.95	429.46	441.93	412.83
3611	Vitvi05_01chr02g02000	7339.28	4.1	0.22	19.16	0.01	0.01	21002.6	32587.7	41186.7	1723.9	2370.92	1461.26	1534.2	1288.32	1209.98	968.19	1022.14	970.66	1138.95	824.74	799.02
37134	Vitvi05_01chr15g13770	60.55	4.1	0.44	9.45	0.01	0.01	145.35	237.76	226.46	10.03	8.99	16.68	9.37	9.1	25.29	9.67	12.38	11.71	82.55	33.65	69.25
42867	Vitvi05_01chr18g09480	49.87	4.1	0.62	6.69	0.01	0.01	132.82	267.32	278.72	2.51	19.78	17.61	16.18	3.64	3.62	0	1.91	0.98	2.09	0.91	0
44446	Vitvi05_01chr18g25270	251.03	4.1	0.25	16.38	0.01	0.01	686.64	1201.63	1327.92	55.16	59.32	74.13	55.35	39.1	39.74	35.76	42.83	40.98	44.94	32.74	29.3
15016	Vitvi05_01chr07g01260	267.59	4.09	0.47	8.84	0.01	0.01	394.7	866.2	1897.41	86.07	55.73	43.56	78.33	57.28	64.12	62.81	67.58	64.39	83.6	90.94	101.21
15250	Vitvi05_01chr07g03600	7.92	4.09	0.99	4.16	0.01	0.01	22.56	64.26	17.42	3.35	0.9	1.86	0	0	1.81	0	1.91	2.93	0	0	1.78
15596	Vitvi05_01chr07g07060	114.85	4.09	0.91	4.54	0.01	0.01	551.32	530.77	509.19	37.61	45.84	10.2	7.67	10.92	0.91	0	2.86	8.78	3.14	0	3.56
40244	Vitvi05_01chr17g01870	7.77	4.09	0.87	4.7	0.01	0.01	16.29	52.7	21.44	1.68	0.9	2.78	1.71	1.82	0.91	0.97	0	1.96	5.23	4.55	3.56
42142	Vitvi05_01chr18g02230	4.06	4.09	1.25	3.28	0.01	0.01	7.52	11.57	26.8	0	0	2.78	0.86	2.73	1.81	0	0.96	2.93	1.05	0.91	0.89
5539	Vitvi05_01chr03g01620	3.2	4.08	1.46	2.8	0.01	0.01	7.52	14.14	22.78	1.68	0	0.93	0.86	0	0	0	0	0	0	0	0
6032	Vitvi05_01chr03g06550	663.25	4.08	0.46	8.94	0.01	0.01	2462.12	3126.79	3289.64	259.05	148.3	118.61	131.12	52.74	68.63	31.89	24.75	25.37	119.12	40.92	49.72
18150	Vitvi05_01chr07g32600	4.2	4.08	1.29	3.17	0.01	0.01	21.31	9	14.74	0.84	0	1.86	7.67	0	0.91	0	0.96	0.98	2.09	0.91	1.78
26173	Vitvi05_01chr11g05990	13.25	4.08	0.69	5.96	0.01	0.01	73.93	28.28	62.98	1.68	5.4	2.78	5.11	4.55	8.13	0.97	1.91	1.96	1.05	0	0
28196	Vitvi05_01chr12g07010	55.25	4.08	0.44	9.46	0.01	0.01	147.86	308.44	293.46	10.87	23.37	10.2	8.52	3.64	6.33	0.97	3.81	3.91	1.05	4.55	1.78
34215	Vitvi05_01chr14g15030	85.15	4.08	0.75	5.44	0.01	0.01	383.42	381.7	364.48	24.24	25.17	17.61	22.99	2.73	2.71	8.7	2.86	0	14.63	9.1	16.87
3479	Vitvi05_01chr02g00680	68.64	4.07	0.37	11.11	0.01	0.01	260.63	290.45	309.54	30.09	11.69	9.27	15.33	9.1	11.74	10.63	11.43	6.83	18.81	10.92	23.09
10966	Vitvi05_01chr05g10530	4.26	4.07	1.31	3.12	0.01	0.01	15.04	23.14	20.1	2.51	0	0.93	0	0	0	0	0	0	2.09	0	0
15380	Vitvi05_01chr07g04900	795.65	4.07	0.48	8.57	0.01	0.01	3029.73	3915.87	3934.16	289.97	206.72	151.04	112.39	65.47	35.22	33.82	29.51	72.19	28.22	9.1	21.31
42946	Vitvi05_01chr18g10270	438.86	4.07	0.16	25.51	0.01	0.01	1873.22	1804.36	1559.73	132.87	82.69	96.37	140.48	133.66	118.29	86	78.05	78.05	144.2	119.12	135.84
3158	Vitvi05_01chr01g22760	108.92	4.06	0.35	11.79	0.01	0.01	258.12	505.07	602.99	27.58	29.66	25.02	26.4	30.92	16.26	31.89	20.94	12.69	15.68	15.46	15.1
4188	Vitvi05_01chr02g07770	3.11	4.06	1.5	2.71	0.01	0.02	15.04	12.86	16.08	0.84	1.8	0	0	0	0	0	0	0	0	0	0
20375	Vitvi05_01chr08g21920	2.17	4.06	4.68	0.87	0.39	0.46	11.28	18	1.34	0	0	1.86	0	0	0	0	0	0	0	0	0
22369	Vitvi05_01chr09g16900	4.24	4.06	1.23	3.31	0.01	0.01	8.78	18	32.16	0.84	1.8	0.93	0	0	0	0	0	0	1.05	0	0
23327	Vitvi05_01chr10g04310	22.03	4.06	0.65	6.3	0.01	0.01	70.17	102.82	111.22	2.51	4.5	10.2	4.26	4.55	0.91	0.97	3.81	11.71	1.05	0	1.78
1257	Vitvi05_01chr01g03750	1535.26	4.05	0.16	26.6	0.01	0.01	5480.57	6134.05	5898.56	302.5	461.07	296.52	303.95	399.14	359.39	414.53	378.79	333.64	769.05	765.64	731.55
1305	Vitvi05_01chr01g04230	38.04	4.05	0.49	8.32	0.01	0.01	82.7	161.93	167.5	6.69	4.5	13.9	11.07	4.55	12.65	10.63	9.52	13.66	19.86	35.47	15.99
16737	Vitvi05_01chr07g18470	1.94	4.05	1.75	2.33	0.03	0.04	3.76	2.58	9.38	0.84	0	0	0.86	0.91	0.91	0	4.76	0.98	3.14	0	0.89
17086	Vitvi05_01chr07g21960	4.33	4.05	1.25	3.25	0.01	0.01	6.27	11.57	26.8	0	0.9	1.86	4.26	0.91	0.91	1.94	1.91	5.86	0	0	1.78
18808	Vitvi05_01chr08g06250	1.25	4.05	2.22	1.83	0.07	0.11	1.26	5.15	9.38	0	0.9	0	0	0	0.91	0	0	0	1.05	0	0
23416	Vitvi05_01chr10g05200	27.1	4.05	0.68	6.05	0.01	0.01	110.27	118.24	111.22	3.35	11.69	5.56	5.96	2.73	1.81	12.57	0	0.98	10.45	3.64	8
26061	Vitvi05_01chr11g04870	166.64	4.05	0.28	14.77	0.01	0.01	578.88	867.48	782.55	40.12	46.74	48.19	18.74	23.64	17.16	7.74	13.33	12.69	8.36	7.28	26.64
34441	Vitvi05_01chr14g17290	1.11	4.05	2.76	1.47	0.15	0.2	3.76	2.58	9.38	0	0	0.93	0	0	0	0	0	0	0	0	0
39538	Vitvi05_01chr16g17120	182.77	4.05	0.28	14.67	0.01	0.01	691.65	776.24	783.89	68.53	39.55	27.8	48.53	31.83	27.09	32.86	26.65	17.56	67.92	48.2	53.27
47287	Vitvi05_01chr19g16290	1.62	4.05	1.9	2.14	0.04	0.06	3.76	1.29	10.72	0	0	0.93	0.86	0	1.81	0	1.91	0	2.09	0.91	0
3094	Vitvi05_01chr01g22120	0.8	4.04	4.06	1	0.32	NA	0	0	8.04	0	0	0	0	0	0	0	0	2.93	0	0.91	0
3292	Vitvi05_01chr01g24100	57.55	4.04	0.41	10.09	0.01	0.01	116.53	170.93	222.44	10.03	11.69	9.27	22.99	15.46	21.68	86	35.22	52.68	27.17	32.74	28.41
12657	Vitvi05_01chr06g00610	2.75	4.04	1.58	2.56	0.02	0.02	11.28	9	8.04	1.68	0	0	1.71	0	0	2.9	0	1.96	1.05	0	3.56
14455	Vitvi05_01chr06g18590	0.54	4.04	4.75	0.86	0.4	NA	0	0	8.04	0	0	0	0	0	0	0	0	0	0	0	0
18453	Vitvi05_01chr08g02700	0.54	4.04	4.75	0.86	0.4	NA	0	0	8.04	0	0	0	0	0	0	0	0	0	0	0	0
21336	Vitvi05_01chr09g06570	1.58	4.04	1.83	2.22	0.03	0.05	3.76	5.15	6.7	0	0	0.93	4.26	0.91	0.91	0	0	0	1.05	0	0
21468	Vitvi05_01chr09g07890	150.32	4.04	0.3	13.61	0.01	0.01	394.7	640.01	513.21	32.59	39.55	22.24	83.44	45.46	63.21	34.79	49.49	59.51	120.17	78.21	78.13
26716	Vitvi05_01chr11g11420	0.54	4.04	4.75	0.86	0.4	NA	0	0	8.04	0	0	0	0	0	0	0	0	0	0	0	0
26725	Vitvi05_01chr11g11510	0.66	4.04	4.19	0.97	0.34	NA	0	0	8.04	0	0	0	0.86	0	0.91	0	0	0	0	0	0
31796	Vitvi05_01chr13g19580	3.24	4.04	1.38	2.94	0.01	0.01	21.31	10.29	10.72	2.51	0	0	0	0	0.91	0	0.96	0.98	0	0	0.89
33292	Vitvi05_01chr14g05800	2.44	4.04	1.71	2.37	0.02	0.04	15.04	2.58	10.72	1.68	0	0	0.86	0	3.62	0	0.96	0	1.05	0	0
33784	Vitvi05_01chr14g10720	0.54	4.04	4.75	0.86	0.4	NA	0	0	8.04	0	0	0	0	0	0	0	0	0	0	0	0
34697	Vitvi05_01chr14g19850	2.72	4.04	1.75	2.32	0.03	0.04	11.28	10.29	6.7	1.68	0	0	0.86	0.91	2.71	0	0	0	6.27	0	0
6186	Vitvi05_01chr03g08090	1.28	4.03	1.97	2.05	0.05	0.07	3.76	7.72	4.02	0	0.9	0	0	0	0	0.97	0.96	0	0	0	0.89
8912	Vitvi05_01chr04g15440	0.73	4.03	3.44	1.18	0.25	NA	0	1.29	6.7	0	0	0	0	0	0	0	0.96	1.96	0	0	0
15692	Vitvi05_01chr07g08020	0.54	4.03	4.75	0.85	0.4	NA	0	1.29	6.7	0	0	0	0	0	0	0	0	0	0	0	0
25362	Vitvi05_01chr10g24660	1.28	4.03	2.07	1.96	0.06	0.08	0	0	8.04	0	0	0	1.71	0.91	2.71	0	0.96	1.96	1.05	0.91	0.89
30344	Vitvi05_01chr13g05060	2.09	4.03	1.66	2.43	0.02	0.03	6.27	3.86	5.36	0	0.9	0	1.71	0.91	5.42	0.97	0	2.93	2.09	0	0.89
33883	Vitvi05_01chr14g11710	1.15	4.03	2.54	1.59	0.12	0.16	1.26	11.57	2.68	0	0.9	0	0.86	0	0	0	0	0	0	0	0
34510	Vitvi05_01chr14g17980	0.54	4.03	4.75	0.85	0.4	NA	1.26	0	6.7	0	0	0	0	0	0	0	0	0	0	0	0
35582	Vitvi05_01chr14g28700	0.54	4.03	4.75	0.85	0.4	NA	0	1.29	6.7	0	0	0	0	0	0	0	0	0	0	0	0
47331	Vitvi05_01chr19g16730	0.59	4.03	4.23	0.96	0.34	NA	0	1.29	6.7	0	0	0	0.86	0	0	0	0	0	0	0	0
2809	Vitvi05_01chr01g19270	0.53	4.02	4.75	0.85	0.4	NA	0	2.58	5.36	0	0	0	0	0	0	0	0	0	0	0	0
11819	Vitvi05_01chr05g19060	0.53	4.02	4.75	0.85	0.4	NA	0	2.58	5.36	0	0	0	0	0	0	0	0	0	0	0	0
15247	Vitvi05_01chr07g03570	11.36	4.02	0.69	5.84	0.01	0.01	57.64	51.41	34.84	2.51	1.8	4.64	3.41	0.91	0.91	0	2.86	0.98	2.09	3.64	2.67
19340	Vitvi05_01chr08g11570	0.53	4.02	4.28	0.94	0.35	NA	1.26	1.29	5.36	0	0	0	0	0	0	0	0	0	0	0	0
26406	Vitvi05_01chr11g08320	2491.23	4.02	0.19	21.74	0.01	0.01	10362.2	10732.3	10813.6	788.84	644.41	537.44	408.67	562.79	413.56	402.93	346.43	349.25	290.49	260.97	454.55
28878	Vitvi05_01chr12g13830	0.53	4.02	4.28	0.94	0.35	NA	1.26	1.29	5.36	0	0	0	0	0	0	0	0	0	0	0	0
29819	Vitvi05_01chr12g23240	388.05	4.02	0.27	15.14	0.01	0.01	1766.72	1683.56	1616.01	119.5	119.54	75.06	118.35	80.92	62.31	47.35	31.41	21.47	40.76	20.01	17.76
30484	Vitvi05_01chr13g06460	81.15	4.02	0.36	11.42	0.01	0.01	220.53	300.73	440.86	17.55	17.08	25.02	22.14	26.37	18.97	26.09	20.94	21.47	8.36	22.74	28.41
33970	Vitvi05_01chr14g12580	0.53	4.02	4.75	0.85	0.4	NA	0	2.58	5.36	0	0	0	0	0	0	0	0	0	0	0	0
34221	Vitvi05_01chr14g15090	0.79	4.02	2.67	1.51	0.14	NA	1.26	0	6.7	0	0	0	0.86	0	0	0	0.96	0	1.05	0.91	0
34703	Vitvi05_01chr14g19910	0.6	4.02	3.51	1.15	0.26	NA	1.26	1.29	5.36	0	0	0	0	0	0	0.97	0	0	0	0	0
36398	Vitvi05_01chr15g06410	0.53	4.02	4.28	0.94	0.35	NA	1.26	1.29	5.36	0	0	0	0	0	0	0	0	0	0	0	0
38695	Vitvi05_01chr16g08690	1.46	4.02	1.87	2.16	0.04	0.05	7.52	3.86	4.02	0	0.9	0	0.86	0	1.81	0	1.91	0.98	0	0	0
41284	Vitvi05_01chr17g12270	52.13	4.02	0.62	6.51	0.01	0.01	127.81	483.22	108.54	7.53	26.07	11.12	1.71	0	3.62	3.87	0.96	1.96	1.05	1.82	2.67
43501	Vitvi05_01chr18g15820	36	4.02	0.45	9.06	0.01	0.01	101.5	138.8	175.54	10.03	7.2	8.34	9.37	13.64	9.03	16.43	18.09	5.86	13.59	7.28	5.33
1379	Vitvi05_01chr01g04970	356.23	4.01	0.21	19.93	0.01	0.01	1385.81	1497.21	1569.11	72.7	114.15	91.74	95.36	66.38	69.53	49.28	59.96	35.12	90.91	59.11	87.01
1501	Vitvi05_01chr01g06190	28.29	4.01	0.66	6.15	0.01	0.01	37.59	80.97	231.82	12.54	2.7	6.49	8.52	6.37	4.52	7.74	4.76	7.81	6.27	3.64	2.67
1740	Vitvi05_01chr01g08580	1488.13	4.01	0.19	21.2	0.01	0.01	4569.65	7361.38	7210.39	478.82	335.24	376.21	160.92	211.84	173.37	324.67	274.1	224.38	193.31	211.87	215.74
2800	Vitvi05_01chr01g19180	0.53	4.01	4.25	0.95	0.35	NA	1.26	2.58	4.02	0	0	0	0	0	0	0	0	0	0	0	0
4374	Vitvi05_01chr02g09630	0.53	4.01	4.75	0.85	0.4	NA	0	3.86	4.02	0	0	0	0	0	0	0	0	0	0	0	0
4617	Vitvi05_01chr02g12060	9	4.01	1.08	3.71	0.01	0.01	26.32	33.42	53.6	2.51	2.7	1.86	12.78	0.91	0	0	0	0	0	0.91	0
7545	Vitvi05_01chr04g01770	0.83	4.01	3.39	1.19	0.24	NA	0	3.86	4.02	0	0	0	0	1.82	0	0	0	0	0	0	2.67
13906	Vitvi05_01chr06g13100	0.59	4.01	3.47	1.16	0.25	NA	1.26	2.58	4.02	0	0	0	0	0	0	0.97	0	0	0	0	0
16413	Vitvi05_01chr07g15230	0.53	4.01	4.75	0.85	0.4	NA	0	3.86	4.02	0	0	0	0	0	0	0	0	0	0	0	0
17826	Vitvi05_01chr07g29360	1.21	4.01	2.17	1.85	0.07	0.1	8.78	3.86	2.68	0.84	0	0	0.86	0	0	0	0	0	1.05	0	0
18351	Vitvi05_01chr08g01680	0.6	4.01	4.16	0.97	0.34	NA	2.51	0	5.36	0	0	0	0	0	0	0	0	0	1.05	0	0
18721	Vitvi05_01chr08g05380	0.65	4.01	3.47	1.16	0.25	NA	2.51	0	5.36	0	0	0	0.86	0	0	0	0	0.98	0	0	0
18768	Vitvi05_01chr08g05850	1.46	4.01	2.29	1.76	0.08	0.12	6.27	9	0	0	0	0.93	0	0.91	0	0	0	0	2.09	0	2.67
20269	Vitvi05_01chr08g20860	0.66	4.01	3.42	1.18	0.25	NA	1.26	2.58	4.02	0	0	0	0	0	0	0	0	1.96	0	0	0
25618	Vitvi05_01chr11g00440	1.2	4.01	2.6	1.55	0.13	0.17	11.28	0	4.02	0	0.9	0	0.86	0	0	0	0	0	0	0	0.89
26960	Vitvi05_01chr11g13860	0.65	4.01	4.1	0.98	0.33	NA	2.51	0	5.36	0	0	0	0	0	0	0	0	0	0	0	1.78
29069	Vitvi05_01chr12g15740	0.59	4.01	4.17	0.97	0.34	NA	0	3.86	4.02	0	0	0	0	0	0.91	0	0	0	0	0	0
34990	Vitvi05_01chr14g22780	0.53	4.01	4.25	0.95	0.35	NA	1.26	2.58	4.02	0	0	0	0	0	0	0	0	0	0	0	0
36995	Vitvi05_01chr15g12380	0.73	4.01	3.42	1.18	0.25	NA	2.51	0	5.36	0	0	0	0	0	0	0	0	1.96	1.05	0	0
37499	Vitvi05_01chr15g17420	0.86	4.01	2.93	1.38	0.18	NA	2.51	0	5.36	0	0	0	0	0	0	0	0.96	1.96	2.09	0	0
38634	Vitvi05_01chr16g08080	0.65	4.01	4.1	0.98	0.33	NA	2.51	0	5.36	0	0	0	0	0	0	0	0	0	0	1.82	0
40525	Vitvi05_01chr17g04680	233.59	4.01	0.23	17.57	0.01	0.01	854.54	1046.12	976.84	76.88	49.44	52.82	83.44	67.28	79.47	50.25	23.8	40.98	33.44	44.56	23.98
45226	Vitvi05_01chr18g33070	0.53	4.01	4.75	0.85	0.4	NA	0	3.86	4.02	0	0	0	0	0	0	0	0	0	0	0	0
46127	Vitvi05_01chr19g04690	0.71	4.01	2.55	1.57	0.12	NA	1.26	2.58	4.02	0	0	0	0	0	0	0.97	0	0	0	0.91	0.89
1997	Vitvi05_01chr01g11150	1929.72	4	0.5	8.09	0.01	0.01	4869.11	5386.09	5987	642.6	261.54	116.76	1028.48	446.41	779.26	709.24	550.09	678.98	3166.05	1905.9	2418.35
3652	Vitvi05_01chr02g02410	4.73	4	1.15	3.5	0.01	0.01	8.78	29.56	17.42	2.51	0.9	0	0.86	2.73	1.81	0	0	0	1.05	0.91	4.44
8848	Vitvi05_01chr04g14800	0.65	4	2.95	1.36	0.18	NA	2.51	1.29	4.02	0	0	0	0	0.91	0.91	0	0	0	0	0	0
13986	Vitvi05_01chr06g13900	0.72	4	4.03	1	0.33	NA	3.76	0	4.02	0	0	0	0	0	0	2.9	0	0	0	0	0
18291	Vitvi05_01chr08g01080	0.58	4	4.19	0.96	0.34	NA	3.76	0	4.02	0	0	0	0	0	0	0	0	0	0	0.91	0
20262	Vitvi05_01chr08g20790	0.52	4	4.75	0.85	0.41	NA	3.76	0	4.02	0	0	0	0	0	0	0	0	0	0	0	0
22191	Vitvi05_01chr09g15120	0.89	4	2.34	1.72	0.09	NA	1.26	3.86	2.68	0	0	0	0	0.91	0.91	0.97	0	0	0	0	2.67
23402	Vitvi05_01chr10g05060	1.3	4	2.55	1.57	0.12	0.17	3.76	0	4.02	0	0	0	2.56	0	0	0	2.86	0	0	2.73	3.56
23565	Vitvi05_01chr10g06690	4.27	4	1.53	2.62	0.01	0.02	2.51	0	5.36	0	0	0	2.56	0.91	0.91	1.94	5.72	4.88	10.45	13.64	15.1
24057	Vitvi05_01chr10g11610	3.38	4	1.56	2.57	0.02	0.02	5.02	6.43	30.82	0.84	1.8	0	0.86	0	1.81	0	0	0	3.14	0	0
27249	Vitvi05_01chr11g16750	0.65	4	3.46	1.16	0.25	NA	3.76	0	4.02	0	0	0	0.86	0	0	0	0	0.98	0	0	0
27537	Vitvi05_01chr12g00420	0.82	4	2.92	1.38	0.17	NA	0	5.15	2.68	0	0	0	2.56	0.91	0	0	0	0	0	0.91	0
33421	Vitvi05_01chr14g07090	0.53	4	4.25	0.95	0.35	NA	2.51	1.29	4.02	0	0	0	0	0	0	0	0	0	0	0	0
37904	Vitvi05_01chr16g00780	0.53	4	4.25	0.95	0.35	NA	2.51	1.29	4.02	0	0	0	0	0	0	0	0	0	0	0	0
42876	Vitvi05_01chr18g09570	7.47	4	0.96	4.2	0.01	0.01	20.05	20.57	29.48	1.68	2.7	0	1.71	0	0	6.77	6.67	0.98	11.5	3.64	6.22
43066	Vitvi05_01chr18g11470	0.76	4	2.94	1.37	0.18	NA	0	5.15	2.68	0	0	0	1.71	0	0.91	0.97	0	0	0	0	0
44036	Vitvi05_01chr18g21170	0.53	4	4.75	0.85	0.4	NA	0	5.15	2.68	0	0	0	0	0	0	0	0	0	0	0	0
1833	Vitvi05_01chr01g09510	0.52	3.99	4.75	0.85	0.41	NA	0	6.43	1.34	0	0	0	0	0	0	0	0	0	0	0	0
1900	Vitvi05_01chr01g10180	0.7	3.99	4.1	0.98	0.34	NA	0	6.43	1.34	0	0	0	0	0	0	0	0	0	0	0	2.67
3995	Vitvi05_01chr02g05840	0.52	3.99	4.75	0.85	0.41	NA	0	6.43	1.34	0	0	0	0	0	0	0	0	0	0	0	0
5381	Vitvi05_01chr03g00040	2.46	3.99	1.63	2.45	0.02	0.03	7.52	10.29	10.72	0	0	1.86	1.71	0.91	0	2.9	0	0	0	0	0.89
5648	Vitvi05_01chr03g02710	0.64	3.99	4.18	0.96	0.34	NA	0	6.43	1.34	0	0	0	0	0	1.81	0	0	0	0	0	0
5963	Vitvi05_01chr03g05860	0.77	3.99	2.49	1.61	0.11	NA	2.51	2.58	2.68	0	0	0	0	0	0.91	0.97	1.91	0	0	0	0
14552	Vitvi05_01chr06g19560	0.58	3.99	3.49	1.15	0.26	NA	3.76	1.29	2.68	0	0	0	0	0	0	0	0	0	0	0.91	0
15458	Vitvi05_01chr07g05680	7045.76	3.99	0.17	24.31	0.01	0.01	25681.2	31294.8	35845.6	1840.05	2021.31	2002.4	1235.37	1596.53	900.26	691.84	595.77	618.49	466.03	451.93	444.79
16481	Vitvi05_01chr07g15910	0.52	3.99	4.75	0.85	0.41	NA	0	6.43	1.34	0	0	0	0	0	0	0	0	0	0	0	0
16936	Vitvi05_01chr07g20460	0.52	3.99	4.75	0.85	0.41	NA	0	6.43	1.34	0	0	0	0	0	0	0	0	0	0	0	0
18644	Vitvi05_01chr08g04610	0.52	3.99	4.23	0.95	0.35	NA	2.51	2.58	2.68	0	0	0	0	0	0	0	0	0	0	0	0
18985	Vitvi05_01chr08g08020	0.52	3.99	4.75	0.85	0.41	NA	0	6.43	1.34	0	0	0	0	0	0	0	0	0	0	0	0
20017	Vitvi05_01chr08g18340	0.58	3.99	3.45	1.16	0.25	NA	2.51	2.58	2.68	0	0	0	0.86	0	0	0	0	0	0	0	0
27880	Vitvi05_01chr12g03850	0.78	3.99	2.44	1.64	0.11	NA	2.51	2.58	2.68	0	0	0	0	0	0	0	0	0	2.09	0.91	0.89
30022	Vitvi05_01chr13g01840	1920.59	3.99	0.48	8.42	0.01	0.01	8496.51	10146.3	7540.03	752.9	406.24	491.11	233.28	275.49	135.45	56.05	71.38	69.27	50.16	11.83	72.8
32461	Vitvi05_01chr13g26230	0.71	3.99	2.52	1.59	0.12	NA	2.51	2.58	2.68	0	0	0	0.86	0	0.91	0	0	0	1.05	0	0
32651	Vitvi05_01chr13g28130	0.52	3.99	4.75	0.85	0.41	NA	0	6.43	1.34	0	0	0	0	0	0	0	0	0	0	0	0
34084	Vitvi05_01chr14g13720	1.2	3.99	2.07	1.94	0.06	0.09	3.76	1.29	2.68	0	0	0	1.71	3.64	0	0	0	0.98	2.09	0	1.78
35701	Vitvi05_01chr14g29890	2.85	3.99	1.67	2.4	0.02	0.03	2.51	15.43	9.38	1.68	0	0	3.41	0	0	0	2.86	0.98	1.05	4.55	0.89
36589	Vitvi05_01chr15g08320	0.65	3.99	2.99	1.34	0.19	NA	1.26	5.15	1.34	0	0	0	0	0	0	0	0.96	0.98	0	0	0
37403	Vitvi05_01chr15g16460	0.52	3.99	4.23	0.95	0.35	NA	2.51	2.58	2.68	0	0	0	0	0	0	0	0	0	0	0	0
40749	Vitvi05_01chr17g06920	2035.55	3.99	0.15	27.79	0.01	0.01	8031.65	9292.96	8985.86	671.85	480.84	511.49	394.2	350.04	289.86	281.18	294.08	224.38	256.01	226.42	242.37
42202	Vitvi05_01chr18g02830	0.52	3.99	4.31	0.93	0.36	NA	1.26	5.15	1.34	0	0	0	0	0	0	0	0	0	0	0	0
46073	Vitvi05_01chr19g04150	2.23	3.99	1.79	2.23	0.03	0.05	7.52	7.72	13.4	0	0	1.86	0	0	0	1.94	0	0	0	0.91	0
2387	Vitvi05_01chr01g15050	11.51	3.98	0.69	5.82	0.01	0.01	55.14	55.27	29.48	1.68	4.5	2.78	6.82	4.55	2.71	1.94	1.91	3.91	1.05	0.91	0
2441	Vitvi05_01chr01g15590	0.96	3.98	2.52	1.59	0.12	0.16	5.02	0	2.68	0	0	0	0	0.91	0	0	0	0.98	2.09	0	2.67
4009	Vitvi05_01chr02g05980	0.52	3.98	4.28	0.93	0.36	NA	3.76	2.58	1.34	0	0	0	0	0	0	0	0	0	0	0	0
4973	Vitvi05_01chr02g15620	0.84	3.98	3.96	1.01	0.32	NA	1.26	6.43	0	0	0	0	0	0	0	4.84	0	0	0	0	0
6144	Vitvi05_01chr03g07670	0.52	3.98	4.75	0.84	0.41	NA	1.26	6.43	0	0	0	0	0	0	0	0	0	0	0	0	0
6869	Vitvi05_01chr03g14920	5.76	3.98	1.32	3.03	0.01	0.01	8.78	26.99	33.5	1.68	2.7	0	6.82	0	2.71	0	0	0	3.14	0	0
7640	Vitvi05_01chr04g02720	593.63	3.98	0.18	22.37	0.01	0.01	1898.28	2754.09	2520.49	166.29	149.2	139	168.58	125.47	112.88	143.98	114.21	120.97	160.92	141.86	188.22
10458	Vitvi05_01chr05g05450	0.95	3.98	2.97	1.35	0.19	NA	0	7.72	0	0	0	0	0	0.91	0	1.94	1.91	0	0	0	1.78
10892	Vitvi05_01chr05g09790	0.52	3.98	4.75	0.84	0.41	NA	1.26	6.43	0	0	0	0	0	0	0	0	0	0	0	0	0
13588	Vitvi05_01chr06g09920	0.58	3.98	4.26	0.94	0.36	NA	1.26	6.43	0	0	0	0	0	0	0.91	0	0	0	0	0	0
16495	Vitvi05_01chr07g16050	0.52	3.98	4.75	0.84	0.41	NA	1.26	6.43	0	0	0	0	0	0	0	0	0	0	0	0	0
18182	Vitvi05_01chr07g32920	0.87	3.98	2.89	1.38	0.17	NA	5.02	0	2.68	0	0	0	3.41	0	0.91	0	0	0.98	0	0	0
18476	Vitvi05_01chr08g02930	0.59	3.98	3.47	1.15	0.26	NA	3.76	2.58	1.34	0	0	0	0	0	0	0	0	0	1.05	0	0
20149	Vitvi05_01chr08g19660	0.94	3.98	2.55	1.57	0.12	NA	1.26	6.43	0	0	0	0	1.71	0	0	0	0	0	1.05	1.82	1.78
20392	Vitvi05_01chr08g22090	0.52	3.98	4.75	0.84	0.41	NA	5.02	0	2.68	0	0	0	0	0	0	0	0	0	0	0	0
20399	Vitvi05_01chr08g22160	0.52	3.98	4.75	0.84	0.41	NA	0	7.72	0	0	0	0	0	0	0	0	0	0	0	0	0
21479	Vitvi05_01chr09g08000	0.64	3.98	2.94	1.36	0.18	NA	2.51	3.86	1.34	0	0	0	0.86	0	0	0.97	0	0	0	0	0
23424	Vitvi05_01chr10g05280	3.57	3.98	1.58	2.52	0.02	0.03	3.76	3.86	0	0	0	0	2.56	0.91	0	3.87	2.86	2.93	8.36	16.37	8
26978	Vitvi05_01chr11g14040	0.52	3.98	4.75	0.84	0.41	NA	5.02	0	2.68	0	0	0	0	0	0	0	0	0	0	0	0
30040	Vitvi05_01chr13g02020	115.98	3.98	0.4	10.01	0.01	0.01	310.75	443.38	548.05	9.2	42.25	31.51	24.7	9.1	18.06	28.99	25.7	28.3	97.18	72.75	49.72
31818	Vitvi05_01chr13g19800	0.52	3.98	4.75	0.84	0.41	NA	1.26	6.43	0	0	0	0	0	0	0	0	0	0	0	0	0
32575	Vitvi05_01chr13g27370	0.7	3.98	4.16	0.96	0.34	NA	0	7.72	0	0	0	0	1.71	0	0	0.97	0	0	0	0	0
33519	Vitvi05_01chr14g08070	0.52	3.98	4.75	0.84	0.41	NA	1.26	6.43	0	0	0	0	0	0	0	0	0	0	0	0	0
35010	Vitvi05_01chr14g22980	0.52	3.98	4.27	0.94	0.36	NA	2.51	3.86	1.34	0	0	0	0	0	0	0	0	0	0	0	0
42141	Vitvi05_01chr18g02220	79.36	3.98	0.45	8.96	0.01	0.01	338.31	404.83	251.92	11.7	34.16	17.61	20.44	5.46	9.03	15.47	7.62	1.96	19.86	22.74	29.3
669	Vitvi05_01chr00g06690	0.51	3.97	4.75	0.84	0.41	NA	2.51	5.15	0	0	0	0	0	0	0	0	0	0	0	0	0
4051	Vitvi05_01chr02g06400	0.51	3.97	4.75	0.84	0.41	NA	3.76	3.86	0	0	0	0	0	0	0	0	0	0	0	0	0
6325	Vitvi05_01chr03g09480	0.58	3.97	4.22	0.95	0.35	NA	2.51	5.15	0	0	0	0	0	0.91	0	0	0	0	0	0	0
9808	Vitvi05_01chr04g24400	1.04	3.97	2.62	1.52	0.13	0.18	6.27	0	1.34	0	0	0	0	0	0	0.97	0	3.91	2.09	0.91	0
15445	Vitvi05_01chr07g05550	46.69	3.97	0.58	6.91	0.01	0.01	294.46	201.77	117.92	7.53	18.88	12.98	13.63	0.91	4.52	7.74	12.38	1.96	2.09	0.91	2.67
15867	Vitvi05_01chr07g09770	0.57	3.97	4.22	0.95	0.35	NA	3.76	3.86	0	0	0	0	0.86	0	0	0	0	0	0	0	0
18390	Vitvi05_01chr08g02070	0.75	3.97	2.93	1.36	0.18	NA	3.76	3.86	0	0	0	0	0.86	0	0	0	0	0	0	0.91	1.78
18891	Vitvi05_01chr08g07080	45.46	3.97	0.45	8.86	0.01	0.01	131.57	182.5	309.54	11.7	10.79	17.61	5.11	2.73	1.81	1.94	0.96	1.96	0	3.64	0
21751	Vitvi05_01chr09g10720	0.51	3.97	4.32	0.92	0.36	NA	5.02	1.29	1.34	0	0	0	0	0	0	0	0	0	0	0	0
23013	Vitvi05_01chr10g01170	0.51	3.97	4.75	0.84	0.41	NA	3.76	3.86	0	0	0	0	0	0	0	0	0	0	0	0	0
23530	Vitvi05_01chr10g06340	1.25	3.97	2.12	1.87	0.07	0.1	5.02	2.58	0	0	0	0	0.86	1.82	0.91	1.94	0	0	2.09	0	3.56
32292	Vitvi05_01chr13g24540	1.14	3.97	2.28	1.75	0.09	0.12	5.02	2.58	0	0	0	0	0	0.91	0	0	0	2.93	1.05	2.73	1.78
33270	Vitvi05_01chr14g05580	4.94	3.97	1.09	3.66	0.01	0.01	12.53	15.43	26.8	2.51	0	0.93	2.56	1.82	0	4.84	0.96	0.98	2.09	0.91	1.78
37831	Vitvi05_01chr16g00050	0.63	3.97	4.12	0.97	0.34	NA	3.76	3.86	0	0	0	0	0	0	0	0	0	0	0	1.82	0
39386	Vitvi05_01chr16g15600	0.9	3.97	3.01	1.32	0.19	NA	6.27	0	1.34	0	0	0	0	1.82	0	2.9	0	0	1.05	0	0
39640	Vitvi05_01chr16g18140	12.08	3.97	0.92	4.36	0.01	0.01	65.16	39.84	48.24	0.84	8.99	0	3.41	0.91	4.52	2.9	0	0.98	0	1.82	3.56
42413	Vitvi05_01chr18g04940	3.81	3.97	1.5	2.66	0.01	0.02	0	16.71	24.12	1.68	0.9	0	3.41	5.46	0.91	0	1.91	0.98	1.05	0	0
1843	Vitvi05_01chr01g09610	103.91	3.96	0.32	12.44	0.01	0.01	256.87	451.09	548.05	17.55	36.85	26.88	23.84	28.19	26.19	28.99	25.7	34.15	21.95	18.19	14.21
3325	Vitvi05_01chr01g24430	900.42	3.96	0.14	29.83	0.01	0.01	3672.51	3467.35	3806.87	249.02	211.21	243.7	235.84	260.94	217.62	259.93	179.88	213.65	175.55	138.22	174.01
8702	Vitvi05_01chr04g13340	1.38	3.96	2.02	1.97	0.05	0.08	6.27	1.29	0	0	0	0	1.71	0.91	0.91	1.94	0	2.93	2.09	0	2.67
11409	Vitvi05_01chr05g14960	0.57	3.96	4.28	0.93	0.36	NA	6.27	0	1.34	0	0	0	0.86	0	0	0	0	0	0	0	0
11602	Vitvi05_01chr05g16890	1.02	3.96	2.66	1.49	0.14	0.19	6.27	1.29	0	0	0	0	1.71	0	0	1.94	0	0	3.14	0.91	0
14807	Vitvi05_01chr06g22110	0.51	3.96	4.75	0.84	0.41	NA	6.27	0	1.34	0	0	0	0	0	0	0	0	0	0	0	0
15227	Vitvi05_01chr07g03370	0.63	3.96	4.19	0.95	0.35	NA	6.27	1.29	0	0	0	0	0	0	0	0	0	0	0	1.82	0
15438	Vitvi05_01chr07g05480	6288.63	3.96	0.31	12.96	0.01	0.01	20389.8	28953.3	32680.6	2409.95	1625.85	1247.22	1661.06	1026.47	1036.61	559.47	545.33	475.09	760.69	453.75	504.27
15974	Vitvi05_01chr07g10840	22.39	3.96	0.55	7.28	0.01	0.01	73.93	83.54	134	3.35	4.5	11.12	3.41	0.91	1.81	5.8	1.91	2.93	3.14	3.64	1.78
16412	Vitvi05_01chr07g15220	0.51	3.96	4.75	0.84	0.41	NA	5.02	2.58	0	0	0	0	0	0	0	0	0	0	0	0	0
16978	Vitvi05_01chr07g20880	1.05	3.96	4.29	0.93	0.36	0.43	0	0	14.74	0	0.9	0	0	0	0	0	0	0	0	0	0
18436	Vitvi05_01chr08g02530	0.57	3.96	4.24	0.94	0.35	NA	5.02	2.58	0	0	0	0	0.86	0	0	0	0	0	0	0	0
22054	Vitvi05_01chr09g13750	0.51	3.96	4.75	0.84	0.41	NA	5.02	2.58	0	0	0	0	0	0	0	0	0	0	0	0	0
32990	Vitvi05_01chr14g02780	424.15	3.96	0.21	19.25	0.01	0.01	1598.82	1768.38	2078.3	115.32	122.24	113.05	101.32	116.38	72.24	53.15	60.91	70.24	13.59	42.74	35.52
37908	Vitvi05_01chr16g00820	75.59	3.96	0.43	9.26	0.01	0.01	348.34	412.54	209.04	18.39	36.85	7.42	7.67	17.28	12.65	9.67	14.28	7.81	9.41	13.64	8.88
38383	Vitvi05_01chr16g05570	0.82	3.96	2.68	1.48	0.14	NA	6.27	1.29	0	0	0	0	1.71	0	0	0	0	0.98	1.05	0.91	0
39094	Vitvi05_01chr16g12680	1.66	3.96	2.28	1.74	0.09	0.12	7.52	0	0	0	0	0	0	0	0	1.94	0	0.98	6.27	3.64	4.44
39142	Vitvi05_01chr16g13160	0.51	3.96	4.75	0.84	0.41	NA	6.27	0	1.34	0	0	0	0	0	0	0	0	0	0	0	0
40640	Vitvi05_01chr17g05830	1.2	3.96	2	1.99	0.05	0.08	6.27	1.29	0	0	0	0	0.86	0.91	0	0	0.96	0.98	3.14	2.73	0.89
42045	Vitvi05_01chr18g01260	0.51	3.96	4.75	0.84	0.41	NA	5.02	2.58	0	0	0	0	0	0	0	0	0	0	0	0	0
43122	Vitvi05_01chr18g12030	0.69	3.96	4.07	0.98	0.34	NA	5.02	2.58	0	0	0	0	0	0	0	0	0	0	0	2.73	0
45031	Vitvi05_01chr18g31120	3.62	3.96	1.3	3.07	0.01	0.01	7.52	23.14	10.72	0.84	0	1.86	2.56	2.73	0.91	1.94	0	0	2.09	0	0
46019	Vitvi05_01chr19g03610	200.28	3.96	0.22	18.72	0.01	0.01	616.47	872.63	767.81	37.61	53.93	54.67	44.28	48.19	35.22	83.1	83.76	62.44	85.69	89.12	69.25
1405	Vitvi05_01chr01g05230	2.01	3.95	2.32	1.71	0.09	0.13	7.52	0	0	0	0	0	4.26	0	0	0	2.86	1.96	7.32	0.91	5.33
1634	Vitvi05_01chr01g07520	0.85	3.95	4.03	0.98	0.33	NA	7.52	0	0	0	0	0	4.26	0	0	0	0	0	0	0.91	0
3716	Vitvi05_01chr02g03050	132.4	3.95	0.35	11.55	0.01	0.01	191.71	393.26	582.89	27.58	26.97	21.32	30.65	44.56	47.86	61.85	59.96	66.34	172.41	122.76	135.84
4309	Vitvi05_01chr02g08980	0.51	3.95	4.75	0.84	0.41	NA	6.27	1.29	0	0	0	0	0	0	0	0	0	0	0	0	0
11638	Vitvi05_01chr05g17250	1.59	3.95	2.32	1.71	0.09	0.13	0	1.29	13.4	0.84	0	0	1.71	2.73	0	2.9	0	0	0	0	0.89
23737	Vitvi05_01chr10g08410	121.76	3.95	0.25	16.31	0.01	0.01	472.38	481.94	545.37	29.25	40.45	27.8	26.4	24.55	20.77	7.74	22.85	24.39	33.44	30.01	39.07
25553	Vitvi05_01chr10g26570	8903.16	3.95	0.1	43.11	0	0	34730.3	38310.5	37625.1	2277.92	2336.77	2552.8	1732.58	2039.31	1872.76	2052.33	2030	2130.57	1166.11	1441.25	1249.13
29516	Vitvi05_01chr12g20210	0.51	3.95	4.75	0.84	0.41	NA	7.52	0	0	0	0	0	0	0	0	0	0	0	0	0	0
31411	Vitvi05_01chr13g15730	0.51	3.95	4.75	0.84	0.41	NA	7.52	0	0	0	0	0	0	0	0	0	0	0	0	0	0
32160	Vitvi05_01chr13g23220	1.03	3.95	3.25	1.22	0.23	0.29	7.52	0	0	0	0	0	0	0	0	0	0.96	0	4.18	2.73	0
34517	Vitvi05_01chr14g18050	0.51	3.95	4.75	0.84	0.41	NA	7.52	0	0	0	0	0	0	0	0	0	0	0	0	0	0
41083	Vitvi05_01chr17g10260	1.95	3.95	2.15	1.84	0.07	0.1	0	1.29	13.4	0	0	0.93	3.41	1.82	1.81	2.9	0	0	0	3.64	0
46070	Vitvi05_01chr19g04120	0.77	3.95	3.52	1.13	0.27	NA	7.52	0	0	0	0	0	0	0	0.91	0	0	1.96	1.05	0	0
1845	Vitvi05_01chr01g09630	2.36	3.94	1.51	2.62	0.01	0.02	7.52	12.86	6.7	0.84	0	0.93	2.56	0	0	0.97	0	0.98	1.05	0	0.89
2013	Vitvi05_01chr01g11310	157.72	3.94	0.25	16.21	0.01	0.01	491.18	678.57	648.55	25.91	46.74	46.34	37.47	60.01	52.38	42.52	62.82	51.71	40.76	41.83	39.07
5103	Vitvi05_01chr02g16920	1.03	3.94	3.5	1.13	0.27	0.33	0	3.86	10.72	0.84	0	0	0	0	0	0	0	0	0	0	0
18230	Vitvi05_01chr08g00470	59.02	3.94	0.37	10.69	0.01	0.01	251.86	250.61	280.06	15.05	26.97	9.27	15.33	7.28	8.13	2.9	0	1.96	5.23	2.73	8
18573	Vitvi05_01chr08g03900	125.93	3.94	0.3	13.25	0.01	0.01	342.07	485.79	561.45	31.76	34.16	25.02	44.28	39.1	34.32	25.13	37.12	44.88	59.56	39.11	85.23
22485	Vitvi05_01chr09g18060	109.43	3.94	0.36	11.2	0.01	0.01	238.07	430.53	589.59	25.07	35.06	22.24	34.91	33.64	33.41	28.03	26.65	16.59	28.22	37.29	62.15
25532	Vitvi05_01chr10g26360	11.19	3.94	0.98	4.02	0.01	0.01	65.16	41.13	26.8	5.85	0	2.78	4.26	0.91	0.91	0	2.86	0.98	7.32	0	8.88
30113	Vitvi05_01chr13g02750	1.23	3.94	2.37	1.67	0.1	0.14	0	3.86	10.72	0	0	0.93	0	0	0.91	0	0	0	1.05	0.91	0
34692	Vitvi05_01chr14g19800	2.12	3.94	1.65	2.4	0.02	0.03	8.78	10.29	8.04	0.84	0	0.93	0	0	0	0	1.91	0	0	0.91	0
42266	Vitvi05_01chr18g03470	112.58	3.94	0.28	14.54	0.01	0.01	488.67	485.79	418.08	30.09	35.06	25.95	27.25	10.01	20.77	28.03	16.18	21.47	21.95	37.29	22.2
43055	Vitvi05_01chr18g11360	80.46	3.94	0.26	15.2	0.01	0.01	288.19	349.57	348.4	20.9	26.07	17.61	21.29	20.01	19.87	8.7	12.38	15.61	18.81	16.37	23.09
44039	Vitvi05_01chr18g21200	1.35	3.94	2.06	1.92	0.06	0.09	1.26	1.29	12.06	0.84	0	0	0	0	0.91	0	0.96	0	1.05	0	1.78
44958	Vitvi05_01chr18g30390	121.87	3.94	0.25	16	0.01	0.01	368.38	488.36	562.79	27.58	38.65	26.88	45.13	42.74	37.93	39.62	34.27	49.76	20.9	25.47	19.54
47566	Vitvi05_01chr19g19080	1.03	3.94	2.94	1.34	0.19	0.24	1.26	2.58	10.72	0.84	0	0	0	0	0	0	0	0	0	0	0
3039	Vitvi05_01chr01g21570	2.99	3.93	1.43	2.75	0.01	0.02	18.8	14.14	6.7	1.68	0.9	0	1.71	0.91	0	0	0	0	0	0	0
4483	Vitvi05_01chr02g10720	231.22	3.93	0.3	13.27	0.01	0.01	1086.34	1022.99	724.93	87.75	51.23	47.26	67.26	28.19	32.51	34.79	31.41	44.88	86.73	54.56	67.48
9337	Vitvi05_01chr04g19690	1847.67	3.93	0.5	7.96	0.01	0.01	6475.44	9240.27	9373.11	396.93	905.05	352.11	392.49	161.84	135.45	49.28	80.9	80	34.49	14.55	23.09
10021	Vitvi05_01chr05g01080	4.09	3.93	1.33	2.96	0.01	0.01	5.02	10.29	25.46	0.84	0	1.86	0.86	0	3.62	0	0	2.93	4.18	4.55	1.78
25940	Vitvi05_01chr11g03660	7.27	3.93	0.88	4.5	0.01	0.01	22.56	21.85	49.58	2.51	1.8	1.86	3.41	0.91	3.62	0	0.96	0	0	0	0
26191	Vitvi05_01chr11g06170	35.57	3.93	0.46	8.6	0.01	0.01	162.89	152.94	87.1	8.36	11.69	6.49	13.63	4.55	9.94	8.7	4.76	11.71	21.95	18.19	10.66
28378	Vitvi05_01chr12g08830	1.03	3.93	3.48	1.13	0.26	0.33	0	6.43	8.04	0.84	0	0	0	0	0	0	0	0	0	0	0
33580	Vitvi05_01chr14g08680	1.45	3.93	2.06	1.92	0.06	0.09	3.76	0	10.72	0	0.9	0	0.86	0	0.91	0	0	0.98	0	2.73	0.89
37964	Vitvi05_01chr16g01380	1.81	3.93	2.27	1.74	0.09	0.13	3.76	0	10.72	0.84	0	0	0	0	0	0	0.96	0	0	7.28	3.56
38872	Vitvi05_01chr16g10460	46.08	3.93	0.58	6.82	0.01	0.01	274.41	241.61	124.62	4.18	27.87	10.2	2.56	0	0	1.94	1.91	0	1.05	0	0.89
39231	Vitvi05_01chr16g14050	26.49	3.93	0.65	6.1	0.01	0.01	134.07	143.94	71.02	5.85	15.28	1.86	3.41	1.82	0	6.77	7.62	0.98	1.05	0.91	2.67
43258	Vitvi05_01chr18g13390	1.17	3.93	2.61	1.51	0.14	0.19	2.51	1.29	10.72	0.84	0	0	0	0	0	0	0	0	2.09	0	0
45029	Vitvi05_01chr18g31100	33.2	3.93	0.45	8.87	0.01	0.01	144.1	173.5	115.24	6.69	12.59	9.27	5.96	2.73	2.71	1.94	1.91	3.91	2.09	10.92	4.44
937	Vitvi05_01chr01g00550	123.59	3.92	0.38	10.35	0.01	0.01	535.03	602.74	502.49	34.27	53.93	20.39	40.87	10.92	16.26	8.7	6.67	8.78	1.05	6.37	5.33
9877	Vitvi05_01chr04g25090	1.75	3.92	1.75	2.25	0.03	0.05	2.51	2.58	9.38	0.84	0	0	0.86	0.91	2.71	0	0	0	1.05	0.91	4.44
14304	Vitvi05_01chr06g17080	1.02	3.92	2.82	1.39	0.17	0.22	2.51	5.15	6.7	0	0	0.93	0	0	0	0	0	0	0	0	0
14921	Vitvi05_01chr07g00310	6.76	3.92	0.94	4.2	0.01	0.01	30.08	24.42	26.8	0	0.9	4.64	4.26	1.82	4.52	0	0	1.96	1.05	0	0.89
15831	Vitvi05_01chr07g09410	2.81	3.92	1.69	2.33	0.02	0.04	10.03	16.71	12.06	2.51	0	0	0.86	0	0	0	0	0	0	0	0
27319	Vitvi05_01chr11g17450	6.01	3.92	1.06	3.7	0.01	0.01	32.58	28.28	5.36	1.68	2.7	0	0.86	2.73	1.81	0.97	0	0	4.18	1.82	7.11
40883	Vitvi05_01chr17g08260	48.44	3.92	1.11	3.53	0.01	0.01	286.94	271.17	73.7	7.53	24.27	10.2	16.18	0	2.71	7.74	5.72	0	5.23	3.64	11.55
7415	Vitvi05_01chr04g00470	52.4	3.91	0.52	7.59	0.01	0.01	182.94	206.92	101.84	22.57	7.2	2.78	12.78	11.82	13.55	38.66	13.33	14.64	43.89	52.74	60.37
8163	Vitvi05_01chr04g07950	3.27	3.91	1.39	2.82	0.01	0.01	17.55	6.43	14.74	2.51	0	0	0.86	0.91	0	0	0	0.98	3.14	1.82	0
8904	Vitvi05_01chr04g15360	1.55	3.91	2.29	1.71	0.09	0.13	6.27	0	8.04	0.84	0	0	2.56	0	4.52	0.97	0	0	0	0	0
17773	Vitvi05_01chr07g28830	1.63	3.91	1.94	2.02	0.05	0.07	6.27	1.29	6.7	0.84	0	0	1.71	0	0	2.9	3.81	0	0	0.91	0
18046	Vitvi05_01chr07g31560	5.66	3.91	1.15	3.41	0.01	0.01	16.29	16.71	45.56	2.51	2.7	0	0	0	0	0	0	0	1.05	0	0
29769	Vitvi05_01chr12g22740	4.44	3.91	1.15	3.42	0.01	0.01	16.29	18	18.76	1.68	0	1.86	3.41	0.91	0.91	0	0	0	1.05	3.64	0
38155	Vitvi05_01chr16g03290	1.07	3.91	2.42	1.62	0.11	0.16	5.02	3.86	5.36	0.84	0	0	0	0	0.91	0	0	0	0	0	0
38572	Vitvi05_01chr16g07460	1.08	3.91	2.97	1.32	0.19	0.25	6.27	0	8.04	0	0	0.93	0	0	0	0	0	0	0	0.91	0
42999	Vitvi05_01chr18g10800	23.9	3.91	0.5	7.86	0.01	0.01	75.18	66.83	96.48	5.85	3.6	6.49	23.84	11.82	16.26	8.7	3.81	8.78	14.63	7.28	8.88
45824	Vitvi05_01chr19g01660	3868.2	3.91	0.22	17.87	0.01	0.01	16692.3	11003.5	13813.8	818.08	1254.67	691.25	1196.2	1601.08	1971.18	1499.63	1535.11	1387.21	1866.2	1396.69	1296.18
46639	Vitvi05_01chr19g09810	1.41	3.91	2.2	1.79	0.08	0.11	0	10.29	4.02	0	0	0.93	0	0	0	0	1.91	0.98	2.09	0.91	0
1357	Vitvi05_01chr01g04750	2502.61	3.9	0.09	44.31	0	0	10676.7	10292.8	8740.64	664.33	666.88	668.09	662.38	661.89	640.21	627.1	660.49	663.37	609.18	641.06	664.07
2192	Vitvi05_01chr01g13100	323.67	3.9	0.17	23.75	0.01	0.01	1343.21	1085.96	1085.38	74.38	83.59	77.84	91.1	95.47	88.5	130.45	121.82	167.8	119.12	151.86	138.5
12404	Vitvi05_01chr05g24910	38.56	3.9	0.56	7.02	0.01	0.01	88.97	186.35	201	5.85	22.47	3.71	11.92	4.55	3.62	5.8	4.76	5.86	14.63	11.83	7.11
13647	Vitvi05_01chr06g10510	148.63	3.9	0.29	13.48	0.01	0.01	612.72	542.34	723.59	38.44	33.26	54.67	45.13	39.1	28.9	9.67	17.14	26.34	12.54	14.55	31.08
15996	Vitvi05_01chr07g11060	1.58	3.9	1.78	2.2	0.03	0.05	3.76	6.43	4.02	0	0.9	0	0	0	0.91	0.97	1.91	0	2.09	0	2.67
16850	Vitvi05_01chr07g19600	1.07	3.9	2.43	1.61	0.11	0.16	6.27	3.86	4.02	0	0.9	0	0	0	0	0	0	0	0	0	0.89
18812	Vitvi05_01chr08g06290	1.01	3.9	2.95	1.33	0.19	0.25	1.26	10.29	2.68	0	0	0.93	0	0	0	0	0	0	0	0	0
27677	Vitvi05_01chr12g01820	1.53	3.9	1.83	2.14	0.04	0.06	5.02	5.15	4.02	0	0	0.93	0.86	0.91	0	0	0	1.96	3.14	0.91	0
33602	Vitvi05_01chr14g08900	1.01	3.9	2.83	1.38	0.17	0.23	6.27	2.58	5.36	0.84	0	0	0	0	0	0	0	0	0	0	0
46247	Vitvi05_01chr19g05890	3.17	3.9	1.28	3.07	0.01	0.01	12.53	12.86	14.74	0	0.9	1.86	0.86	0	0.91	0	0	0	1.05	1.82	0
46322	Vitvi05_01chr19g06640	4.66	3.9	1.2	3.26	0.01	0.01	18.8	23.14	22.78	3.35	0	0.93	0	0	0.91	0	0	0	0	0	0
5870	Vitvi05_01chr03g04930	1.06	3.89	2.47	1.58	0.12	0.17	7.52	3.86	2.68	0.84	0	0	0	0	0	0.97	0	0	0	0	0
12749	Vitvi05_01chr06g01530	477.47	3.89	0.71	5.48	0.01	0.01	2111.29	2788.79	1713.83	65.18	194.14	189.96	46.83	9.1	10.84	0.97	10.47	7.81	2.09	5.46	5.33
15972	Vitvi05_01chr07g10820	1.77	3.89	1.77	2.2	0.03	0.05	10.03	1.29	2.68	0	0	0.93	4.26	1.82	3.62	0	0	0	1.05	0	0.89
29339	Vitvi05_01chr12g18440	2.41	3.89	1.76	2.21	0.03	0.05	5.02	9	0	0.84	0	0	2.56	4.55	1.81	2.9	0	5.86	0	1.82	1.78
34660	Vitvi05_01chr14g19480	5.8	3.89	1.01	3.88	0.01	0.01	28.82	15.43	33.5	3.35	0.9	0.93	0	0.91	0	0.97	0	0	2.09	0	0
34901	Vitvi05_01chr14g21890	1.29	3.89	2.36	1.66	0.1	0.14	2.51	11.57	0	0.84	0	0	2.56	0.91	0.91	0	0	0	0	0	0
6022	Vitvi05_01chr03g06450	3.38	3.88	1.52	2.57	0.02	0.02	17.55	18	2.68	1.68	0.9	0	3.41	0	1.81	0	0	1.96	0	0	2.67
7558	Vitvi05_01chr04g01900	1.18	3.88	2.35	1.66	0.1	0.14	7.52	6.43	0	0.84	0	0	0	0	0.91	0.97	0	0	1.05	0	0
7654	Vitvi05_01chr04g02860	208.45	3.88	0.26	15.04	0.01	0.01	870.83	900.9	868.31	51.81	88.08	39.85	46.83	43.65	37.93	25.13	37.12	13.66	27.17	36.38	39.07
18576	Vitvi05_01chr08g03930	15.27	3.88	0.66	5.9	0.01	0.01	45.11	69.4	80.4	3.35	8.09	1.86	5.96	0.91	2.71	2.9	0	0	2.09	2.73	3.56
26962	Vitvi05_01chr11g13880	1.45	3.88	2.35	1.66	0.1	0.15	11.28	1.29	1.34	0	0.9	0	5.11	0	1.81	0	0	0	0	0	0
34543	Vitvi05_01chr14g18310	1.06	3.88	2.98	1.31	0.2	0.26	7.52	6.43	0	0	0	0.93	0	0	0	0	0	0.98	0	0	0
39696	Vitvi05_01chr16g18700	5.79	3.88	1.15	3.39	0.01	0.01	37.59	23.14	2.68	3.35	0.9	0	5.11	3.64	3.62	1.94	0	0.98	2.09	1.82	0
2162	Vitvi05_01chr01g12800	1.75	3.87	2.07	1.88	0.07	0.1	10.03	3.86	0	0.84	0	0	1.71	1.82	1.81	0	0.96	0	5.23	0	0
3279	Vitvi05_01chr01g23970	4.77	3.87	3.13	1.24	0.22	0.28	28.82	26.99	9.38	0	4.5	0	0	0	1.81	0	0	0	0	0	0
10891	Vitvi05_01chr05g09780	53.83	3.87	0.49	7.98	0.01	0.01	229.3	250.61	250.58	5.85	22.47	22.24	10.22	0.91	2.71	6.77	1.91	2.93	0	0	0.89
11379	Vitvi05_01chr05g14660	6.47	3.87	0.88	4.42	0.01	0.01	26.32	25.71	25.46	1.68	0	3.71	1.71	0	0	2.9	0.96	1.96	2.09	1.82	2.67
15541	Vitvi05_01chr07g06510	9.29	3.87	0.89	4.37	0.01	0.01	13.79	59.12	29.48	3.35	2.7	0.93	4.26	0	1.81	2.9	0	0.98	8.36	3.64	8
19568	Vitvi05_01chr08g13850	1.77	3.87	2.3	1.69	0.1	0.14	6.27	5.15	13.4	1.68	0	0	0	0	0	0	0	0	0	0	0
32391	Vitvi05_01chr13g25530	94.5	3.87	0.29	13.66	0.01	0.01	358.36	317.44	320.26	21.73	17.08	29.66	40.87	18.19	22.58	27.06	39.03	41.95	61.65	53.65	47.95
8725	Vitvi05_01chr04g13570	1.94	3.86	2.04	1.9	0.06	0.09	18.8	1.29	5.36	0.84	0	0.93	0	0	1.81	0	0	0	0	0	0
22370	Vitvi05_01chr09g16910	5.2	3.86	1.06	3.66	0.01	0.01	18.8	24.42	21.44	0.84	0.9	2.78	5.11	0	1.81	0	0	0	0	0.91	0.89
23601	Vitvi05_01chr10g07050	194.22	3.86	0.51	7.64	0.01	0.01	477.39	873.91	1067.96	53.49	68.31	45.41	70.67	18.19	34.32	44.45	25.7	18.54	41.8	50.93	22.2
29052	Vitvi05_01chr12g15570	5.61	3.86	1.04	3.75	0.01	0.01	25.06	15.43	22.78	3.35	0	0.93	2.56	0.91	0.91	4.84	0.96	0.98	0	1.82	3.56
30088	Vitvi05_01chr13g02500	2.16	3.86	1.61	2.41	0.02	0.03	8.78	10.29	6.7	0	1.8	0	0.86	0	0	0	0	0.98	2.09	0	0.89
34695	Vitvi05_01chr14g19830	8.42	3.86	0.79	4.91	0.01	0.01	30.08	39.84	45.56	1.68	3.6	2.78	1.71	0	0	0	0	0	1.05	0	0
46339	Vitvi05_01chr19g06810	682.7	3.86	0.19	21.11	0.01	0.01	2013.55	3035.54	3435.69	180.5	238.18	169.57	152.4	160.93	147.19	128.52	131.34	138.53	111.81	94.57	102.1
18835	Vitvi05_01chr08g06520	273.24	3.85	0.28	14.06	0.01	0.01	855.79	1298.01	1108.16	48.47	110.55	68.57	60.45	32.74	68.63	74.41	75.19	53.66	85.69	85.48	72.8
20132	Vitvi05_01chr08g19490	510.05	3.85	0.21	19.08	0.01	0.01	1514.87	2243.89	1873.29	138.72	144.7	108.42	140.48	80.01	144.48	141.08	129.44	145.36	272.72	250.97	322.27
25159	Vitvi05_01chr10g22630	5.2	3.85	0.98	3.95	0.01	0.01	21.31	19.28	22.78	1.68	2.7	0	0.86	2.73	3.62	0.97	0	0.98	1.05	0	0
39243	Vitvi05_01chr16g14170	11.69	3.85	0.64	6.06	0.01	0.01	56.39	50.13	45.56	4.18	3.6	2.78	2.56	0.91	0.91	0	0.96	0	1.05	1.82	4.44
44208	Vitvi05_01chr18g22890	7.38	3.85	1	3.86	0.01	0.01	20.05	23.14	32.16	3.35	0.9	0.93	3.41	0.91	7.23	0	5.72	0	2.09	4.55	6.22
46844	Vitvi05_01chr19g11860	1528.15	3.85	0.2	19.53	0.01	0.01	5034.5	6272.85	7983.56	407.79	526.68	407.71	286.92	397.32	273.6	282.15	225.56	312.18	131.66	180.05	199.76
1244	Vitvi05_01chr01g03620	168.68	3.84	0.24	16.43	0.01	0.01	603.94	711.98	611.03	47.64	38.65	49.12	51.94	54.56	37.03	34.79	47.59	40	89.87	43.65	68.36
9414	Vitvi05_01chr04g20460	389.43	3.84	0.27	14.63	0.01	0.01	1011.17	1863.48	1925.54	132.03	81.79	122.32	134.52	80.92	89.4	57.98	52.35	70.24	82.55	55.47	81.68
14918	Vitvi05_01chr07g00280	3.01	3.84	1.4	2.75	0.01	0.02	7.52	14.14	16.08	0.84	1.8	0	1.71	0	0	0	1.91	0	1.05	0	0
16971	Vitvi05_01chr07g20810	9.53	3.84	0.85	4.52	0.01	0.01	15.04	39.84	57.62	4.18	1.8	1.86	7.67	7.28	0.91	1.94	0	0.98	1.05	1.82	0.89
18979	Vitvi05_01chr08g07960	1312.01	3.84	0.15	26.75	0.01	0.01	5380.33	5261.43	5803.42	471.3	334.34	342.85	308.21	356.41	247.42	192.29	178.93	198.04	183.91	209.14	212.19
20920	Vitvi05_01chr09g02410	106.95	3.84	0.27	14.58	0.01	0.01	383.42	417.68	466.32	42.62	24.27	21.32	45.13	34.55	28.9	11.6	13.33	14.64	32.4	27.28	40.84
29911	Vitvi05_01chr13g00730	2328.21	3.84	0.11	36.9	0.01	0.01	8244.66	9546.14	9145.31	686.89	652.5	551.33	659.83	550.97	637.5	669.62	630.99	645.81	711.58	783.82	806.12
32988	Vitvi05_01chr14g02760	512.9	3.84	0.5	7.69	0.01	0.01	967.31	2421.24	3138.22	183.84	198.63	73.21	162.62	70.01	85.79	67.64	53.3	83.9	66.88	44.56	76.36
35653	Vitvi05_01chr14g29410	329.18	3.84	0.24	16.3	0.01	0.01	1081.33	1638.58	1441.81	83.57	133.02	74.13	82.59	62.74	76.76	37.69	59.01	35.12	51.21	45.47	34.63
39183	Vitvi05_01chr16g13570	51.36	3.84	0.34	11.41	0.01	0.01	155.38	205.63	158.12	9.2	17.98	9.27	13.63	12.73	8.13	15.47	15.23	9.76	42.85	45.47	51.5
3758	Vitvi05_01chr02g03470	25.94	3.83	0.47	8.26	0.01	0.01	135.33	96.39	119.26	9.2	11.69	3.71	3.41	3.64	2.71	0	0.96	0.98	0	0	1.78
3840	Vitvi05_01chr02g04290	247.11	3.83	0.2	19.92	0.01	0.01	834.49	994.72	1113.52	61.01	71.01	75.99	73.22	56.37	71.34	57.98	72.33	50.73	68.97	43.65	61.26
4152	Vitvi05_01chr02g07410	9.66	3.83	0.81	4.77	0.01	0.01	30.08	37.27	33.5	1.68	1.8	3.71	5.96	3.64	4.52	0.97	2.86	7.81	8.36	1.82	0.89
6352	Vitvi05_01chr03g09750	21.15	3.83	0.58	6.62	0.01	0.01	53.88	96.39	111.22	9.2	2.7	6.49	5.11	2.73	7.23	7.74	1.91	8.78	2.09	1.82	0
8471	Vitvi05_01chr04g11030	2.12	3.83	2.05	1.88	0.07	0.1	13.79	6.43	4.02	1.68	0	0	0	0.91	0	0	0	4.88	0	0	0
20999	Vitvi05_01chr09g03200	204.36	3.83	0.24	16.33	0.01	0.01	753.05	948.45	983.54	50.14	73.7	65.79	51.09	30.01	24.39	16.43	8.57	10.74	19.86	14.55	15.1
34654	Vitvi05_01chr14g19420	18.64	3.83	0.72	5.34	0.01	0.01	50.12	119.52	60.3	1.68	3.6	11.12	3.41	3.64	2.71	10.63	1.91	3.91	5.23	0	1.78
35814	Vitvi05_01chr15g00570	87.87	3.83	0.34	11.31	0.01	0.01	358.36	372.7	293.46	24.24	38.65	9.27	23.84	17.28	18.97	17.4	14.28	13.66	52.25	30.01	33.74
37633	Vitvi05_01chr15g18760	217.45	3.83	0.22	17.68	0.01	0.01	999.89	830.22	980.86	77.72	71.91	48.19	45.13	36.37	40.64	32.86	20.94	13.66	21.95	26.37	15.1
5893	Vitvi05_01chr03g05160	7.53	3.82	0.97	3.96	0.01	0.01	23.81	29.56	33.5	2.51	2.7	0.93	4.26	0.91	0.91	4.84	0	0.98	0	1.82	6.22
9593	Vitvi05_01chr04g22250	3.25	3.82	1.3	2.96	0.01	0.01	13.79	14.14	9.38	0.84	1.8	0	0	1.82	0	0	0	1.96	3.14	0.91	0.89
14256	Vitvi05_01chr06g16600	4.94	3.82	1.14	3.37	0.01	0.01	10.03	20.57	32.16	1.68	0	2.78	0	0.91	0.91	0	0.96	0.98	3.14	0	0
18366	Vitvi05_01chr08g01830	994.93	3.82	0.21	18.29	0.01	0.01	4039.63	4747.37	4376.35	314.2	284.01	336.36	184.76	198.21	87.59	73.44	59.01	60.49	45.98	49.11	67.48
23698	Vitvi05_01chr10g08020	326.01	3.82	0.23	17.19	0.01	0.01	1046.25	1173.35	1129.6	79.39	100.67	57.45	82.59	53.65	116.49	139.15	147.52	126.82	223.61	180.05	233.49
28422	Vitvi05_01chr12g09270	68.43	3.82	0.34	11.35	0.01	0.01	325.78	284.02	196.98	25.91	12.59	18.54	28.95	23.64	27.09	22.23	8.57	16.59	15.68	10.92	8.88
29328	Vitvi05_01chr12g18330	23.13	3.82	0.52	7.37	0.01	0.01	104	68.12	89.78	7.53	2.7	8.34	11.07	8.19	15.36	3.87	8.57	4.88	7.32	6.37	0.89
32527	Vitvi05_01chr13g26890	1472.86	3.82	0.18	22.16	0.01	0.01	4085.99	6574.86	7361.81	439.54	452.08	392.89	324.38	315.49	342.23	320.8	296.94	308.27	333.33	263.7	280.55
35435	Vitvi05_01chr14g27230	46.6	3.82	0.38	10.16	0.01	0.01	164.15	222.34	238.52	10.03	20.68	13.9	4.26	7.28	5.42	1.94	0	4.88	1.05	3.64	0.89
47459	Vitvi05_01chr19g18010	3.91	3.82	1.33	2.88	0.01	0.01	11.28	3.86	21.44	2.51	0	0	0.86	0.91	6.33	0.97	0	1.96	3.14	3.64	1.78
622	Vitvi05_01chr00g06220	6.82	3.81	1.46	2.61	0.01	0.02	5.02	10.29	9.38	0.84	0.9	0	1.71	4.55	0	8.7	1.91	3.91	47.03	5.46	2.67
3570	Vitvi05_01chr02g01590	104.4	3.81	0.33	11.73	0.01	0.01	439.8	438.24	408.7	24.24	52.13	15.76	18.74	34.55	21.68	15.47	21.89	18.54	17.77	15.46	23.09
8231	Vitvi05_01chr04g08630	15.55	3.81	0.68	5.62	0.01	0.01	37.59	79.68	79.06	6.69	6.3	0.93	3.41	1.82	2.71	3.87	0	0.98	2.09	6.37	1.78
18894	Vitvi05_01chr08g07110	35.01	3.81	0.61	6.34	0.01	0.01	63.91	176.07	235.84	6.69	15.28	12.05	5.96	0.91	0	0	0	0	2.09	1.82	4.44
25731	Vitvi05_01chr11g01570	1473.46	3.81	0.12	31.74	0.01	0.01	4907.95	5673.97	6171.92	386.9	396.36	419.76	369.51	463.69	443.36	521.78	536.77	526.79	490.06	385.55	407.5
32310	Vitvi05_01chr13g24720	3.32	3.81	1.17	3.28	0.01	0.01	11.28	10.29	16.08	0	0.9	1.86	1.71	0.91	0	0.97	1.91	0.98	1.05	0.91	0.89
33967	Vitvi05_01chr14g12550	8.76	3.81	0.88	4.37	0.01	0.01	7.52	51.41	26.8	3.35	1.8	0.93	5.11	1.82	3.62	1.94	2.86	2.93	4.18	7.28	9.77
39684	Vitvi05_01chr16g18580	17.67	3.81	0.76	5.03	0.01	0.01	53.88	110.53	73.7	1.68	10.79	4.64	0.86	0.91	0.91	0.97	0	0	0	0	6.22
41232	Vitvi05_01chr17g11750	36.38	3.81	0.39	9.79	0.01	0.01	127.81	120.81	111.22	8.36	7.2	10.2	9.37	9.1	9.03	16.43	22.85	14.64	17.77	23.65	37.29
4299	Vitvi05_01chr02g08880	1.17	3.8	3.08	1.24	0.22	0.28	0	3.86	9.38	0	0.9	0	3.41	0	0	0	0	0	0	0	0
19533	Vitvi05_01chr08g13500	3.08	3.8	1.49	2.56	0.02	0.02	3.76	15.43	17.42	1.68	0	0.93	0.86	0	0.91	0.97	0	0	4.18	0	0
19780	Vitvi05_01chr08g15970	1.32	3.8	2.77	1.38	0.17	0.23	0	3.86	9.38	0	0.9	0	0	2.73	0	2.9	0	0	0	0	0
28226	Vitvi05_01chr12g07310	418.43	3.8	0.25	15.32	0.01	0.01	1788.02	1432.95	1109.5	74.38	138.41	100.08	117.5	67.28	112.88	181.66	146.57	209.74	292.58	289.16	215.74
28712	Vitvi05_01chr12g12170	1.71	3.8	2.34	1.63	0.11	0.15	0	3.86	9.38	0	0	0.93	1.71	2.73	0	0	0	3.91	3.14	0	0
34809	Vitvi05_01chr14g20970	5.15	3.8	1.06	3.62	0.01	0.01	30.08	11.57	20.1	1.68	0	2.78	1.71	3.64	1.81	0	0	0	1.05	2.73	0
38350	Vitvi05_01chr16g05240	108.26	3.8	0.4	9.63	0.01	0.01	327.03	532.06	310.88	23.4	45.84	14.83	21.29	14.55	11.74	22.23	23.8	42.93	51.21	113.67	68.36
39257	Vitvi05_01chr16g14310	15.13	3.8	0.66	5.8	0.01	0.01	102.75	57.84	48.24	3.35	8.09	3.71	0	0	0	0.97	1.91	0	0	0	0
5106	Vitvi05_01chr02g16950	326.69	3.79	0.54	7.13	0.01	0.01	1077.57	1698.98	1544.99	69.36	161.78	82.47	74.93	17.28	23.48	15.47	13.33	20.49	43.89	17.28	39.07
10424	Vitvi05_01chr05g05110	7.19	3.79	0.84	4.56	0.01	0.01	27.57	24.42	21.44	1.68	0.9	2.78	0.86	2.73	1.81	0.97	0.96	1.96	5.23	10.92	3.56
14999	Vitvi05_01chr07g01090	0.94	3.79	3.6	1.06	0.3	NA	3.76	0	9.38	0	0.9	0	0	0	0	0	0	0	0	0	0
15200	Vitvi05_01chr07g03100	64.74	3.79	0.4	9.6	0.01	0.01	139.09	190.21	192.96	17.55	12.59	7.42	33.21	9.1	25.29	65.71	39.98	45.86	67.92	73.66	50.61
15465	Vitvi05_01chr07g05750	471.92	3.79	0.28	13.84	0.01	0.01	2214.03	1983	1788.87	180.5	124.03	130.66	136.23	49.1	54.18	35.76	34.27	43.9	97.18	86.39	120.74
15847	Vitvi05_01chr07g09570	1.42	3.79	1.87	2.04	0.05	0.07	1.26	3.86	8.04	0	0	0.93	1.71	0.91	0.91	0	0	0	0	0.91	2.67
19077	Vitvi05_01chr08g08940	12	3.79	0.68	5.63	0.01	0.01	30.08	50.13	54.94	1.68	2.7	5.56	3.41	4.55	8.13	3.87	2.86	1.96	2.09	1.82	6.22
19192	Vitvi05_01chr08g10090	1505.28	3.79	0.13	30.26	0.01	0.01	4547.09	6159.75	6386.31	388.57	389.17	459.6	414.63	426.41	428.91	558.5	525.35	530.7	462.9	460.11	441.24
23662	Vitvi05_01chr10g07660	13.99	3.79	0.99	3.85	0.01	0.01	67.67	74.54	37.52	8.36	2.7	1.86	5.96	0	0	2.9	3.81	0	0	0	4.44
25434	Vitvi05_01chr10g25380	21.72	3.79	0.53	7.27	0.01	0.01	45.11	78.4	60.3	3.35	4.5	5.56	7.67	14.55	13.55	16.43	13.33	16.59	10.45	21.83	14.21
27994	Vitvi05_01chr12g04990	571.92	3.79	0.17	22.91	0.01	0.01	1598.82	2245.17	2385.16	157.1	155.49	139.92	167.73	144.57	123.71	212.58	216.04	201.94	299.89	290.98	239.71
28500	Vitvi05_01chr12g10050	11.17	3.79	0.67	5.67	0.01	0.01	38.85	59.12	48.24	3.35	3.6	3.71	4.26	0	2.71	0	0.96	0.98	0	0.91	0.89
35368	Vitvi05_01chr14g26560	2.64	3.79	1.73	2.2	0.03	0.05	3.76	0	9.38	0	0.9	0	3.41	2.73	3.62	2.9	0	0	8.36	2.73	1.78
43629	Vitvi05_01chr18g17100	162.13	3.79	0.21	18.53	0.01	0.01	660.33	683.71	576.19	50.14	53.93	35.22	50.24	54.56	47.86	41.55	40.93	31.22	34.49	26.37	45.28
43858	Vitvi05_01chr18g19390	19.39	3.79	0.57	6.65	0.01	0.01	82.7	50.13	48.24	7.53	2.7	2.78	2.56	7.28	6.33	6.77	10.47	9.76	10.45	20.01	23.09
2982	Vitvi05_01chr01g21000	0.64	3.78	4.27	0.89	0.38	NA	0	0	6.7	0	0	0	0	0	1.81	0	0	0	1.05	0	0
3153	Vitvi05_01chr01g22710	0.45	3.78	4.76	0.8	0.43	NA	0	0	6.7	0	0	0	0	0	0	0	0	0	0	0	0
4003	Vitvi05_01chr02g05920	2.7	3.78	1.45	2.61	0.01	0.02	12.53	3.86	8.04	0	1.8	0	0	1.82	0	2.9	0.96	1.96	2.09	3.64	0.89
4286	Vitvi05_01chr02g08750	0.51	3.78	4.76	0.8	0.43	NA	0	0	6.7	0	0	0	0	0	0	0	0	0	0	0.91	0
5751	Vitvi05_01chr03g03740	0.52	3.78	4.76	0.8	0.43	NA	0	0	6.7	0	0	0	0	0	0	0.97	0	0	0	0	0
8577	Vitvi05_01chr04g12090	0.57	3.78	4.76	0.8	0.43	NA	0	0	6.7	0	0	0	1.71	0	0	0	0	0	0	0	0
9787	Vitvi05_01chr04g24190	0.51	3.78	4.76	0.8	0.43	NA	0	0	6.7	0	0	0	0	0	0	0	0	0	0	0.91	0
10483	Vitvi05_01chr05g05700	0.45	3.78	4.76	0.8	0.43	NA	0	0	6.7	0	0	0	0	0	0	0	0	0	0	0	0
11465	Vitvi05_01chr05g15520	0.51	3.78	4.76	0.8	0.43	NA	0	0	6.7	0	0	0	0	0	0	0	0	0	0	0.91	0
11763	Vitvi05_01chr05g18500	1.11	3.78	2.68	1.42	0.16	0.22	5.02	0	8.04	0.84	0	0	0.86	0	0	0	0	0	0	0	1.78
16011	Vitvi05_01chr07g11210	0.45	3.78	4.76	0.8	0.43	NA	0	0	6.7	0	0	0	0	0	0	0	0	0	0	0	0
16625	Vitvi05_01chr07g17350	0.45	3.78	4.76	0.8	0.43	NA	0	0	6.7	0	0	0	0	0	0	0	0	0	0	0	0
17240	Vitvi05_01chr07g23500	0.64	3.78	4.28	0.89	0.38	NA	0	0	6.7	0	0	0	0	0	1.81	0.97	0	0	0	0	0
18398	Vitvi05_01chr08g02150	0.45	3.78	4.76	0.8	0.43	NA	0	0	6.7	0	0	0	0	0	0	0	0	0	0	0	0
18516	Vitvi05_01chr08g03330	0.45	3.78	4.76	0.8	0.43	NA	0	0	6.7	0	0	0	0	0	0	0	0	0	0	0	0
20259	Vitvi05_01chr08g20760	1.18	3.78	2.4	1.58	0.12	0.17	5.02	0	8.04	0	0	0.93	0.86	0	0	0.97	0	0	0	0	1.78
25469	Vitvi05_01chr10g25730	0.51	3.78	4.76	0.8	0.43	NA	0	0	6.7	0	0	0	0	0	0	0	0	0	0	0	0.89
25924	Vitvi05_01chr11g03500	0.45	3.78	4.76	0.8	0.43	NA	0	0	6.7	0	0	0	0	0	0	0	0	0	0	0	0
26337	Vitvi05_01chr11g07630	0.45	3.78	4.76	0.8	0.43	NA	0	0	6.7	0	0	0	0	0	0	0	0	0	0	0	0
27541	Vitvi05_01chr12g00460	0.57	3.78	4.76	0.8	0.43	NA	0	0	6.7	0	0	0	1.71	0	0	0	0	0	0	0	0
28524	Vitvi05_01chr12g10290	0.45	3.78	4.76	0.8	0.43	NA	0	0	6.7	0	0	0	0	0	0	0	0	0	0	0	0
28829	Vitvi05_01chr12g13340	0.51	3.78	4.76	0.8	0.43	NA	0	0	6.7	0	0	0	0	0	0.91	0	0	0	0	0	0
28974	Vitvi05_01chr12g14790	0.93	3.78	3.59	1.06	0.3	NA	0	7.72	5.36	0.84	0	0	0	0	0	0	0	0	0	0	0
29029	Vitvi05_01chr12g15340	1	3.78	3.05	1.25	0.22	0.28	5.02	0	8.04	0	0	0.93	0	0	0.91	0	0	0	0	0	0
30703	Vitvi05_01chr13g08650	0.45	3.78	4.76	0.8	0.43	NA	0	0	6.7	0	0	0	0	0	0	0	0	0	0	0	0
33749	Vitvi05_01chr14g10370	0.51	3.78	4.76	0.8	0.43	NA	0	0	6.7	0	0	0	0	0	0	0	0	0	0	0.91	0
34935	Vitvi05_01chr14g22230	1.64	3.78	2.13	1.78	0.08	0.12	0	7.72	5.36	0	0.9	0	0	0.91	0	0	0	0.98	4.18	0	4.44
35946	Vitvi05_01chr15g01890	0.45	3.78	4.76	0.8	0.43	NA	0	0	6.7	0	0	0	0	0	0	0	0	0	0	0	0
37074	Vitvi05_01chr15g13170	37.16	3.78	0.46	8.38	0.01	0.01	130.32	152.94	160.8	17.55	8.09	6.49	22.99	6.37	10.84	3.87	7.62	4.88	9.41	5.46	9.77
42361	Vitvi05_01chr18g04420	24.93	3.78	0.46	8.29	0.01	0.01	82.7	69.4	89.78	5.85	8.99	2.78	11.07	8.19	7.23	12.57	13.33	17.56	15.68	18.19	10.66
45451	Vitvi05_01chr18g35320	0.45	3.78	4.76	0.8	0.43	NA	0	0	6.7	0	0	0	0	0	0	0	0	0	0	0	0
46104	Vitvi05_01chr19g04460	0.45	3.78	4.76	0.8	0.43	NA	0	0	6.7	0	0	0	0	0	0	0	0	0	0	0	0
935	Vitvi05_01chr01g00530	6.1	3.77	0.96	3.94	0.01	0.01	17.55	35.99	18.76	1.68	1.8	1.86	3.41	0	1.81	0.97	2.86	0	2.09	2.73	0
1169	Vitvi05_01chr01g02870	1.12	3.77	2.58	1.47	0.15	0.2	0	0	6.7	0	0	0	0.86	4.55	1.81	0	0	0.98	0	1.82	0
5636	Vitvi05_01chr03g02590	4.3	3.77	1.17	3.23	0.01	0.01	16.29	6.43	13.4	0.84	0.9	0.93	0.86	0	2.71	0	2.86	1.96	8.36	2.73	6.22
5716	Vitvi05_01chr03g03390	0.45	3.77	4.76	0.8	0.43	NA	0	1.29	5.36	0	0	0	0	0	0	0	0	0	0	0	0
5846	Vitvi05_01chr03g04690	0.63	3.77	3.61	1.05	0.3	NA	0	1.29	5.36	0	0	0	0	1.82	0	0	0	0	0	0.91	0
6300	Vitvi05_01chr03g09230	0.45	3.77	4.76	0.8	0.43	NA	0	1.29	5.36	0	0	0	0	0	0	0	0	0	0	0	0
8248	Vitvi05_01chr04g08800	0.94	3.77	2.45	1.55	0.13	NA	0	0	6.7	0	0	0	1.71	0	1.81	0	0.96	0	1.05	0.91	0.89
10020	Vitvi05_01chr05g01070	0.92	3.77	2.96	1.28	0.21	NA	0	1.29	5.36	0	0	0	2.56	0	1.81	0	0	0	0	0	2.67
10935	Vitvi05_01chr05g10220	9.51	3.77	0.74	5.16	0.01	0.01	21.31	46.27	40.2	3.35	3.6	0.93	3.41	0	1.81	2.9	2.86	3.91	3.14	4.55	4.44
20254	Vitvi05_01chr08g20710	40.5	3.77	0.48	7.95	0.01	0.01	91.47	173.5	156.78	11.7	7.2	12.05	13.63	8.19	24.39	20.3	21.89	12.69	12.54	10.92	30.19
23760	Vitvi05_01chr10g08640	18.04	3.77	0.79	4.8	0.01	0.01	26.32	59.12	146.06	1.68	11.69	3.71	5.11	0	4.52	1.94	1.91	2.93	1.05	1.82	2.67
25744	Vitvi05_01chr11g01700	0.59	3.77	4.31	0.88	0.39	NA	0	1.29	5.36	0	0	0	0	0	0	0	0	0	2.09	0	0
26770	Vitvi05_01chr11g11960	0.51	3.77	4.44	0.85	0.4	NA	0	1.29	5.36	0	0	0	0	0	0.91	0	0	0	0	0	0
31545	Vitvi05_01chr13g17070	0.82	3.77	2.75	1.38	0.17	NA	0	0	6.7	0	0	0	0.86	0	0	0.97	0.96	0.98	0	0	1.78
31713	Vitvi05_01chr13g18750	1.35	3.77	2.26	1.67	0.1	0.14	1.26	9	2.68	0.84	0	0	0	0	4.52	0	0	0	1.05	0	0.89
32747	Vitvi05_01chr14g00350	0.56	3.77	4.34	0.87	0.39	NA	0	1.29	5.36	0	0	0	1.71	0	0	0	0	0	0	0	0
35628	Vitvi05_01chr14g29160	12.07	3.77	0.79	4.8	0.01	0.01	23.81	75.83	57.62	2.51	3.6	5.56	4.26	0	0.91	2.9	0	2.93	1.05	0	0
38114	Vitvi05_01chr16g02880	7.71	3.77	0.9	4.21	0.01	0.01	15.04	41.13	41.54	0.84	0.9	5.56	0	0.91	0.91	0	1.91	0.98	3.14	1.82	0.89
40308	Vitvi05_01chr17g02510	0.92	3.77	3.03	1.25	0.22	NA	1.26	9	2.68	0.84	0	0	0	0	0	0	0	0	0	0	0
42289	Vitvi05_01chr18g03700	1.81	3.77	1.89	2.01	0.05	0.07	3.76	11.57	8.04	1.68	0	0	0	0	0	0	0.96	0	1.05	0	0
43053	Vitvi05_01chr18g11340	0.52	3.77	4.41	0.86	0.4	NA	0	1.29	5.36	0	0	0	0	0	0	0	0	0	1.05	0	0
44301	Vitvi05_01chr18g23820	4.53	3.77	1.25	3.02	0.01	0.01	12.53	11.57	34.84	3.35	0	0.93	0	0	0	0	1.91	0.98	0	1.82	0
44812	Vitvi05_01chr18g28930	0.45	3.77	4.76	0.8	0.43	NA	0	1.29	5.36	0	0	0	0	0	0	0	0	0	0	0	0
46241	Vitvi05_01chr19g05830	2.05	3.77	1.88	2.01	0.05	0.07	3.76	5.15	4.02	0.84	0	0	0	6.37	0.91	5.8	0	0.98	1.05	1.82	0
574	Vitvi05_01chr00g05740	1.04	3.76	2.24	1.69	0.1	0.14	5.02	5.15	2.68	0	0.9	0	0.86	0	0	0	0	0	0	0.91	0
2205	Vitvi05_01chr01g13230	0.5	3.76	4.42	0.86	0.4	NA	0	2.58	4.02	0	0	0	0.86	0	0	0	0	0	0	0	0
3919	Vitvi05_01chr02g05080	1.36	3.76	1.99	1.89	0.06	0.09	6.27	3.86	2.68	0.84	0	0	0.86	0	0	0	0	2.93	2.09	0	0.89
4443	Vitvi05_01chr02g10320	1.18	3.76	2.85	1.32	0.19	0.25	0	12.86	0	0.84	0	0	0	0	0	0.97	0	0	2.09	0	0.89
5907	Vitvi05_01chr03g05300	0.44	3.76	4.76	0.79	0.44	NA	0	2.58	4.02	0	0	0	0	0	0	0	0	0	0	0	0
7100	Vitvi05_01chr03g17230	232.06	3.76	0.29	13.2	0.01	0.01	1012.42	1097.53	832.13	66.02	108.75	42.63	42.57	39.1	29.8	16.43	43.78	26.34	40.76	40.92	41.73
7610	Vitvi05_01chr04g02420	0.75	3.76	3.08	1.23	0.23	NA	1.26	0	5.36	0	0	0	0.86	0	0	0	2.86	0	0	0	0.89
8660	Vitvi05_01chr04g12920	1.65	3.76	1.79	2.11	0.04	0.06	1.26	10.29	1.34	0.84	0	0	2.56	0.91	0.91	1.94	0	1.96	0	1.82	0.89
10604	Vitvi05_01chr05g06910	0.51	3.76	4.44	0.85	0.4	NA	1.26	0	5.36	0	0	0	0	0	0.91	0	0	0	0	0	0
10876	Vitvi05_01chr05g09630	1.68	3.76	1.69	2.23	0.03	0.05	5.02	3.86	4.02	0	0	0.93	2.56	0	0.91	0	0.96	1.96	3.14	0.91	0.89
11704	Vitvi05_01chr05g17910	2.83	3.76	1.47	2.58	0.02	0.02	10.03	20.57	5.36	0.84	0.9	0.93	0	0	0.91	0	0	2.93	0	0	0
13408	Vitvi05_01chr06g08120	0.57	3.76	3.65	1.03	0.31	NA	1.26	0	5.36	0	0	0	0.86	0	0	0	0	0	1.05	0	0
14294	Vitvi05_01chr06g16980	1.22	3.76	2.15	1.75	0.09	0.12	3.76	7.72	1.34	0.84	0	0	1.71	0	0.91	0	0	1.96	0	0	0
15463	Vitvi05_01chr07g05730	175.3	3.76	0.38	9.93	0.01	0.01	1077.57	661.86	485.07	38.44	91.68	34.29	19.59	25.46	35.22	20.3	27.6	17.56	48.07	25.47	21.31
16311	Vitvi05_01chr07g14210	4.23	3.76	1.23	3.06	0.01	0.01	10.03	5.15	21.44	0	0	2.78	4.26	2.73	4.52	0	1.91	3.91	3.14	2.73	0.89
17919	Vitvi05_01chr07g30290	0.56	3.76	4.3	0.88	0.39	NA	0	2.58	4.02	0	0	0	0	0	1.81	0	0	0	0	0	0
18953	Vitvi05_01chr08g07700	0.56	3.76	4.31	0.88	0.39	NA	0	2.58	4.02	0	0	0	1.71	0	0	0	0	0	0	0	0
19170	Vitvi05_01chr08g09870	25.13	3.76	0.69	5.51	0.01	0.01	60.15	119.52	109.88	1.68	17.08	2.78	6.82	1.82	3.62	11.6	2.86	4.88	7.32	9.1	17.76
19416	Vitvi05_01chr08g12330	1.02	3.76	2.61	1.45	0.15	0.21	0	1.29	5.36	0	0	0	0	0.91	2.71	0	0	0	3.14	1.82	0
21373	Vitvi05_01chr09g06940	0.44	3.76	4.76	0.79	0.44	NA	0	2.58	4.02	0	0	0	0	0	0	0	0	0	0	0	0
21754	Vitvi05_01chr09g10750	11.47	3.76	0.68	5.6	0.01	0.01	33.84	28.28	45.56	2.51	0.9	4.64	9.37	7.28	5.42	5.8	1.91	1.96	8.36	9.1	7.11
22165	Vitvi05_01chr09g14860	0.44	3.76	4.76	0.79	0.44	NA	0	2.58	4.02	0	0	0	0	0	0	0	0	0	0	0	0
26646	Vitvi05_01chr11g10720	2.74	3.76	1.75	2.16	0.04	0.05	18.8	7.72	8.04	2.51	0	0	0	0	0	0	0	2.93	1.05	0	0
26899	Vitvi05_01chr11g13250	0.88	3.76	2.72	1.39	0.17	NA	0	1.29	5.36	0	0	0	2.56	0	0	0	0	0.98	2.09	0.91	0
30864	Vitvi05_01chr13g10260	0.5	3.76	4.45	0.85	0.4	NA	1.26	0	5.36	0	0	0	0.86	0	0	0	0	0	0	0	0
35648	Vitvi05_01chr14g29360	135.02	3.76	0.34	11.24	0.01	0.01	286.94	582.18	803.99	34.27	46.74	42.63	23.84	16.37	24.39	18.36	19.99	33.17	37.62	26.37	28.41
37546	Vitvi05_01chr15g17890	32.28	3.76	0.5	7.59	0.01	0.01	142.85	167.08	112.56	4.18	12.59	14.83	5.96	4.55	1.81	2.9	1.91	1.96	8.36	0.91	1.78
37826	Vitvi05_01chr15g20690	0.45	3.76	4.76	0.79	0.43	NA	1.26	0	5.36	0	0	0	0	0	0	0	0	0	0	0	0
40077	Vitvi05_01chr17g00200	248.31	3.76	0.21	18.13	0.01	0.01	981.09	1020.42	1062.6	91.92	65.61	69.5	70.67	48.19	45.15	35.76	31.41	56.59	44.94	60.02	40.84
40419	Vitvi05_01chr17g03620	0.44	3.76	4.76	0.79	0.44	NA	0	2.58	4.02	0	0	0	0	0	0	0	0	0	0	0	0
40485	Vitvi05_01chr17g04280	0.44	3.76	4.76	0.79	0.44	NA	0	2.58	4.02	0	0	0	0	0	0	0	0	0	0	0	0
41102	Vitvi05_01chr17g10450	0.44	3.76	4.76	0.79	0.44	NA	0	2.58	4.02	0	0	0	0	0	0	0	0	0	0	0	0
43179	Vitvi05_01chr18g12600	0.84	3.76	2.61	1.45	0.15	NA	1.26	0	5.36	0	0	0	0	0	0	0.97	0	0	3.14	0.91	0.89
43369	Vitvi05_01chr18g14500	3.83	3.76	1.6	2.36	0.02	0.04	2.51	7.72	25.46	0.84	1.8	0	2.56	2.73	2.71	0	0	6.83	4.18	0	0
44510	Vitvi05_01chr18g25910	1.37	3.76	2.2	1.72	0.09	0.13	0	1.29	5.36	0	0	0	0.86	1.82	2.71	0	1.91	0	1.05	5.46	0
44591	Vitvi05_01chr18g26720	9.69	3.76	0.88	4.29	0.01	0.01	31.33	52.7	49.58	0	6.3	3.71	0.86	0	0.91	0	0	0	0	0	0
47826	Vitvi05_01chr19g21680	0.91	3.76	3.01	1.25	0.22	NA	3.76	7.72	1.34	0.84	0	0	0	0	0	0	0	0	0	0	0
2958	Vitvi05_01chr01g20760	2.04	3.75	1.59	2.37	0.02	0.03	8.78	9	5.36	1.68	0	0	0	0	0	0	0	0.98	2.09	1.82	0.89
4278	Vitvi05_01chr02g08670	1.43	3.75	2.07	1.81	0.08	0.11	8.78	1.29	2.68	0.84	0	0	0	1.82	0	0	0.96	0	4.18	0	0.89
7011	Vitvi05_01chr03g16340	1.63	3.75	1.9	1.98	0.05	0.08	6.27	6.43	0	0	0	0.93	2.56	0.91	0.91	0	0	0.98	0	1.82	3.56
7235	Vitvi05_01chr03g18580	16.46	3.75	0.79	4.75	0.01	0.01	55.14	77.11	83.08	1.68	11.69	2.78	5.11	0	0	0.97	2.86	1.96	0	0.91	3.56
8880	Vitvi05_01chr04g15120	29.93	3.75	0.43	8.91	0.01	0.01	85.21	106.67	129.98	7.53	8.99	7.42	15.33	10.92	15.36	6.77	6.67	6.83	17.77	16.37	7.11
10574	Vitvi05_01chr05g06610	0.44	3.75	4.56	0.83	0.42	NA	1.26	1.29	4.02	0	0	0	0	0	0	0	0	0	0	0	0
14815	Vitvi05_01chr06g22190	0.5	3.75	3.7	1.02	0.32	NA	1.26	1.29	4.02	0	0	0	0	0	0.91	0	0	0	0	0	0
19281	Vitvi05_01chr08g10980	207.78	3.75	0.23	16.39	0.01	0.01	596.43	796.8	944.69	61.84	56.63	55.6	76.63	78.19	68.63	81.17	67.58	49.76	57.47	79.11	46.17
19990	Vitvi05_01chr08g18070	868.08	3.75	0.17	23	0.01	0.01	2489.69	3972.42	3550.93	230.64	265.14	250.19	263.93	216.39	242	235.77	267.44	245.84	236.15	251.88	302.74
20411	Vitvi05_01chr08g22280	6.75	3.75	1.44	2.62	0.01	0.02	10.03	1.29	1.34	0.84	0	0	11.07	6.37	9.03	10.63	6.67	9.76	8.36	6.37	19.54
22138	Vitvi05_01chr09g14590	0.5	3.75	3.7	1.02	0.32	NA	1.26	1.29	4.02	0	0	0	0	0.91	0	0	0	0	0	0	0
22893	Vitvi05_01chr09g22140	0.98	3.75	2.63	1.43	0.16	0.21	8.78	1.29	2.68	0	0	0.93	0	0	0	0	0	0.98	0	0	0
23212	Vitvi05_01chr10g03160	0.75	3.75	2.67	1.41	0.16	NA	0	2.58	4.02	0	0	0	0.86	0	1.81	0	0	0	1.05	0.91	0
25118	Vitvi05_01chr10g22220	0.51	3.75	3.69	1.02	0.32	NA	1.26	1.29	4.02	0	0	0	0	0	0	0	0.96	0	0	0	0
26397	Vitvi05_01chr11g08230	0.82	3.75	2.57	1.47	0.15	NA	1.26	1.29	4.02	0	0	0	0.86	0	0	0	0	0	2.09	0	2.67
27437	Vitvi05_01chr11g18630	0.62	3.75	3.08	1.22	0.23	NA	1.26	1.29	4.02	0	0	0	1.71	0	0	0	0	0	0	0.91	0
27526	Vitvi05_01chr12g00310	1.47	3.75	1.83	2.05	0.05	0.07	6.27	6.43	0	0	0	0.93	0.86	0	0.91	0	0.96	1.96	1.05	1.82	0.89
31444	Vitvi05_01chr13g16060	1.36	3.75	2.39	1.57	0.12	0.17	0	2.58	4.02	0	0	0	5.11	0	0	1.94	0	1.96	2.09	0	2.67
31878	Vitvi05_01chr13g20400	3	3.75	1.42	2.65	0.01	0.02	8.78	11.57	16.08	0	0	2.78	0.86	0	0	1.94	0	1.96	1.05	0	0
31963	Vitvi05_01chr13g21250	1.97	3.75	1.67	2.25	0.03	0.04	6.27	11.57	5.36	1.68	0	0	0	1.82	0	0.97	0	0	0	0.91	0.89
32256	Vitvi05_01chr13g24180	0.95	3.75	2.82	1.34	0.19	NA	0	2.58	4.02	0	0	0	0	0	0	0	0.96	0	2.09	4.55	0
32865	Vitvi05_01chr14g01530	13.21	3.75	0.79	4.76	0.01	0.01	55.14	61.69	24.12	5.85	0.9	3.71	5.96	2.73	6.33	9.67	0.96	1.96	2.09	6.37	10.66
34028	Vitvi05_01chr14g13160	0.83	3.75	2.64	1.43	0.16	NA	0	2.58	4.02	0	0	0	0	1.82	0.91	0	0	0	2.09	0.91	0
35456	Vitvi05_01chr14g27440	7.26	3.75	0.79	4.76	0.01	0.01	40.1	26.99	28.14	1.68	2.7	2.78	1.71	0.91	0	0	0.96	0.98	1.05	0.91	0
36273	Vitvi05_01chr15g05160	0.98	3.75	3.08	1.22	0.23	0.29	3.76	9	0	0	0.9	0	0	0	0	0	0	0	0	0.91	0
38308	Vitvi05_01chr16g04820	0.57	3.75	3.1	1.22	0.23	NA	1.26	1.29	4.02	0	0	0	0	0	0.91	0	0	0.98	0	0	0
41867	Vitvi05_01chr17g18100	1.09	3.75	2.43	1.55	0.13	0.17	1.26	1.29	4.02	0	0	0	1.71	0	0	2.9	0	0	4.18	0	0.89
43745	Vitvi05_01chr18g18260	0.44	3.75	4.56	0.83	0.42	NA	1.26	1.29	4.02	0	0	0	0	0	0	0	0	0	0	0	0
3056	Vitvi05_01chr01g21740	0.44	3.74	4.54	0.83	0.42	NA	1.26	2.58	2.68	0	0	0	0	0	0	0	0	0	0	0	0
3989	Vitvi05_01chr02g05780	0.7	3.74	3.01	1.25	0.22	NA	0	3.86	2.68	0	0	0	0	0	0	0.97	0	0	2.09	0	0.89
4888	Vitvi05_01chr02g14770	0.44	3.74	4.76	0.79	0.44	NA	0	3.86	2.68	0	0	0	0	0	0	0	0	0	0	0	0
5832	Vitvi05_01chr03g04550	2441.36	3.74	0.13	30.38	0.01	0.01	9452.54	9440.76	8563.77	560.71	840.34	655.11	649.61	666.44	643.82	962.39	852.74	858.48	874.59	835.65	763.51
7537	Vitvi05_01chr04g01690	7.15	3.74	0.92	4.1	0.01	0.01	12.53	20.57	37.52	2.51	1.8	0.93	2.56	1.82	0	2.9	6.67	0.98	8.36	4.55	3.56
11771	Vitvi05_01chr05g18580	0.63	3.74	3.53	1.07	0.29	NA	0	3.86	2.68	0	0	0	0	0	0	0	0	0	1.05	1.82	0
16074	Vitvi05_01chr07g11840	0.62	3.74	4.21	0.89	0.38	NA	0	3.86	2.68	0	0	0	0	0	0	0	0	0	0	2.73	0
17554	Vitvi05_01chr07g26640	483.57	3.74	0.21	18.12	0.01	0.01	2160.15	1582.03	1581.17	145.4	136.62	118.61	141.34	110.02	146.29	251.23	166.55	146.34	161.96	228.24	177.56
17948	Vitvi05_01chr07g30580	1.03	3.74	2.95	1.27	0.21	0.27	2.51	0	4.02	0	0	0	0	0	0	0	0	6.83	1.05	0.91	0
19400	Vitvi05_01chr08g12170	0.69	3.74	2.96	1.27	0.21	NA	2.51	0	4.02	0	0	0	0	0	0	0	0	0	1.05	0.91	1.78
20698	Vitvi05_01chr09g00190	124.07	3.74	0.31	12.13	0.01	0.01	238.07	494.79	627.11	30.09	38.65	33.36	39.17	36.37	47.86	51.22	50.45	44.88	49.12	37.29	42.62
21561	Vitvi05_01chr09g08820	0.71	3.74	3.05	1.23	0.23	NA	2.51	0	4.02	0	0	0	0	0	0	0	0.96	0.98	2.09	0	0
22486	Vitvi05_01chr09g18070	0.75	3.74	3.49	1.08	0.29	NA	0	3.86	2.68	0	0	0	0	3.64	0	0.97	0	0	0	0	0
23214	Vitvi05_01chr10g03180	0.62	3.74	3.02	1.24	0.22	NA	1.26	2.58	2.68	0	0	0	0.86	1.82	0	0	0	0	0	0	0
23272	Vitvi05_01chr10g03760	2.76	3.74	1.84	2.05	0.05	0.07	0	3.86	2.68	0	0	0	6.82	0	1.81	2.9	0	0.98	5.23	6.37	10.66
23419	Vitvi05_01chr10g05230	2.69	3.74	1.46	2.58	0.02	0.02	6.27	3.86	13.4	0.84	0	0.93	1.71	0.91	1.81	3.87	1.91	0	2.09	2.73	0
23779	Vitvi05_01chr10g08830	770.87	3.74	0.14	26.82	0.01	0.01	2603.71	3311.85	3211.92	212.25	244.47	227.95	185.61	205.48	220.33	247.37	180.83	177.55	173.46	178.23	182
27639	Vitvi05_01chr12g01440	867.99	3.74	0.24	15.87	0.01	0.01	2968.33	4428.65	3339.22	275.76	352.32	176.99	266.49	213.66	174.28	148.81	151.33	111.22	176.59	114.58	121.63
28976	Vitvi05_01chr12g14810	0.5	3.74	3.67	1.02	0.31	NA	1.26	2.58	2.68	0	0	0	0	0	0.91	0	0	0	0	0	0
34841	Vitvi05_01chr14g21290	0.44	3.74	4.76	0.79	0.44	NA	0	3.86	2.68	0	0	0	0	0	0	0	0	0	0	0	0
35012	Vitvi05_01chr14g23000	9.64	3.74	0.79	4.79	0.01	0.01	56.39	53.98	18.76	3.35	4.5	1.86	0	1.82	0.91	0	0.96	0.98	1.05	0	0
35663	Vitvi05_01chr14g29510	14.54	3.74	0.7	5.38	0.01	0.01	65.16	65.55	34.84	1.68	8.09	2.78	5.96	9.1	4.52	3.87	4.76	0	6.27	4.55	0.89
36345	Vitvi05_01chr15g05880	0.5	3.74	4.42	0.85	0.4	NA	0	3.86	2.68	0	0	0	0	0	0	0	0	0	0	0	0.89
36347	Vitvi05_01chr15g05900	0.63	3.74	3	1.25	0.22	NA	1.26	2.58	2.68	0	0	0	0	0	0	0.97	1.91	0	0	0	0
38286	Vitvi05_01chr16g04600	0.74	3.74	3.01	1.25	0.22	NA	0	3.86	2.68	0	0	0	0.86	1.82	0	0	0	0	0	1.82	0
39885	Vitvi05_01chr16g20590	15.8	3.74	0.63	5.97	0.01	0.01	45.11	71.97	83.08	5.02	3.6	6.49	5.96	2.73	0.91	0	1.91	3.91	0	3.64	2.67
39950	Vitvi05_01chr16g21240	77.67	3.74	0.53	7.12	0.01	0.01	136.58	222.34	553.41	14.21	33.26	21.32	27.25	20.01	14.45	36.72	20.94	15.61	29.26	6.37	13.32
42293	Vitvi05_01chr18g03740	3.13	3.74	1.55	2.42	0.02	0.03	6.27	18	12.06	0	0	2.78	1.71	0	0	0	0.96	0	4.18	0	0.89
43692	Vitvi05_01chr18g17730	0.97	3.74	2.52	1.49	0.14	0.19	2.51	0	4.02	0	0	0	2.56	3.64	0	0	0	0	0	0.91	0.89
45458	Vitvi05_01chr18g35390	309.05	3.74	0.16	24.22	0.01	0.01	1341.95	1133.51	1200.62	106.13	80.89	88.96	90.25	72.74	68.63	83.1	66.62	75.12	82.55	70.93	73.69
47567	Vitvi05_01chr19g19090	0.44	3.74	4.76	0.79	0.44	NA	0	3.86	2.68	0	0	0	0	0	0	0	0	0	0	0	0
106	Vitvi05_01chr00g01060	0.43	3.73	4.58	0.82	0.42	NA	1.26	3.86	1.34	0	0	0	0	0	0	0	0	0	0	0	0
2673	Vitvi05_01chr01g17910	0.76	3.73	2.36	1.59	0.12	NA	2.51	1.29	2.68	0	0	0	0	0.91	0	0	0.96	0	2.09	0.91	0
4460	Vitvi05_01chr02g10490	0.62	3.73	3.56	1.05	0.3	NA	2.51	1.29	2.68	0	0	0	0	2.73	0	0	0	0	0	0	0
9141	Vitvi05_01chr04g17730	0.68	3.73	3.54	1.06	0.3	NA	1.26	3.86	1.34	0	0	0	0	3.64	0	0	0	0	0	0	0
12984	Vitvi05_01chr06g03880	0.85	3.73	2.67	1.4	0.17	NA	0	5.15	1.34	0	0	0	1.71	0.91	0	0	0	0	0	2.73	0.89
13683	Vitvi05_01chr06g10870	0.49	3.73	3.72	1.01	0.32	NA	1.26	3.86	1.34	0	0	0	0	0	0	0	0	0	0	0	0.89
14817	Vitvi05_01chr06g22210	0.67	3.73	2.94	1.27	0.21	NA	2.51	1.29	2.68	0	0	0	1.71	1.82	0	0	0	0	0	0	0
17808	Vitvi05_01chr07g29180	1.13	3.73	2.19	1.71	0.09	0.13	0	5.15	1.34	0	0	0	0.86	0	0.91	0	0.96	0.98	3.14	3.64	0
19538	Vitvi05_01chr08g13550	0.82	3.73	2.94	1.27	0.21	NA	0	5.15	1.34	0	0	0	0	0	0	0.97	0	0	2.09	2.73	0
20276	Vitvi05_01chr08g20930	1.78	3.73	2.16	1.74	0.09	0.13	2.51	5.15	16.08	0	1.8	0	0	0	0	0	0	0	1.05	0	0
25160	Vitvi05_01chr10g22640	17.16	3.73	0.83	4.51	0.01	0.01	87.71	53.98	68.34	7.53	0.9	7.42	14.48	4.55	0.91	0	0	0.98	5.23	0	5.33
26785	Vitvi05_01chr11g12110	0.49	3.73	4.48	0.84	0.41	NA	0	5.15	1.34	0	0	0	0.86	0	0	0	0	0	0	0	0
34925	Vitvi05_01chr14g22130	1.49	3.73	2	1.87	0.07	0.1	2.51	1.29	2.68	0	0	0	0.86	0	1.81	4.84	0	0	1.05	4.55	2.67
34964	Vitvi05_01chr14g22520	801.45	3.73	0.29	13.09	0.01	0.01	1783	3671.69	4523.75	327.57	217.5	207.56	292.88	170.02	176.08	86.97	88.51	100.49	133.75	97.3	144.72
35120	Vitvi05_01chr14g24080	0.57	3.73	3.67	1.02	0.31	NA	0	5.15	1.34	0	0	0	0	0	0	0	0	0	1.05	0	0.89
36418	Vitvi05_01chr15g06610	0.56	3.73	4.36	0.86	0.4	NA	0	5.15	1.34	0	0	0	0	1.82	0	0	0	0	0	0	0
37237	Vitvi05_01chr15g14800	0.44	3.73	4.76	0.79	0.44	NA	0	5.15	1.34	0	0	0	0	0	0	0	0	0	0	0	0
38376	Vitvi05_01chr16g05500	4.38	3.73	1.15	3.26	0.01	0.01	15.04	19.28	24.12	0.84	3.6	0	0	0	0.91	0	0.96	0.98	0	0	0
38590	Vitvi05_01chr16g07640	0.58	3.73	3.59	1.04	0.3	NA	2.51	1.29	2.68	0	0	0	0	0	0	0	0	0	2.09	0	0
44411	Vitvi05_01chr18g24920	3.55	3.73	1.28	2.92	0.01	0.01	10.03	6.43	18.76	0.84	0.9	0.93	1.71	0	0.91	0.97	0	0.98	6.27	0	4.44
44558	Vitvi05_01chr18g26390	0.44	3.73	4.76	0.79	0.44	NA	0	5.15	1.34	0	0	0	0	0	0	0	0	0	0	0	0
1423	Vitvi05_01chr01g05410	0.43	3.72	4.76	0.79	0.44	NA	3.76	0	2.68	0	0	0	0	0	0	0	0	0	0	0	0
2085	Vitvi05_01chr01g12030	6.82	3.72	0.9	4.15	0.01	0.01	25.06	14.14	42.88	0.84	2.7	2.78	0.86	5.46	2.71	0.97	0.96	1.96	0	0	0.89
2288	Vitvi05_01chr01g14060	2022.61	3.72	0.17	22.41	0.01	0.01	6326.33	8344.52	8514.19	684.38	575.21	507.78	699.84	539.15	661.88	454.14	458.73	523.87	844.28	563.77	640.99
2701	Vitvi05_01chr01g18190	0.49	3.72	4.43	0.84	0.41	NA	3.76	0	2.68	0	0	0	0	0	0.91	0	0	0	0	0	0
3031	Vitvi05_01chr01g21490	0.43	3.72	4.76	0.79	0.44	NA	0	6.43	0	0	0	0	0	0	0	0	0	0	0	0	0
3946	Vitvi05_01chr02g05350	412.02	3.72	0.15	26.43	0.01	0.01	1413.37	1808.22	1729.91	118.66	132.12	126.02	105.58	100.92	118.29	101.46	102.79	108.29	77.33	61.84	75.47
4092	Vitvi05_01chr02g06810	0.69	3.72	2.65	1.41	0.17	NA	2.51	2.58	1.34	0	0	0	0	0	0	0	0	1.96	1.05	0	0.89
5668	Vitvi05_01chr03g02910	0.43	3.72	4.76	0.79	0.44	NA	0	6.43	0	0	0	0	0	0	0	0	0	0	0	0	0
5860	Vitvi05_01chr03g04830	49.38	3.72	0.51	7.32	0.01	0.01	204.24	237.76	175.54	23.4	17.08	6.49	4.26	8.19	1.81	0	1.91	2.93	35.53	9.1	12.43
6042	Vitvi05_01chr03g06650	0.43	3.72	4.76	0.79	0.44	NA	3.76	0	2.68	0	0	0	0	0	0	0	0	0	0	0	0
9094	Vitvi05_01chr04g17260	182.3	3.72	0.23	16.55	0.01	0.01	615.22	647.72	619.07	31.76	52.13	60.23	50.24	41.83	62.31	86.97	73.29	82.93	78.37	103.67	128.73
9398	Vitvi05_01chr04g20300	5.66	3.72	1.85	2.02	0.05	0.07	0	6.43	0	0	0	0	0	0	0	2.9	0	7.81	28.22	19.1	20.42
9900	Vitvi05_01chr04g25320	0.43	3.72	4.76	0.79	0.44	NA	0	6.43	0	0	0	0	0	0	0	0	0	0	0	0	0
10078	Vitvi05_01chr05g01650	126.97	3.72	0.28	13.54	0.01	0.01	407.23	615.59	611.03	45.96	44.94	33.36	33.21	15.46	18.97	17.4	13.33	13.66	8.36	9.1	16.87
11248	Vitvi05_01chr05g13350	0.43	3.72	4.76	0.79	0.44	NA	0	6.43	0	0	0	0	0	0	0	0	0	0	0	0	0
14835	Vitvi05_01chr06g22390	82.22	3.72	0.29	12.86	0.01	0.01	338.31	403.54	278.72	29.25	27.87	20.39	29.8	25.46	14.45	18.36	13.33	11.71	4.18	9.1	8.88
16921	Vitvi05_01chr07g20310	0.73	3.72	3.09	1.21	0.23	NA	1.26	5.15	0	0	0	0	1.71	0	0	0	0.96	0	0	1.82	0
17761	Vitvi05_01chr07g28710	1.53	3.72	4.74	0.79	0.44	0.51	12.53	0	0	0.84	0	0	0	0	0	0	0	0	3.14	6.37	0
17894	Vitvi05_01chr07g30040	0.43	3.72	4.76	0.79	0.44	NA	3.76	0	2.68	0	0	0	0	0	0	0	0	0	0	0	0
18757	Vitvi05_01chr08g05740	138.64	3.72	0.37	10.05	0.01	0.01	603.94	704.27	483.73	33.43	76.4	26.88	42.57	14.55	22.58	8.7	14.28	15.61	14.63	8.19	9.77
22298	Vitvi05_01chr09g16190	0.43	3.72	4.76	0.79	0.44	NA	0	6.43	0	0	0	0	0	0	0	0	0	0	0	0	0
24475	Vitvi05_01chr10g15790	0.72	3.72	4.19	0.89	0.38	NA	0	6.43	0	0	0	0	3.41	0	0	0	0	0	0	0	0.89
25598	Vitvi05_01chr11g00240	4.34	3.72	1.31	2.86	0.01	0.01	17.55	10.29	18.76	0.84	2.7	0	0.86	1.82	0	0	1.91	0	2.09	8.19	0
26663	Vitvi05_01chr11g10890	0.43	3.72	4.56	0.82	0.42	NA	2.51	2.58	1.34	0	0	0	0	0	0	0	0	0	0	0	0
27678	Vitvi05_01chr12g01830	4.97	3.72	1.43	2.61	0.01	0.02	21.31	14.14	9.38	3.35	0	0	0.86	2.73	3.62	5.8	0	1.96	10.45	0.91	0
28797	Vitvi05_01chr12g13020	0.68	3.72	3.59	1.04	0.31	NA	0	6.43	0	0	0	0	0	0	0	0.97	0	0	0	0.91	1.78
35194	Vitvi05_01chr14g24820	0.43	3.72	4.76	0.79	0.44	NA	0	6.43	0	0	0	0	0	0	0	0	0	0	0	0	0
36205	Vitvi05_01chr15g04480	6.67	3.72	0.91	4.09	0.01	0.01	26.32	25.71	17.42	2.51	0.9	1.86	3.41	1.82	4.52	0	2.86	0	7.32	4.55	0.89
37165	Vitvi05_01chr15g14080	5.42	3.72	0.94	3.99	0.01	0.01	21.31	18	29.48	3.35	1.8	0	0.86	0.91	1.81	0.97	0.96	0	0	0.91	0.89
38202	Vitvi05_01chr16g03760	0.43	3.72	4.76	0.79	0.44	NA	0	6.43	0	0	0	0	0	0	0	0	0	0	0	0	0
39502	Vitvi05_01chr16g16760	0.43	3.72	4.76	0.79	0.44	NA	0	6.43	0	0	0	0	0	0	0	0	0	0	0	0	0
39898	Vitvi05_01chr16g20720	0.43	3.72	4.76	0.79	0.44	NA	3.76	0	2.68	0	0	0	0	0	0	0	0	0	0	0	0
42710	Vitvi05_01chr18g07910	0.43	3.72	4.76	0.79	0.44	NA	3.76	0	2.68	0	0	0	0	0	0	0	0	0	0	0	0
42887	Vitvi05_01chr18g09680	0.43	3.72	4.76	0.79	0.44	NA	0	6.43	0	0	0	0	0	0	0	0	0	0	0	0	0
43906	Vitvi05_01chr18g19870	0.49	3.72	4.76	0.79	0.44	NA	0	6.43	0	0	0	0	0	0	0	0	0	0	0	0	0.89
44618	Vitvi05_01chr18g26990	0.43	3.72	4.56	0.82	0.42	NA	2.51	2.58	1.34	0	0	0	0	0	0	0	0	0	0	0	0
45124	Vitvi05_01chr18g32050	0.57	3.72	4.37	0.86	0.4	NA	0	6.43	0	0	0	0	0	0	0	0	0.96	0	1.05	0	0
46829	Vitvi05_01chr19g11710	0.69	3.72	3.53	1.06	0.3	NA	0	6.43	0	0	0	0	0	0	0	0	0	0	2.09	0.91	0.89
47348	Vitvi05_01chr19g16900	1	3.72	3.07	1.22	0.23	0.29	0	6.43	0	0	0	0	0.86	0	2.71	0	0	3.91	1.05	0	0
835	Vitvi05_01chr00g08350	0.43	3.71	4.6	0.81	0.42	NA	3.76	1.29	1.34	0	0	0	0	0	0	0	0	0	0	0	0
1941	Vitvi05_01chr01g10590	18.04	3.71	0.57	6.52	0.01	0.01	42.61	62.98	67	5.85	1.8	5.56	5.11	5.46	7.23	10.63	11.43	8.78	19.86	10.92	5.33
[truncated: 32,793 more rows]

## Sheet: CH_3DOE_v_4DOE
	gene	baseMean	log2FoldChange	lfcSE	stat	pvalue	padj	CH_t0_rep1	CH_t0_rep2	CH_t0_rep3	CH_t1_rep1	CH_t1_rep2	CH_t1_rep3	CH_t2_rep1	CH_t2_rep2	CH_t2_rep3	CH_t3_rep1	CH_t3_rep2	CH_t3_rep3	CH_t4_rep1	CH_t4_rep2	CH_t4_rep3
2910	Vitvi05_01chr01g20280	449.04	8.22	1.68	4.92	0.01	0.01	2235.33	2396.82	1948.32	10.87	29.66	104.71	0	0	0	0	0.96	7.81	1.05	0	0
33546	Vitvi05_01chr14g08340	24.11	5.89	1.4	4.23	0.01	0.01	45.11	86.11	65.66	25.07	1.8	1.86	0	0	0	0.97	0.96	3.91	36.58	56.38	37.29
44181	Vitvi05_01chr18g22620	7.26	5.73	1.65	3.48	0.01	0.02	6.27	25.71	16.08	0.84	46.74	2.78	0	0	0.91	1.94	3.81	1.96	0	0	1.78
33105	Vitvi05_01chr14g03930	30.71	5.35	1.5	3.57	0.01	0.01	3.76	3.86	2.68	8.36	376.58	37.07	8.52	0.91	0.91	0	4.76	6.83	1.05	0	5.33
45376	Vitvi05_01chr18g34570	1.33	5.35	3.81	1.41	0.17	NA	0	0	0	0	15.28	4.64	0	0	0	0	0	0	0	0	0
22721	Vitvi05_01chr09g20420	200.32	5.34	1.48	3.62	0.01	0.01	814.45	1214.48	954.07	4.18	1.8	13.9	0	0	0	0	0	1.96	0	0	0
9817	Vitvi05_01chr04g24490	7.21	5.06	1.63	3.11	0.01	0.04	31.33	51.41	5.36	11.7	4.5	0	0	0	0	0.97	0.96	0	1.05	0	0.89
39257	Vitvi05_01chr16g14310	15.13	4.95	1.35	3.69	0.01	0.01	102.75	57.84	48.24	3.35	8.09	3.71	0	0	0	0.97	1.91	0	0	0	0
4320	Vitvi05_01chr02g09090	117.22	4.91	1.8	2.73	0.01	0.08	553.83	821.22	364.48	10.03	2.7	1.86	0	0	0	0	0	0	4.18	0	0
6026	Vitvi05_01chr03g06490	24.47	4.87	1.15	4.26	0.01	0.01	134.07	83.54	58.96	2.51	35.06	39.85	1.71	0	0.91	0	6.67	2.93	0	0	0.89
32968	Vitvi05_01chr14g02560	11.17	4.86	1.38	3.55	0.01	0.02	32.58	55.27	64.32	3.35	8.09	2.78	0	0	0	0	0	0	1.05	0	0
20503	Vitvi05_01chr08g23200	5.53	4.85	2.79	1.74	NA	NA	0	0	0	0	72.8	0.93	2.56	0	0	0	1.91	0	1.05	0.91	2.67
37120	Vitvi05_01chr15g13630	28.94	4.76	1.55	3.08	0.01	0.04	17.55	89.97	1.34	112.81	2.7	2.78	2.56	0	1.81	28.99	9.52	28.3	64.79	36.38	34.63
40206	Vitvi05_01chr17g01490	3.56	4.69	2.03	2.31	0.03	NA	5.02	11.57	24.12	0	10.79	1.86	0	0	0	0	0	0	0	0	0
44122	Vitvi05_01chr18g22030	1.45	4.69	2.6	1.81	0.08	NA	1.26	1.29	2.68	0	12.59	0	0	0	0	0	0	2.93	0	0	0.89
10634	Vitvi05_01chr05g07210	3.64	4.58	1.8	2.55	0.02	NA	2.51	18	21.44	0.84	8.99	1.86	0	0	0	0	0	0	0	0.91	0
37920	Vitvi05_01chr16g00940	3.76	4.57	3.31	1.39	0.17	NA	17.55	23.14	4.02	0.84	10.79	0	0	0	0	0	0	0	0	0	0
11105	Vitvi05_01chr05g11920	1.33	4.46	2.38	1.88	0.07	NA	0	1.29	6.7	0.84	8.09	1.86	0	0	0	0	0	0	1.05	0	0
4962	Vitvi05_01chr02g15510	1.99	4.45	1.69	2.64	0.01	NA	5.02	2.58	0	3.35	2.7	4.64	0	0	0	0	2.86	3.91	2.09	0.91	1.78
2911	Vitvi05_01chr01g20290	41.03	4.44	1.3	3.43	0.01	0.02	240.58	199.2	152.76	0.84	8.09	12.05	0.86	0	0	0	0.96	0	0	0	0
22710	Vitvi05_01chr09g20310	1.22	4.42	2.16	2.06	0.04	NA	0	0	0	5.85	0.9	3.71	0	0	0	1.94	0	0.98	3.14	0	1.78
9424	Vitvi05_01chr04g20560	135.32	4.35	1.24	3.52	0.01	0.02	685.39	693.99	619.07	11.7	1.8	5.56	0	0.91	0	1.94	2.86	0	2.09	0.91	3.56
25208	Vitvi05_01chr10g23120	1.44	4.35	2.3	1.9	0.06	NA	0	2.58	0	0.84	3.6	5.56	0	0	0	3.87	0	0	4.18	0	0.89
12115	Vitvi05_01chr05g22020	1.11	4.33	2.01	2.17	0.04	NA	0	0	0	2.51	1.8	5.56	0	0	0	0.97	0	0	2.09	1.82	1.78
9779	Vitvi05_01chr04g24110	5755.37	4.23	0.83	5.15	0.01	0.01	24084.9	32869.1	29269	19.22	18.88	62.09	0.86	3.64	0.91	0	0	0.98	0	0.91	0
12414	Vitvi05_01chr05g25010	1.23	4.23	2.73	1.55	0.13	NA	2.51	3.86	0	0	3.6	5.56	0	0	0	2.9	0	0	0	0	0
41092	Vitvi05_01chr17g10350	1.35	4.2	2.15	1.96	0.06	NA	2.51	0	0	1.68	2.7	4.64	0	0	0	4.84	0	1.96	0	1.82	0
11623	Vitvi05_01chr05g17100	1.2	4.19	2.49	1.69	0.1	NA	2.51	6.43	0	1.68	4.5	2.78	0	0	0	0	0	0	0	0	0
10762	Vitvi05_01chr05g08490	2.01	4.18	1.82	2.3	0.03	NA	3.76	6.43	4.02	3.35	0.9	4.64	0	0	0	0	0	0	5.23	1.82	0
13805	Vitvi05_01chr06g12090	2.37	4.17	1.58	2.65	0.01	NA	5.02	5.15	8.04	4.18	2.7	1.86	0	0	0	0.97	2.86	0.98	1.05	0	2.67
15262	Vitvi05_01chr07g03720	37.38	4.15	1.28	3.25	0.01	0.03	121.54	187.64	231.82	5.02	5.4	6.49	0.86	0	0	0	1.91	0	0	0	0
44524	Vitvi05_01chr18g26050	0.71	4.1	4.13	1	0.33	NA	1.26	0	0	8.36	0	0	0	0	0	0	0	0	0	0.91	0
43532	Vitvi05_01chr18g16130	60.69	4.04	1.16	3.51	0.01	0.02	206.75	451.09	71.02	90.25	4.5	6.49	2.56	2.73	0.91	8.7	9.52	13.66	25.08	8.19	8.88
6630	Vitvi05_01chr03g12530	5.64	4.03	1.46	2.76	0.01	NA	20.05	30.85	20.1	2.51	4.5	0.93	0	0	0	0	0	0	1.05	2.73	1.78
14908	Vitvi05_01chr07g00180	18.97	4.03	1.37	2.96	0.01	0.05	76.44	109.24	58.96	1.68	25.17	1.86	1.71	0	0	2.9	1.91	0	1.05	0	3.56
10176	Vitvi05_01chr05g02630	1.59	4.02	1.85	2.18	0.03	NA	0	3.86	8.04	3.35	1.8	2.78	0	0	0	0.97	0	0.98	1.05	0.91	0
29151	Vitvi05_01chr12g16560	1.5	4.02	2.01	2.01	0.05	NA	6.27	5.15	1.34	2.51	4.5	0.93	0	0	0	0	0	0	0	1.82	0
14271	Vitvi05_01chr06g16750	131.47	4.01	1.56	2.58	0.02	0.11	1385.81	394.55	80.4	5.85	61.12	29.66	5.96	0	0	0.97	3.81	3.91	0	0	0
27944	Vitvi05_01chr12g04490	1.17	4	2.21	1.82	0.07	NA	1.26	5.15	1.34	4.18	3.6	0	0	0	0	0	0	0	1.05	0	0.89
35469	Vitvi05_01chr14g27570	1.07	4	2.3	1.75	0.09	NA	0	1.29	0	5.02	0	2.78	0	0	0	0	1.91	1.96	2.09	0	0.89
38872	Vitvi05_01chr16g10460	46.08	4	1.02	3.95	0.01	0.01	274.41	241.61	124.62	4.18	27.87	10.2	2.56	0	0	1.94	1.91	0	1.05	0	0.89
25809	Vitvi05_01chr11g02350	93.02	3.99	1.26	3.18	0.01	0.03	537.54	472.94	355.1	3.35	8.09	3.71	0.86	0	0	2.9	3.81	1.96	4.18	0	0.89
39227	Vitvi05_01chr16g14010	8.26	3.99	1.39	2.88	0.01	0.06	28.82	53.98	24.12	4.18	7.2	3.71	0.86	0	0	0	0.96	0	0	0	0
11256	Vitvi05_01chr05g13430	1.48	3.98	1.94	2.06	0.04	NA	0	3.86	1.34	5.02	6.3	3.71	0.86	0	0	0	0	0	1.05	0	0
1573	Vitvi05_01chr01g06910	0.64	3.95	4.25	0.93	0.36	NA	0	0	0	7.53	0	0	0	0	0	0	0	0.98	1.05	0	0
5084	Vitvi05_01chr02g16730	17.4	3.88	1.6	2.43	0.02	0.15	37.59	50.13	115.24	1.68	33.26	15.76	3.41	0	0	2.9	0	0	1.05	0	0
17606	Vitvi05_01chr07g27160	1.37	3.88	2.7	1.44	0.16	NA	2.51	1.29	0	0	7.2	0	0	0	0	0	4.76	0	2.09	0	2.67
5506	Vitvi05_01chr03g01290	2.11	3.87	2.12	1.83	0.07	NA	6.27	6.43	0	0.84	5.4	0.93	0	0	0	0	6.67	1.96	3.14	0	0
27394	Vitvi05_01chr11g18200	3.78	3.87	1.53	2.54	0.02	NA	13.79	15.43	13.4	0.84	3.6	2.78	0	0	0	0	2.86	1.96	1.05	0	0.89
37212	Vitvi05_01chr15g14550	0.82	3.86	3.93	0.99	0.33	NA	0	5.15	0	1.68	5.4	0	0	0	0	0	0	0	0	0	0
31094	Vitvi05_01chr13g12560	0.6	3.85	3.56	1.09	0.28	NA	0	0	0	3.35	0	3.71	0	0	0	0	0.96	0	0	0	0.89
18693	Vitvi05_01chr08g05100	0.87	3.84	2.86	1.35	0.18	NA	3.76	1.29	0	2.51	4.5	0	0	0	0	0.97	0	0	0	0	0
1543	Vitvi05_01chr01g06610	0.47	3.83	4.74	0.81	0.42	NA	0	0	0	3.35	3.6	0	0	0	0	0	0	0	0	0	0
4201	Vitvi05_01chr02g07900	1.43	3.83	2	1.93	0.06	NA	3.76	1.29	5.36	4.18	0.9	1.86	0	0	0	0	0	1.96	2.09	0	0
32181	Vitvi05_01chr13g23430	1.73	3.83	2.26	1.7	0.09	NA	2.51	0	1.34	12.54	0	0.93	0.86	0	0	4.84	0	0	1.05	0	1.78
39668	Vitvi05_01chr16g18420	0.83	3.83	2.3	1.67	0.1	NA	0	2.58	0	4.18	0.9	1.86	0	0	0	0	0	0	1.05	0.91	0.89
42562	Vitvi05_01chr18g06430	0.67	3.83	3.48	1.11	0.28	NA	0	0	0	4.18	0	2.78	0	0	0	0	0	0	2.09	0	0.89
6241	Vitvi05_01chr03g08640	1.22	3.82	2.02	1.9	0.06	NA	6.27	1.29	0	5.02	0.9	0.93	0	0	0	0	0	0.98	1.05	0.91	0.89
1949	Vitvi05_01chr01g10670	1.27	3.81	1.86	2.05	0.05	NA	0	0	0	4.18	4.5	4.64	0	0.91	0	1.94	0.96	0	1.05	0	0.89
36899	Vitvi05_01chr15g11420	0.51	3.78	4.75	0.8	0.43	NA	0	0	0	6.69	0	0	0	0	0	0	0.96	0	0	0	0
43193	Vitvi05_01chr18g12740	1.66	3.78	4.75	0.8	0.43	NA	1.26	14.14	2.68	6.69	0	0	0	0	0	0	0	0	0	0	0
11106	Vitvi05_01chr05g11930	6.29	3.77	1.31	2.9	0.01	0.06	11.28	23.14	29.48	5.85	13.49	4.64	1.71	0	0	0	0	0.98	1.05	0	2.67
29572	Vitvi05_01chr12g20770	3.51	3.77	1.81	2.09	0.04	NA	3.76	6.43	0	1.68	32.36	1.86	1.71	0.91	0	3.87	0	0	0	0	0
44672	Vitvi05_01chr18g27530	31.11	3.75	0.95	3.95	0.01	0.01	229.3	100.25	33.5	5.02	60.22	17.61	3.41	2.73	0	2.9	3.81	4.88	2.09	0	0.89
5087	Vitvi05_01chr02g16760	21.29	3.72	1.64	2.28	0.03	0.19	61.4	33.42	65.66	12.54	100.67	21.32	10.22	0	0	0.97	0.96	6.83	0	0	5.33
12997	Vitvi05_01chr06g04010	4.48	3.72	1.43	2.61	0.01	NA	10.03	9	21.44	5.02	14.39	3.71	1.71	0	0	0	1.91	0	0	0	0
17102	Vitvi05_01chr07g22120	1.31	3.72	1.81	2.06	0.05	NA	0	1.29	0	3.35	2.7	6.49	0.86	0	0	0.97	0.96	0	2.09	0.91	0
41751	Vitvi05_01chr17g16940	2.36	3.72	2.02	1.85	0.07	NA	0	1.29	10.72	0	0	6.49	0	0	0	0.97	2.86	0.98	2.09	4.55	5.33
44284	Vitvi05_01chr18g23650	10.01	3.72	1.13	3.32	0.01	0.03	10.03	18	18.76	8.36	62.02	20.39	6.82	0	0	0	0	1.96	1.05	0	2.67
11183	Vitvi05_01chr05g12700	0.99	3.7	2.66	1.4	0.17	NA	0	0	0	0.84	0.9	4.64	0	0	0	0	0.96	3.91	0	0	3.56
16070	Vitvi05_01chr07g11800	0.77	3.7	2.4	1.55	0.13	NA	0	1.29	0	0.84	0.9	4.64	0	0	0	0.97	1.91	0	0	0	0.89
47239	Vitvi05_01chr19g15810	1.12	3.7	2.41	1.54	0.13	NA	3.76	0	0	0.84	0.9	4.64	0	0	0	3.87	0.96	0	0	1.82	0
5222	Vitvi05_01chr02g18110	0.51	3.69	3.66	1.01	0.32	NA	1.26	0	0	0.84	3.6	1.86	0	0	0	0	0	0	0	0	0
20504	Vitvi05_01chr08g23210	14.79	3.69	1.74	2.13	0.04	0.23	0	0	2.68	0.84	173.46	4.64	10.22	0.91	2.71	5.8	12.38	0.98	0	3.64	3.56
40712	Vitvi05_01chr17g06550	0.62	3.69	3.71	1	0.33	NA	0	0	0	0	6.3	0	0	0	0	0.97	0	0	1.05	0.91	0
43706	Vitvi05_01chr18g17870	1.76	3.69	2.01	1.85	0.07	NA	1.26	10.29	2.68	0	5.4	0.93	0	0	0	2.9	0	0.98	1.05	0	0.89
19350	Vitvi05_01chr08g11670	2.66	3.68	1.51	2.45	0.02	NA	0	2.58	0	12.54	3.6	6.49	0.86	0.91	0	0.97	1.91	0	7.32	0.91	1.78
31284	Vitvi05_01chr13g14460	1.02	3.68	2.14	1.72	0.09	NA	2.51	0	2.68	0.84	4.5	0.93	0	0	0	0	1.91	0.98	0	0	0.89
38842	Vitvi05_01chr16g10160	0.75	3.66	3.04	1.21	0.23	NA	0	1.29	0	1.68	4.5	0	0	0	0	0	0	1.96	0	1.82	0
25091	Vitvi05_01chr10g21950	0.75	3.64	2.34	1.56	0.13	NA	0	0	1.34	3.35	1.8	0.93	0	0	0	1.94	0	0.98	0	0	0.89
39704	Vitvi05_01chr16g18780	0.81	3.62	2.97	1.22	0.23	NA	5.02	0	0	4.18	0.9	0.93	0	0	0	0	0	0	1.05	0	0
33638	Vitvi05_01chr14g09260	2.01	3.6	2.44	1.48	0.15	NA	12.53	5.15	0	2.51	8.99	0	0	0	0.91	0	0	0	0	0	0
9856	Vitvi05_01chr04g24880	2.97	3.59	1.52	2.37	0.02	NA	3.76	12.86	5.36	4.18	5.4	1.86	0.86	0	0	0	0.96	0	2.09	4.55	2.67
14843	Vitvi05_01chr06g22470	5.14	3.58	1.41	2.56	0.02	NA	5.02	9	5.36	1.68	35.06	4.64	3.41	0	0	1.94	1.91	0.98	1.05	0	7.11
44593	Vitvi05_01chr18g26740	12.37	3.58	1.23	2.91	0.01	0.06	32.58	43.7	69.68	4.18	25.17	1.86	2.56	0	0	1.94	2.86	0	1.05	0	0
1338	Vitvi05_01chr01g04560	2.49	3.56	1.69	2.11	0.04	NA	1.26	2.58	4.02	8.36	0	2.78	0	0	0.91	0	1.91	1.96	7.32	1.82	4.44
31584	Vitvi05_01chr13g17460	2.2	3.56	1.81	1.98	0.05	NA	3.76	7.72	1.34	7.53	0.9	2.78	0.86	0	0	0	0	0	0	2.73	5.33
39281	Vitvi05_01chr16g14550	60.71	3.54	0.86	4.15	0.01	0.01	338.31	314.87	209.04	5.85	25.17	10.2	0.86	0.91	1.81	0	0.96	0	0	0	2.67
30818	Vitvi05_01chr13g09800	6.23	3.52	2.72	1.3	0.2	0.59	20.05	44.99	9.38	10.87	0	0	0	0	0.91	0	0	0.98	6.27	0	0
47271	Vitvi05_01chr19g16130	1.06	3.49	1.92	1.83	0.07	NA	0	0	1.34	2.51	4.5	3.71	0	0.91	0	0	0	0	1.05	0.91	0.89
35008	Vitvi05_01chr14g22960	0.84	3.48	2.62	1.34	0.19	NA	0	0	0	3.35	4.5	2.78	0	0.91	0	0.97	0	0	0	0	0
36827	Vitvi05_01chr15g10700	0.56	3.48	2.77	1.26	0.21	NA	0	0	0	0.84	0.9	3.71	0	0	0	0	0	0	1.05	0.91	0.89
9403	Vitvi05_01chr04g20350	1.18	3.47	2.17	1.61	0.11	NA	1.26	3.86	5.36	0.84	0.9	3.71	0	0	0	0	0	0	0	0	1.78
20505	Vitvi05_01chr08g23220	3.3	3.47	4.63	0.75	0.46	NA	0	0	0	0	37.75	0	3.41	0	0	0	4.76	0	0	0	3.56
22772	Vitvi05_01chr09g20930	5.06	3.47	1.33	2.62	0.01	NA	30.08	7.72	9.38	8.36	3.6	7.42	1.71	0	0	0.97	0	1.96	1.05	1.82	1.78
24372	Vitvi05_01chr10g14760	4.82	3.47	1.43	2.44	0.02	NA	0	0	2.68	5.02	1.8	3.71	0	0.91	0	18.36	8.57	10.74	5.23	9.1	6.22
44127	Vitvi05_01chr18g22080	22.65	3.47	4.75	0.73	0.47	0.83	142.85	128.52	62.98	0	5.4	0	0	0	0	0	0	0	0	0	0
3283	Vitvi05_01chr01g24010	3.04	3.46	1.73	2.01	0.05	NA	16.29	11.57	6.7	0	4.5	0.93	0	0	0	1.94	0.96	0	0	0.91	1.78
10930	Vitvi05_01chr05g10170	2.29	3.46	1.76	1.97	0.05	NA	11.28	3.86	8.04	1.68	0	3.71	0	0	0	1.94	0	1.96	0	0.91	0.89
16056	Vitvi05_01chr07g11660	0.73	3.46	3.54	0.98	0.33	NA	0	2.58	0	1.68	0	3.71	0	0	0	2.9	0	0	0	0	0
20117	Vitvi05_01chr08g19340	1.54	3.46	2.06	1.68	0.1	NA	3.76	3.86	2.68	0.84	2.7	1.86	0	0	0	0	1.91	0	0	5.46	0
24409	Vitvi05_01chr10g15130	3.29	3.46	1.68	2.07	0.04	NA	15.04	16.71	12.06	0.84	1.8	2.78	0	0	0	0	0	0	0	0	0
27389	Vitvi05_01chr11g18150	9.84	3.46	1.43	2.43	0.02	0.14	68.92	44.99	21.44	5.85	2.7	1.86	0	0	0.91	0	0	0	0	0.91	0
37635	Vitvi05_01chr15g18780	0.55	3.46	3.15	1.11	0.28	NA	0	0	0	0.84	2.7	1.86	0	0	0	0	0.96	0	0	0	1.78
39357	Vitvi05_01chr16g15310	1.16	3.46	2.15	1.62	0.11	NA	0	0	2.68	0.84	2.7	1.86	0	0	0	0	3.81	0.98	0	1.82	2.67
43054	Vitvi05_01chr18g11350	1.31	3.46	2.62	1.33	0.19	NA	1.26	11.57	1.34	1.68	0	3.71	0	0	0	0	0	0	0	0	0
12275	Vitvi05_01chr05g23620	0.51	3.45	3.79	0.92	0.37	NA	1.26	0	0	0.84	4.5	0	0	0	0	0	0	0	1.05	0	0
19184	Vitvi05_01chr08g10010	0.87	3.45	2.34	1.48	0.15	NA	0	1.29	2.68	1.68	1.8	1.86	0	0	0	0.97	0	0	0	2.73	0
20895	Vitvi05_01chr09g02160	3.3	3.45	1.76	1.97	0.05	NA	2.51	5.15	33.5	1.68	1.8	1.86	0	0	0	0.97	0.96	0	1.05	0	0
34051	Vitvi05_01chr14g13390	1.5	3.45	1.91	1.81	0.08	NA	0	2.58	6.7	1.68	0.9	2.78	0	0	0	0	0.96	0	4.18	1.82	0.89
38101	Vitvi05_01chr16g02750	3.16	3.45	1.57	2.2	0.03	NA	2.51	2.58	1.34	7.53	0.9	1.86	0.86	0	0	0	0	1.96	7.32	7.28	13.32
10360	Vitvi05_01chr05g04470	0.74	3.44	3.04	1.13	0.26	NA	0	3.86	0	2.51	0	2.78	0	0	0	0.97	0	0.98	0	0	0
17398	Vitvi05_01chr07g25080	10.74	3.44	1.44	2.39	0.02	0.15	55.14	38.56	60.3	2.51	1.8	0.93	0	0	0	0	0	0	0	0	1.78
23172	Vitvi05_01chr10g02760	1.81	3.44	2.03	1.7	0.09	NA	5.02	3.86	1.34	1.68	2.7	0.93	0	0	0	0	0	6.83	1.05	3.64	0
23193	Vitvi05_01chr10g02970	2.85	3.44	1.81	1.9	0.06	NA	7.52	12.86	16.08	2.51	0	2.78	0	0	0	0	0	0	0	0.91	0
36326	Vitvi05_01chr15g05690	8.4	3.44	1.46	2.36	0.02	0.16	46.37	41.13	32.16	2.51	0.9	1.86	0	0	0	0	0	0	1.05	0	0
38073	Vitvi05_01chr16g02470	0.52	3.44	3.72	0.93	0.36	NA	0	0	1.34	2.51	0	2.78	0	0	0	0	0	0	1.05	0	0
13961	Vitvi05_01chr06g13650	1.86	3.43	2.03	1.7	0.1	NA	2.51	0	5.36	1.68	3.6	0	0	0	0	6.77	0.96	4.88	2.09	0	0
18046	Vitvi05_01chr07g31560	5.66	3.43	1.64	2.1	0.04	NA	16.29	16.71	45.56	2.51	2.7	0	0	0	0	0	0	0	1.05	0	0
22086	Vitvi05_01chr09g14070	10.56	3.43	1.47	2.34	0.02	0.17	65.16	43.7	44.22	2.51	2.7	0	0	0	0	0	0	0	0	0	0
27242	Vitvi05_01chr11g16680	1.18	3.41	2	1.71	0.09	NA	0	1.29	0	3.35	0.9	0.93	0	0	0	0	1.91	0	2.09	3.64	3.56
29178	Vitvi05_01chr12g16830	0.68	3.41	2.74	1.25	0.22	NA	0	0	0	3.35	0.9	0.93	0	0	0	0.97	1.91	0	2.09	0	0
41093	Vitvi05_01chr17g10360	0.5	3.41	3.21	1.07	0.29	NA	0	0	1.34	3.35	0.9	0.93	0	0	0	0	0	0.98	0	0	0
20506	Vitvi05_01chr08g23230	22.33	3.4	1.51	2.27	0.03	0.19	3.76	0	8.04	0.84	265.14	12.98	11.07	3.64	11.74	0	2.86	1.96	2.09	7.28	3.56
46062	Vitvi05_01chr19g04040	1.41	3.4	2.41	1.42	0.16	NA	8.78	1.29	2.68	3.35	1.8	0	0	0	0	0	0	0	3.14	0	0
43486	Vitvi05_01chr18g15670	1.06	3.39	2.14	1.59	0.12	NA	1.26	3.86	2.68	4.18	0.9	0	0	0	0	0	0.96	0	1.05	0.91	0
6101	Vitvi05_01chr03g07240	15.91	3.38	0.81	4.22	0.01	0.01	63.91	55.27	34.84	7.53	44.94	21.32	2.56	1.82	2.71	0	1.91	0	0	0.91	0.89
7411	Vitvi05_01chr04g00430	18.46	3.38	1.97	1.73	0.09	0.4	97.74	141.37	16.08	5.02	0	0	0	0	0	0	1.91	0	3.14	3.64	8
3366	Vitvi05_01chr01g24840	3.85	3.37	1.41	2.41	0.02	NA	0	0	0	8.36	6.3	3.71	0	0.91	0.91	4.84	7.62	3.91	2.09	16.37	2.67
44138	Vitvi05_01chr18g22190	5.22	3.35	1.67	2.01	0.05	NA	2.51	1.29	10.72	3.35	49.44	0	4.26	0.91	0	3.87	0	1.96	0	0	0
5112	Vitvi05_01chr02g17010	14.84	3.33	1.06	3.15	0.01	0.04	43.86	79.68	64.32	7.53	15.28	3.71	2.56	0	0	2.9	0.96	0	0	0	1.78
8862	Vitvi05_01chr04g14940	4.34	3.33	1.76	1.9	0.06	NA	26.32	3.86	13.4	5.85	0.9	2.78	0.86	0	0	3.87	0	0	6.27	0	0.89
5514	Vitvi05_01chr03g01370	8.59	3.32	1.29	2.59	0.01	0.11	51.38	23.14	32.16	7.53	8.09	1.86	1.71	0	0	0	0	1.96	1.05	0	0
27492	Vitvi05_01chr11g19180	0.62	3.24	3.74	0.87	0.39	NA	0	0	2.68	0	0	4.64	0	0	0	0	0	0	1.05	0	0.89
43697	Vitvi05_01chr18g17780	0.49	3.24	4.76	0.69	0.5	NA	0	0	2.68	0	0	4.64	0	0	0	0	0	0	0	0	0
41964	Vitvi05_01chr18g00450	3.72	3.23	1.63	1.99	0.05	NA	16.29	3.86	18.76	2.51	1.8	4.64	0.86	0	0	0	1.91	0	4.18	0	0.89
1175	Vitvi05_01chr01g02930	0.31	3.22	4.76	0.68	0.5	NA	0	0	0	0.84	0	3.71	0	0	0	0	0	0	0	0	0
18904	Vitvi05_01chr08g07210	0.31	3.22	4.76	0.68	0.5	NA	0	0	0	0.84	0	3.71	0	0	0	0	0	0	0	0	0
27746	Vitvi05_01chr12g02510	23.22	3.22	0.68	4.75	0.01	0.01	85.21	100.25	60.3	18.39	37.75	25.95	4.26	4.55	0	4.84	0	0.98	3.14	0	2.67
31598	Vitvi05_01chr13g17600	0.37	3.22	4.76	0.68	0.5	NA	0	0	0	0	2.7	1.86	0	0	0	0.97	0	0	0	0	0
36965	Vitvi05_01chr15g12080	0.75	3.22	3.02	1.07	0.29	NA	0	0	0	0	1.8	2.78	0	0	0	0	2.86	1.96	0	1.82	0
15337	Vitvi05_01chr07g04470	0.51	3.21	2.86	1.13	0.27	NA	0	0	0	0.84	0.9	2.78	0	0	0	0.97	0	0.98	1.05	0	0
23715	Vitvi05_01chr10g08190	0.71	3.21	3.07	1.05	0.3	NA	3.76	0	1.34	0.84	0	3.71	0	0	0	0	0.96	0	0	0	0
27832	Vitvi05_01chr12g03370	1.35	3.21	2.95	1.09	0.28	NA	0	10.29	5.36	0	3.6	0.93	0	0	0	0	0	0	0	0	0
39006	Vitvi05_01chr16g11800	0.93	3.21	2.79	1.15	0.26	NA	0	3.86	0	0	3.6	0.93	0	0	0	0.97	0	0.98	0	0	3.56
42242	Vitvi05_01chr18g03230	0.82	3.21	2.86	1.13	0.27	NA	2.51	3.86	1.34	0	3.6	0.93	0	0	0	0	0	0	0	0	0
1768	Vitvi05_01chr01g08860	0.37	3.2	4.07	0.79	0.44	NA	0	0	0	0.84	1.8	1.86	0	0	0	0	0.96	0	0	0	0
7395	Vitvi05_01chr04g00270	0.65	3.2	4.36	0.74	0.47	NA	0	0	0	0	4.5	0	0	0	0	0.97	0	0	4.18	0	0
12612	Vitvi05_01chr06g00160	3.85	3.2	1.69	1.91	0.06	NA	18.8	16.71	6.7	0.84	0	3.71	0	0	0	0	0.96	0	1.05	2.73	6.22
28690	Vitvi05_01chr12g11950	2.37	3.2	1.94	1.66	0.1	NA	5.02	14.14	6.7	3.35	5.4	0	0	0	0.91	0	0	0	0	0	0
29504	Vitvi05_01chr12g20090	1.06	3.2	1.97	1.63	0.11	NA	1.26	1.29	0	0.84	0.9	2.78	0	0	0	0	0.96	0	4.18	0.91	2.67
33101	Vitvi05_01chr14g03890	0.42	3.2	4.76	0.68	0.51	NA	0	0	0	0	4.5	0	0	0	0	0	0	0	0	0	1.78
36525	Vitvi05_01chr15g07680	0.56	3.2	4.76	0.68	0.51	NA	3.76	0	0	0	4.5	0	0	0	0	0	0	0	0	0	0
39277	Vitvi05_01chr16g14510	1.85	3.2	4.76	0.68	0.51	NA	2.51	16.71	4.02	0	4.5	0	0	0	0	0	0	0	0	0	0
39526	Vitvi05_01chr16g17000	3.02	3.2	1.63	1.97	0.05	NA	3.76	7.72	2.68	0.84	0.9	2.78	0	0	0	3.87	0.96	5.86	5.23	1.82	8.88
43004	Vitvi05_01chr18g10850	2.89	3.2	1.65	1.95	0.06	NA	8.78	11.57	13.4	4.18	3.6	0.93	0	0	0.91	0	0	0	0	0	0
1815	Vitvi05_01chr01g09330	0.86	3.19	2.23	1.44	0.16	NA	0	0	0	0.84	2.7	0.93	0	0	0	0	0.96	0	2.09	1.82	3.56
2834	Vitvi05_01chr01g19520	0.56	3.19	2.81	1.14	0.26	NA	0	0	0	0.84	2.7	0.93	0	0	0	0.97	0	1.96	0	0.91	0
10001	Vitvi05_01chr05g00880	3.5	3.19	1.67	1.91	0.06	NA	12.53	19.28	16.08	0.84	1.8	1.86	0	0	0	0	0	0	0	0	0
16072	Vitvi05_01chr07g11820	0.5	3.19	3.8	0.84	0.41	NA	1.26	0	0	1.68	0	2.78	0	0	0	0	0	0	0	0	1.78
20574	Vitvi05_01chr08g23910	1	3.19	1.92	1.67	0.1	NA	0	0	0	0.84	1.8	1.86	0	0	0	0.97	1.91	1.96	1.05	2.73	1.78
26317	Vitvi05_01chr11g07430	0.91	3.19	2.61	1.23	0.23	NA	2.51	2.58	0	1.68	0	2.78	0	0	0	0	0	0	3.14	0	0.89
29394	Vitvi05_01chr12g18990	0.69	3.19	2.44	1.31	0.2	NA	1.26	1.29	1.34	1.68	0	2.78	0	0	0	0.97	0.96	0	0	0	0
30653	Vitvi05_01chr13g08150	2.92	3.19	1.91	1.68	0.1	NA	2.51	18	18.76	0.84	2.7	0.93	0	0	0	0	0	0	0	0	0
36206	Vitvi05_01chr15g04490	0.45	3.19	3.32	0.97	0.34	NA	0	1.29	0	0.84	2.7	0.93	0	0	0	0	0	0	0	0.91	0
40505	Vitvi05_01chr17g04480	11.1	3.19	1.27	2.53	0.02	0.12	70.17	59.12	17.42	4.18	5.4	6.49	1.71	0	0	0.97	0	0.98	0	0	0
43129	Vitvi05_01chr18g12100	1.22	3.19	2.39	1.34	0.19	NA	3.76	1.29	6.7	1.68	0	2.78	0	0	0	0	0	0	2.09	0	0
44221	Vitvi05_01chr18g23020	0.57	3.19	4.35	0.74	0.47	NA	0	0	4.02	1.68	0	2.78	0	0	0	0	0	0	0	0	0
10456	Vitvi05_01chr05g05430	2.17	3.18	1.99	1.61	0.11	NA	11.28	6.43	9.38	0.84	3.6	0	0	0	0	0.97	0	0	0	0	0
17369	Vitvi05_01chr07g24790	0.36	3.18	4.76	0.67	0.51	NA	0	0	0	0.84	3.6	0	0	0	0	0	0.96	0	0	0	0
35766	Vitvi05_01chr15g00090	0.49	3.18	3.26	0.98	0.33	NA	0	0	0	1.68	0.9	1.86	0	0	0	0.97	0	0	0	1.82	0
44598	Vitvi05_01chr18g26790	0.69	3.18	3.13	1.02	0.31	NA	1.26	0	2.68	0.84	3.6	0	0	0	0	0	0	1.96	0	0	0
12995	Vitvi05_01chr06g03990	2.82	3.17	1.76	1.8	0.08	NA	1.26	1.29	0	1.68	2.7	0	0	0	0	0.97	0	0	20.9	5.46	8
15134	Vitvi05_01chr07g02440	1.19	3.17	2.05	1.55	0.13	NA	3.76	0	6.7	1.68	1.8	0.93	0	0	0	0.97	0.96	0.98	0	0	0
24043	Vitvi05_01chr10g11470	3.19	3.17	1.46	2.18	0.03	NA	2.51	6.43	17.42	5.85	4.5	5.56	0.86	0.91	0	0	0	0	1.05	2.73	0
33478	Vitvi05_01chr14g07660	1.92	3.17	1.88	1.69	0.1	NA	6.27	7.72	5.36	2.51	0	1.86	0	0	0	0	0.96	0	3.14	0.91	0
39273	Vitvi05_01chr16g14470	10.77	3.17	1.34	2.38	0.02	0.16	51.38	66.83	25.46	2.51	11.69	1.86	0	0	1.81	0	0	0	0	0	0
13722	Vitvi05_01chr06g11260	0.65	3.16	4.2	0.76	0.46	NA	0	0	5.36	1.68	2.7	0	0	0	0	0	0	0	0	0	0
14803	Vitvi05_01chr06g22070	0.63	3.16	3.49	0.91	0.37	NA	0	0	0	6.69	0.9	0.93	0.86	0	0	0	0	0	0	0	0
17647	Vitvi05_01chr07g27570	0.99	3.16	2.03	1.56	0.13	NA	0	2.58	0	2.51	0.9	0.93	0	0	0	1.94	1.91	0.98	2.09	0.91	0
25485	Vitvi05_01chr10g25890	0.65	3.16	4.2	0.76	0.46	NA	0	0	5.36	2.51	0	1.86	0	0	0	0	0	0	0	0	0
35885	Vitvi05_01chr15g01280	0.53	3.16	3.22	0.99	0.33	NA	0	1.29	1.34	1.68	2.7	0	0	0	0	0	0	0	0	0	0.89
39303	Vitvi05_01chr16g14770	0.3	3.16	4.76	0.67	0.51	NA	0	0	0	1.68	2.7	0	0	0	0	0	0	0	0	0	0
33631	Vitvi05_01chr14g09190	0.45	3.15	3.32	0.95	0.35	NA	1.26	0	0	2.51	0.9	0.93	0	0	0	0	0	0	1.05	0	0
44301	Vitvi05_01chr18g23820	4.53	3.15	1.71	1.85	0.07	NA	12.53	11.57	34.84	3.35	0	0.93	0	0	0	0	1.91	0.98	0	1.82	0
45389	Vitvi05_01chr18g34700	30.07	3.15	0.64	4.93	0.01	0.01	52.63	93.82	73.7	34.27	134.82	34.29	11.07	9.1	2.71	0	0.96	0.98	0	0.91	1.78
10994	Vitvi05_01chr05g10810	0.29	3.14	4.76	0.66	0.51	NA	0	0	0	2.51	1.8	0	0	0	0	0	0	0	0	0	0
18593	Vitvi05_01chr08g04100	50.73	3.14	0.74	4.26	0.01	0.01	235.57	272.46	202.34	8.36	17.98	12.98	0	1.82	2.71	2.9	0.96	0.98	1.05	0	0.89
28094	Vitvi05_01chr12g05990	37.3	3.14	1.69	1.86	0.07	0.34	139.09	190.21	221.1	4.18	0	0	0	0	0	2.9	0.96	0.98	0	0	0
841	Vitvi05_01chr00g08410	0.78	3.13	2.78	1.13	0.26	NA	0	0	2.68	3.35	0.9	0	0	0	0	1.94	0	0.98	0	0	1.78
9253	Vitvi05_01chr04g18850	0.35	3.13	4.76	0.66	0.52	NA	0	0	0	3.35	0	0.93	0	0	0	0	0	0	0	0.91	0
22885	Vitvi05_01chr09g22060	0.55	3.13	4.43	0.71	0.49	NA	0	3.86	0	3.35	0	0.93	0	0	0	0	0	0	0	0	0
29451	Vitvi05_01chr12g19560	0.85	3.13	3.03	1.04	0.31	NA	5.02	0	1.34	3.35	0	0.93	0	0	0	0	0	0	2.09	0	0
6535	Vitvi05_01chr03g11580	4.88	3.11	1.34	2.34	0.02	NA	17.55	16.71	10.72	9.2	13.49	0	1.71	0	0.91	0.97	0	0	1.05	0	0.89
42922	Vitvi05_01chr18g10030	1.65	3.11	2.46	1.27	0.21	NA	6.27	2.58	10.72	4.18	0	0	0	0	0	0	0.96	0	0	0	0
7347	Vitvi05_01chr03g19700	1.31	3.1	3.57	0.88	0.39	NA	1.26	14.14	0	4.18	0	0	0	0	0	0	0	0	0	0	0
12633	Vitvi05_01chr06g00370	1.66	3.1	4.76	0.66	0.52	NA	5.02	10.29	5.36	4.18	0	0	0	0	0	0	0	0	0	0	0
37926	Vitvi05_01chr16g01000	38.63	3.1	1.14	2.72	0.01	0.08	172.92	219.77	88.44	18.39	43.15	19.46	9.37	0	0	0.97	1.91	2.93	2.09	0	0
39266	Vitvi05_01chr16g14400	0.34	3.1	4.76	0.66	0.52	NA	0	0	0	4.18	0	0	0	0	0	0	0	0	0	0	0.89
43192	Vitvi05_01chr18g12730	2.63	3.1	4.76	0.66	0.52	NA	5.02	15.43	14.74	4.18	0	0	0	0	0	0	0	0	0	0	0
44615	Vitvi05_01chr18g26960	1.14	3.1	1.85	1.68	0.1	NA	1.26	2.58	1.34	0.84	1.8	5.56	0	0	0.91	0	0.96	0.98	0	0	0.89
46395	Vitvi05_01chr19g07370	0.79	3.1	3.62	0.86	0.4	NA	0	3.86	0	4.18	0	0	0	0	0	0	0	1.96	0	0	1.78
20971	Vitvi05_01chr09g02920	1.63	3.08	2.23	1.39	0.17	NA	3.76	5.15	2.68	0.84	7.2	0	0.86	0	0	0	0	3.91	0	0	0
23617	Vitvi05_01chr10g07210	42.42	3.08	1.14	2.71	0.01	0.09	146.6	223.62	246.56	7.53	1.8	5.56	0.86	0	0.91	0	2.86	0	0	0	0
35430	Vitvi05_01chr14g27180	2729.62	3.08	0.92	3.36	0.01	0.02	12235.4	15694.3	11751.6	120.34	494.32	404	85.14	26.37	9.03	8.7	22.85	85.85	1.05	0.91	4.44
43035	Vitvi05_01chr18g11160	1.52	3.08	1.89	1.63	0.11	NA	5.02	1.29	0	2.51	0.9	4.64	0	0	0.91	0	0.96	3.91	0	0.91	1.78
43611	Vitvi05_01chr18g16920	200.33	3.08	1.11	2.77	0.01	0.08	487.42	1164.36	1326.58	8.36	3.6	10.2	2.56	0	0	0	0	0	0	0	1.78
44710	Vitvi05_01chr18g27910	23.16	3.08	1.34	2.31	0.03	0.18	124.05	109.24	103.18	0.84	1.8	5.56	0.86	0	0	0	0.96	0	0	0.91	0
4319	Vitvi05_01chr02g09080	209.58	3.07	1.5	2.06	0.04	0.26	1115.16	1351.99	641.85	19.22	1.8	0.93	1.71	0.91	0	1.94	0	0.98	6.27	0	0.89
41284	Vitvi05_01chr17g12270	52.13	3.07	0.86	3.61	0.01	0.01	127.81	483.22	108.54	7.53	26.07	11.12	1.71	0	3.62	3.87	0.96	1.96	1.05	1.82	2.67
34398	Vitvi05_01chr14g16860	2.63	3.06	1.54	2	0.05	NA	2.51	5.15	5.36	3.35	1.8	2.78	0	0.91	0	2.9	0.96	4.88	5.23	2.73	0.89
22984	Vitvi05_01chr10g00880	83.6	3.04	1.04	2.95	0.01	0.05	694.16	281.45	167.5	10.03	27.87	57.45	2.56	6.37	2.71	0	0	3.91	0	0	0
28099	Vitvi05_01chr12g06040	158.8	3.04	0.89	3.44	0.01	0.02	770.59	737.68	727.61	35.94	2.7	18.54	5.11	1.82	0	8.7	13.33	8.78	19.86	8.19	23.09
18912	Vitvi05_01chr08g07290	1.2	3.03	2.03	1.49	0.14	NA	1.26	1.29	0	5.85	0	1.86	0.86	0	0	0.97	0	1.96	2.09	1.82	0
28093	Vitvi05_01chr12g05980	436.66	3.02	0.77	3.93	0.01	0.01	1623.88	2380.11	2452.15	23.4	7.2	19.46	1.71	3.64	0.91	0.97	2.86	5.86	12.54	2.73	12.43
10071	Vitvi05_01chr05g01580	1677.65	3.01	0.73	4.13	0.01	0.01	6175.98	8078.49	5646.65	1260.13	1980.86	907.15	381.43	58.19	75.85	48.32	141.81	228.28	75.24	28.19	78.13
39340	Vitvi05_01chr16g15140	4.21	3.01	1.43	2.11	0.04	NA	6.27	19.28	18.76	5.85	6.3	1.86	1.71	0	0	0	0.96	0	2.09	0	0
39870	Vitvi05_01chr16g20440	5.41	3	1.43	2.11	0.04	NA	11.28	18	18.76	2.51	24.27	0.93	3.41	0	0	0.97	0.96	0	0	0	0
24647	Vitvi05_01chr10g17510	70.76	2.99	1.19	2.54	0.02	0.12	195.47	190.21	95.14	40.95	363.1	66.72	51.09	5.46	2.71	16.43	8.57	16.59	0	0.91	8
5921	Vitvi05_01chr03g05440	18.69	2.98	0.95	3.14	0.01	0.04	100.24	66.83	75.04	2.51	17.98	7.42	2.56	0	0.91	2.9	0.96	0.98	1.05	0.91	0
39280	Vitvi05_01chr16g14540	126.44	2.98	0.86	3.48	0.01	0.02	655.32	643.87	531.97	10.03	31.46	7.42	2.56	3.64	0	0	3.81	1.96	0	1.82	2.67
26071	Vitvi05_01chr11g04970	101.25	2.97	0.53	5.69	0.01	0.01	347.08	519.21	341.7	31.76	119.54	55.6	13.63	2.73	9.94	0.97	8.57	6.83	27.17	12.74	21.31
29577	Vitvi05_01chr12g20820	20.45	2.96	0.85	3.49	0.01	0.02	2.51	3.86	4.02	49.31	177.96	16.68	20.44	10.01	0.91	6.77	2.86	8.78	0	0.91	1.78
4481	Vitvi05_01chr02g10700	0.25	2.92	4.77	0.62	0.55	NA	0	0	0	0	0	3.71	0	0	0	0	0	0	0	0	0
14227	Vitvi05_01chr06g16310	0.25	2.92	4.77	0.62	0.55	NA	0	0	0	0	0	3.71	0	0	0	0	0	0	0	0	0
22019	Vitvi05_01chr09g13400	5.84	2.92	4.77	0.62	0.55	NA	17.55	47.56	18.76	0	0	3.71	0	0	0	0	0	0	0	0	0
22990	Vitvi05_01chr10g00940	11.91	2.92	4.77	0.62	0.55	0.87	73.93	52.7	48.24	0	0	3.71	0	0	0	0	0	0	0	0	0
42196	Vitvi05_01chr18g02770	0.37	2.92	4.77	0.62	0.55	NA	0	0	0	0	0	3.71	0	0	0	0	0	0	0	0.91	0.89
43191	Vitvi05_01chr18g12720	500.67	2.92	1.17	2.51	0.02	0.12	2890.64	2449.51	2047.48	71.03	8.99	18.54	9.37	0.91	2.71	0	0.96	8.78	1.05	0	0
46371	Vitvi05_01chr19g07130	0.25	2.92	4.77	0.62	0.55	NA	0	0	0	0	0	3.71	0	0	0	0	0	0	0	0	0
20374	Vitvi05_01chr08g21910	3.75	2.91	1.76	1.66	0.1	NA	10.03	20.57	6.7	0	7.2	0	0	0	0.91	2.9	0.96	2.93	3.14	0.91	0
25132	Vitvi05_01chr10g22360	0.74	2.91	2.81	1.04	0.31	NA	0	0	1.34	0	0.9	2.78	0	0	0	1.94	0	0	3.14	0	0.89
34241	Vitvi05_01chr14g15290	0.37	2.91	4.77	0.62	0.55	NA	0	0	0	0	0.9	2.78	0	0	0	0	0	0	0	0	1.78
44186	Vitvi05_01chr18g22670	17.84	2.91	1.39	2.11	0.04	0.24	66.41	92.54	100.5	0	4.5	2.78	0.86	0	0	0	0	0	0	0	0
737	Vitvi05_01chr00g07370	0.63	2.9	3.7	0.79	0.44	NA	0	2.58	0	0	1.8	1.86	0	0	0	0	0	0	3.14	0	0
6751	Vitvi05_01chr03g13740	0.84	2.9	2.3	1.27	0.21	NA	1.26	0	1.34	2.51	0.9	3.71	0.86	0	0	0	1.91	0	0	0	0
20236	Vitvi05_01chr08g20530	1.11	2.9	2.02	1.44	0.16	NA	0	0	0	2.51	1.8	2.78	0	0	0.91	2.9	0	2.93	1.05	0	1.78
24170	Vitvi05_01chr10g12740	1.12	2.9	2.04	1.43	0.16	NA	0	1.29	5.36	2.51	1.8	2.78	0	0.91	0	0	0	0.98	1.05	0	0
24348	Vitvi05_01chr10g14520	0.77	2.9	2.47	1.18	0.24	NA	0	0	0	0	0.9	2.78	0	0	0	0.97	0.96	3.91	1.05	0.91	0
25060	Vitvi05_01chr10g21640	0.39	2.9	4.77	0.61	0.55	NA	0	0	0	0	1.8	1.86	0	0	0	0	0	0	2.09	0	0
36038	Vitvi05_01chr15g02810	1.01	2.9	2.55	1.14	0.26	NA	0	0	0	0	1.8	1.86	0	0	0	0	0	2.93	3.14	0.91	4.44
39458	Vitvi05_01chr16g16320	0.53	2.9	3.28	0.89	0.38	NA	1.26	0	0	0	1.8	1.86	0	0	0	0	1.91	0	1.05	0	0
5627	Vitvi05_01chr03g02500	0.25	2.89	4.77	0.61	0.55	NA	0	0	0	0	2.7	0.93	0	0	0	0	0	0	0	0	0
6431	Vitvi05_01chr03g10540	0.39	2.89	4.09	0.71	0.49	NA	0	0	1.34	0.84	0	2.78	0	0	0	0	0	0	0	0	0.89
6635	Vitvi05_01chr03g12580	0.31	2.89	4.77	0.61	0.55	NA	0	0	0	0	2.7	0.93	0	0	0	0	0	0	0	0	0.89
9378	Vitvi05_01chr04g20100	0.81	2.89	3	0.97	0.34	NA	0	3.86	2.68	0.84	0	2.78	0	0	0	0	0	1.96	0	0	0
13096	Vitvi05_01chr06g05000	1.75	2.89	4.77	0.61	0.55	NA	3.76	0	18.76	0	2.7	0.93	0	0	0	0	0	0	0	0	0
16546	Vitvi05_01chr07g16560	0.56	2.89	3.16	0.92	0.37	NA	0	0	0	0.84	0	2.78	0	0	0	0	0	0	2.09	0.91	1.78
27488	Vitvi05_01chr11g19140	0.62	2.89	3.22	0.9	0.38	NA	0	2.58	0	0.84	0	2.78	0	0	0	0	0	0	2.09	0	0.89
36288	Vitvi05_01chr15g05310	1.85	2.89	2.35	1.24	0.22	NA	17.55	3.86	2.68	0	2.7	0.93	0	0	0	0	0	0	0	0	0
39372	Vitvi05_01chr16g15460	2.14	2.89	1.71	1.7	0.1	NA	5.02	9	4.02	2.51	3.6	0.93	0	0	0.91	0	0.96	0	4.18	0.91	0
40345	Vitvi05_01chr17g02880	0.36	2.89	4.77	0.61	0.55	NA	0	0	0	0.84	0	2.78	0	0	0	0	0	0	0	0	1.78
43696	Vitvi05_01chr18g17770	0.42	2.89	4.02	0.72	0.48	NA	1.26	0	1.34	0	2.7	0.93	0	0	0	0	0	0	0	0	0
44095	Vitvi05_01chr18g21760	3.44	2.89	1.51	1.93	0.06	NA	6.27	3.86	18.76	5.02	4.5	3.71	0	0	1.81	0	0	0	3.14	0	4.44
44165	Vitvi05_01chr18g22460	1.63	2.89	2.12	1.37	0.18	NA	7.52	6.43	2.68	0	1.8	1.86	0	0	0	0	0.96	0	3.14	0	0
45947	Vitvi05_01chr19g02890	0.91	2.89	2.12	1.37	0.18	NA	0	0	0	3.35	0.9	2.78	0.86	0	0	0.97	0	1.96	1.05	0	1.78
450	Vitvi05_01chr00g04500	0.31	2.88	4.77	0.61	0.55	NA	0	0	0	0	3.6	0	0	0	0	0	0	0	1.05	0	0
1603	Vitvi05_01chr01g07210	0.24	2.88	4.77	0.61	0.55	NA	0	0	0	0	3.6	0	0	0	0	0	0	0	0	0	0
6594	Vitvi05_01chr03g12170	0.31	2.88	4.77	0.61	0.55	NA	0	0	0	0	3.6	0	0	0	0	0	0	0	1.05	0	0
12168	Vitvi05_01chr05g22550	0.67	2.88	4.18	0.69	0.5	NA	3.76	2.58	0	0	3.6	0	0	0	0	0	0	0	0	0	0
16456	Vitvi05_01chr07g15660	1.2	2.88	2.42	1.19	0.24	NA	0	3.86	2.68	0	3.6	0	0	0	0	0.97	0	1.96	2.09	2.73	0
25571	Vitvi05_01chr10g26750	0.3	2.88	4.77	0.61	0.55	NA	0	0	0	0	3.6	0	0	0	0	0	0	0	0	0	0.89
27412	Vitvi05_01chr11g18380	0.24	2.88	4.77	0.61	0.55	NA	0	0	0	0	3.6	0	0	0	0	0	0	0	0	0	0
28140	Vitvi05_01chr12g06450	0.31	2.88	4.77	0.61	0.55	NA	0	0	0	0	3.6	0	0	0	0	0	0	0	1.05	0	0
36151	Vitvi05_01chr15g03940	0.61	2.88	2.82	1.02	0.31	NA	0	2.58	0	0.84	0.9	1.86	0	0	0	0	1.91	0	1.05	0	0
36623	Vitvi05_01chr15g08660	1.42	2.88	1.82	1.59	0.12	NA	0	1.29	2.68	3.35	1.8	1.86	0	0	0.91	0	2.86	1.96	0	2.73	1.78
38525	Vitvi05_01chr16g06990	0.31	2.88	4.77	0.61	0.55	NA	0	0	0	0	3.6	0	0	0	0	0	0	0	1.05	0	0
39575	Vitvi05_01chr16g17490	0.8	2.88	3.5	0.83	0.42	NA	2.51	0	0	0	3.6	0	0	0	0	0	0	0	3.14	0	2.67
39715	Vitvi05_01chr16g18890	0.24	2.88	4.77	0.61	0.55	NA	0	0	0	0	3.6	0	0	0	0	0	0	0	0	0	0
40972	Vitvi05_01chr17g09150	0.24	2.88	4.77	0.61	0.55	NA	0	0	0	0	3.6	0	0	0	0	0	0	0	0	0	0
41685	Vitvi05_01chr17g16280	1.12	2.88	2.55	1.14	0.26	NA	2.51	7.72	0	0.84	0	2.78	0	0	0	1.94	0.96	0	0	0	0
42394	Vitvi05_01chr18g04750	0.9	2.88	3.4	0.85	0.4	NA	7.52	1.29	0	0	3.6	0	0	0	0	0	0	0	1.05	0	0
44150	Vitvi05_01chr18g22310	0.67	2.88	3.56	0.81	0.42	NA	3.76	1.29	1.34	0	3.6	0	0	0	0	0	0	0	0	0	0
46253	Vitvi05_01chr19g05950	0.42	2.88	4.77	0.61	0.55	NA	0	0	0	0	3.6	0	0	0	0	0	0	0	0	0	2.67
99	Vitvi05_01chr00g00990	0.43	2.87	2.95	0.98	0.34	NA	0	0	0	0.84	1.8	0.93	0	0	0	0	0	0	1.05	0.91	0.89
1173	Vitvi05_01chr01g02910	0.41	2.87	4	0.72	0.48	NA	0	2.58	0	0.84	1.8	0.93	0	0	0	0	0	0	0	0	0
2712	Vitvi05_01chr01g18300	0.96	2.87	2.32	1.24	0.22	NA	6.27	0	2.68	0.84	0.9	1.86	0	0	0	0	0.96	0	0	0.91	0
4183	Vitvi05_01chr02g07720	2.69	2.87	1.72	1.68	0.1	NA	6.27	11.57	12.06	0.84	0.9	1.86	0	0	0	3.87	0.96	0	1.05	0.91	0
23323	Vitvi05_01chr10g04270	1.29	2.87	2.02	1.43	0.16	NA	5.02	1.29	6.7	0.84	0.9	1.86	0	0	0	0	0	0	0	1.82	0.89
28091	Vitvi05_01chr12g05960	74.47	2.87	0.93	3.12	0.01	0.04	343.32	362.42	364.48	10.03	1.8	7.42	0	0	2.71	2.9	4.76	7.81	3.14	3.64	2.67
35569	Vitvi05_01chr14g28570	22.85	2.87	1.49	1.93	0.06	0.31	62.65	142.66	127.3	0	2.7	0.93	0	0	0	0.97	1.91	0	0	3.64	0
35758	Vitvi05_01chr15g00010	1.68	2.87	2.1	1.37	0.18	NA	2.51	0	4.02	0.84	0.9	1.86	0	0	0	1.94	2.86	0	9.41	0	0.89
37824	Vitvi05_01chr15g20670	1.22	2.87	1.95	1.48	0.15	NA	0	0	0	4.18	1.8	0.93	0	0	0.91	1.94	0	1.96	1.05	4.55	0.89
46234	Vitvi05_01chr19g05760	0.38	2.87	3.5	0.82	0.42	NA	0	0	0	0.84	1.8	0.93	0	0	0	0.97	0	0	1.05	0	0
46245	Vitvi05_01chr19g05870	1.62	2.87	2.07	1.39	0.17	NA	5.02	11.57	4.02	0.84	0.9	1.86	0	0	0	0	0	0	0	0	0
1393	Vitvi05_01chr01g05110	2.17	2.86	1.77	1.62	0.11	NA	0	0	2.68	0.84	2.7	0	0	0	0	4.84	2.86	2.93	3.14	6.37	6.22
11064	Vitvi05_01chr05g11510	1.5	2.86	2.11	1.36	0.18	NA	1.26	3.86	4.02	4.18	2.7	0	0.86	0	0	1.94	0	0	0	3.64	0
13964	Vitvi05_01chr06g13680	0.36	2.86	4.77	0.6	0.55	NA	0	0	0	0.84	2.7	0	0	0	0	0	0	0	0	1.82	0
22369	Vitvi05_01chr09g16900	4.24	2.86	1.69	1.7	0.1	NA	8.78	18	32.16	0.84	1.8	0.93	0	0	0	0	0	0	1.05	0	0
26817	Vitvi05_01chr11g12430	1.19	2.86	2	1.44	0.16	NA	0	0	0	0.84	2.7	0	0	0	0	1.94	3.81	1.96	2.09	2.73	1.78
29167	Vitvi05_01chr12g16720	1.1	2.86	2.91	0.99	0.33	NA	6.27	0	2.68	0.84	2.7	0	0	0	0	0	0	3.91	0	0	0
31171	Vitvi05_01chr13g13330	0.43	2.86	4.77	0.6	0.55	NA	0	0	0	0.84	2.7	0	0	0	0	2.9	0	0	0	0	0
38428	Vitvi05_01chr16g06020	0.89	2.86	2.17	1.32	0.19	NA	1.26	0	0	0.84	1.8	0.93	0	0	0	0	0	1.96	2.09	0.91	3.56
38547	Vitvi05_01chr16g07210	2.93	2.86	1.67	1.72	0.09	NA	6.27	12.86	4.02	1.68	0	1.86	0	0	0	1.94	0	1.96	5.23	2.73	5.33
40497	Vitvi05_01chr17g04400	13.19	2.86	1.48	1.93	0.06	0.31	58.9	62.98	72.36	1.68	0	1.86	0	0	0	0	0	0	0	0	0
3008	Vitvi05_01chr01g21260	0.95	2.85	1.95	1.47	0.15	NA	0	1.29	2.68	1.68	0.9	0.93	0	0	0	0.97	0	0.98	2.09	0.91	1.78
8791	Vitvi05_01chr04g14230	0.24	2.85	4.77	0.6	0.56	NA	0	0	0	1.68	0	1.86	0	0	0	0	0	0	0	0	0
16902	Vitvi05_01chr07g20120	0.74	2.85	2.45	1.17	0.25	NA	0	0	0	1.68	0	1.86	0	0	0	0.97	2.86	0	1.05	1.82	0.89
19688	Vitvi05_01chr08g15050	0.24	2.85	4.77	0.6	0.56	NA	0	0	0	1.68	0	1.86	0	0	0	0	0	0	0	0	0
19797	Vitvi05_01chr08g16140	0.24	2.85	4.77	0.6	0.56	NA	0	0	0	1.68	0	1.86	0	0	0	0	0	0	0	0	0
26601	Vitvi05_01chr11g10270	0.3	2.85	4.77	0.6	0.56	NA	0	0	0	1.68	0	1.86	0	0	0	0	0	0	0	0	0.89
29514	Vitvi05_01chr12g20190	2.46	2.85	1.86	1.54	0.13	NA	1.26	11.57	9.38	1.68	0.9	0.93	0	0	0	4.84	0.96	0	0	2.73	2.67
32036	Vitvi05_01chr13g21980	0.24	2.85	4.77	0.6	0.56	NA	0	0	0	1.68	0	1.86	0	0	0	0	0	0	0	0	0
33876	Vitvi05_01chr14g11640	0.49	2.85	3.9	0.74	0.47	NA	0	0	0	1.68	0	1.86	0	0	0	2.9	0	0	0	0	0.89
43748	Vitvi05_01chr18g18290	0.33	2.85	4.77	0.6	0.56	NA	0	0	1.34	1.68	0	1.86	0	0	0	0	0	0	0	0	0
5626	Vitvi05_01chr03g02490	1.72	2.84	1.87	1.52	0.13	NA	2.51	0	1.34	5.85	0.9	0	0	0.91	0	0	0	0.98	4.18	5.46	3.56
10966	Vitvi05_01chr05g10530	4.26	2.84	1.75	1.63	0.11	NA	15.04	23.14	20.1	2.51	0	0.93	0	0	0	0	0	0	2.09	0	0
15401	Vitvi05_01chr07g05110	4.47	2.84	1.76	1.62	0.11	NA	26.32	29.56	6.7	1.68	1.8	0	0	0	0	0	0	0.98	0	0	0
30807	Vitvi05_01chr13g09690	0.58	2.84	3.67	0.78	0.45	NA	0	0	0	5.85	0	0.93	0.86	0	0	0	0.96	0	0	0	0
34857	Vitvi05_01chr14g21450	0.6	2.84	2.52	1.13	0.26	NA	1.26	1.29	0	1.68	0.9	0.93	0	0	0	0	0	0	1.05	1.82	0
42144	Vitvi05_01chr18g02250	1.56	2.84	2.06	1.38	0.17	NA	12.53	1.29	1.34	1.68	1.8	0	0	0	0	0	0	0	1.05	1.82	1.78
44157	Vitvi05_01chr18g22380	16.22	2.84	1.98	1.44	0.16	0.53	95.23	73.26	60.3	0	11.69	0.93	0.86	0.91	0	0	0	0	0	0	0
45251	Vitvi05_01chr18g33320	2.51	2.84	1.94	1.47	0.15	NA	6.27	16.71	9.38	1.68	1.8	0	0	0	0	0	0	0	0	1.82	0
7213	Vitvi05_01chr03g18360	10.98	2.83	0.91	3.14	0.01	0.04	8.78	12.86	0	24.24	10.79	8.34	4.26	0	1.81	26.09	15.23	13.66	11.5	19.1	8
18276	Vitvi05_01chr08g00930	1.94	2.83	2.03	1.4	0.17	NA	8.78	5.15	10.72	2.51	0	0.93	0	0	0	0	0	0	0	0.91	0
25162	Vitvi05_01chr10g22660	9.33	2.83	1.6	1.78	0.08	0.37	32.58	30.85	68.34	3.35	0	0	0	0	0	2.9	0.96	0.98	0	0	0
29225	Vitvi05_01chr12g17300	0.24	2.83	4.77	0.6	0.56	NA	0	0	0	1.68	1.8	0	0	0	0	0	0	0	0	0	0
36859	Vitvi05_01chr15g11020	1.95	2.83	2.08	1.37	0.18	NA	13.79	7.72	1.34	2.51	0	0.93	0	0	0	1.94	0	0.98	0	0	0
40197	Vitvi05_01chr17g01400	46.27	2.83	0.67	4.22	0.01	0.01	68.92	73.26	20.1	137.88	17.08	30.58	15.33	5.46	5.42	11.6	13.33	10.74	121.21	66.38	96.77
4984	Vitvi05_01chr02g15730	1	2.82	2.95	0.96	0.34	NA	0	2.58	5.36	2.51	0	0.93	0	0	0	0	0	0	0	0	3.56
7766	Vitvi05_01chr04g03980	1.14	2.82	2.26	1.25	0.22	NA	1.26	7.72	2.68	2.51	0.9	0	0	0	0	0	0	0	1.05	0.91	0
8943	Vitvi05_01chr04g15750	0.99	2.82	2.81	1.01	0.32	NA	0	5.15	5.36	2.51	0	0.93	0	0	0	0	0	0	0	0	0.89
12538	Vitvi05_01chr05g26250	3.45	2.82	1.47	1.92	0.06	NA	12.53	2.58	21.44	3.35	5.4	3.71	0.86	0.91	0	0	0	0	0	0	0.89
14475	Vitvi05_01chr06g18790	0.85	2.82	3.48	0.81	0.42	NA	7.52	0	0	2.51	0	0.93	0	0	0	0	0	0	0	0	1.78
37199	Vitvi05_01chr15g14420	0.29	2.82	4.77	0.59	0.56	NA	0	0	0	2.51	0	0.93	0	0	0	0	0	0	0	0.91	0
40811	Vitvi05_01chr17g07540	1.55	2.82	1.94	1.46	0.15	NA	5.02	3.86	4.02	2.51	0.9	0	0	0	0	0.97	1.91	0	3.14	0.91	0
45014	Vitvi05_01chr18g30950	0.92	2.82	2.63	1.08	0.29	NA	0	0	0	2.51	0	0.93	0	0	0	0	2.86	0	2.09	0.91	4.44
2033	Vitvi05_01chr01g11510	0.32	2.81	4.77	0.59	0.56	NA	1.26	0	0	2.51	0.9	0	0	0	0	0	0	0	0	0	0
26291	Vitvi05_01chr11g07170	0.78	2.81	3.11	0.91	0.37	NA	0	0	0	2.51	0.9	0	0	0	0	0	0	1.96	0	0.91	5.33
31235	Vitvi05_01chr13g13970	1.79	2.8	2.09	1.35	0.18	NA	2.51	1.29	0	3.35	0	0	0	0	0	0.97	0	2.93	9.41	4.55	1.78
20136	Vitvi05_01chr08g19530	1.07	2.79	3.2	0.88	0.39	NA	7.52	0	4.02	3.35	0	0	0	0	0	0	0	0	1.05	0	0
24624	Vitvi05_01chr10g17280	1.35	2.79	2.39	1.18	0.25	NA	3.76	0	0	3.35	0	0	0	0	0	2.9	0.96	0	1.05	5.46	2.67
35887	Vitvi05_01chr15g01300	1.17	2.79	2.71	1.03	0.31	NA	1.26	3.86	8.04	3.35	0	0	0	0	0	0	0	0.98	0	0	0
39476	Vitvi05_01chr16g16500	0.78	2.79	3.12	0.9	0.38	NA	0	1.29	4.02	3.35	0	0	0	0	0	0	0	0	2.09	0.91	0
45354	Vitvi05_01chr18g34350	1452.64	2.79	1.76	1.6	0.12	0.45	8514.05	7994.96	5189.72	7.53	12.59	48.19	1.71	8.19	0	0	0	12.69	0	0	0
8479	Vitvi05_01chr04g11110	0.68	2.78	3.66	0.77	0.45	NA	0	0	0	3.35	0	0	0	0	0	0	0.96	4.88	0	0.91	0
23278	Vitvi05_01chr10g03820	0.45	2.78	4.02	0.7	0.49	NA	0	0	1.34	3.35	0	0	0	0	0	0	0.96	0.98	0	0	0
24082	Vitvi05_01chr10g11860	0.36	2.78	4.77	0.59	0.57	NA	0	0	0	3.35	0	0	0	0	0	0	0	0	1.05	0	0.89
31422	Vitvi05_01chr13g15840	0.85	2.78	3.57	0.79	0.44	NA	0	6.43	0	3.35	0	0	0	0	0	1.94	0	0	0	0.91	0
35286	Vitvi05_01chr14g25740	0.77	2.78	3.67	0.76	0.45	NA	0	0	4.02	3.35	0	0	0	0	0	0	0	0.98	3.14	0	0
39271	Vitvi05_01chr16g14450	221.27	2.78	0.6	4.63	0.01	0.01	1400.84	1190.06	659.27	12.54	26.07	15.76	5.96	0	1.81	1.94	1.91	1.96	0	0	0.89
43296	Vitvi05_01chr18g13770	0.56	2.78	4.48	0.62	0.54	NA	0	0	4.02	3.35	0	0	0	0	0	0	0.96	0	0	0	0
44613	Vitvi05_01chr18g26940	4.67	2.78	1.35	2.07	0.04	NA	11.28	6.43	14.74	2.51	24.27	2.78	4.26	0	0	0	0	0.98	1.05	0	1.78
45447	Vitvi05_01chr18g35280	0.63	2.78	4.35	0.64	0.53	NA	5.02	0	0	3.35	0	0	0	0	0	0	0	0.98	0	0	0
20827	Vitvi05_01chr09g01480	5.53	2.77	1.21	2.3	0.03	NA	5.02	0	0	5.85	45.84	13.9	5.96	2.73	0.91	0.97	0	0	0	0	1.78
10982	Vitvi05_01chr05g10690	2.9	2.75	1.29	2.14	0.04	NA	7.52	2.58	2.68	3.35	11.69	8.34	3.41	0	0	0.97	0	0.98	1.05	0	0.89
12749	Vitvi05_01chr06g01530	477.47	2.75	0.73	3.78	0.01	0.01	2111.29	2788.79	1713.83	65.18	194.14	189.96	46.83	9.1	10.84	0.97	10.47	7.81	2.09	5.46	5.33
39285	Vitvi05_01chr16g14590	425.37	2.75	0.54	5.09	0.01	0.01	1676.5	2452.08	2083.66	37.61	57.53	39.85	14.48	3.64	1.81	1.94	4.76	4.88	0	0	1.78
14473	Vitvi05_01chr06g18770	3.77	2.74	1.21	2.27	0.03	NA	12.53	3.86	9.38	2.51	13.49	7.42	2.56	0	0.91	0	1.91	0.98	1.05	0	0
22736	Vitvi05_01chr09g20570	1.51	2.74	2	1.37	0.18	NA	3.76	3.86	6.7	0	3.6	2.78	0.86	0	0	0.97	0	0	0	0	0
20280	Vitvi05_01chr08g20970	1.11	2.73	2.06	1.33	0.19	NA	1.26	3.86	1.34	0	5.4	0.93	0.86	0	0	0	0.96	0	1.05	0	0.89
30805	Vitvi05_01chr13g09670	0.91	2.73	2.1	1.31	0.2	NA	2.51	0	0	0.84	2.7	2.78	0	0	0.91	0.97	1.91	0.98	0	0	0
32967	Vitvi05_01chr14g02550	91.79	2.73	0.89	3.08	0.01	0.04	216.77	586.04	438.18	10.87	57.53	47.26	11.92	3.64	1.81	0	0	0	1.05	0	1.78
3457	Vitvi05_01chr02g00460	1.48	2.72	2.39	1.15	0.26	NA	1.26	1.29	9.38	0	6.3	0	0.86	0	0	0	0	0.98	2.09	0	0
5302	Vitvi05_01chr02g18910	1.27	2.72	2.4	1.14	0.26	NA	6.27	1.29	1.34	0	6.3	0	0	0	0.91	0	0	1.96	0	0.91	0
8025	Vitvi05_01chr04g06570	18.82	2.72	1.34	2.03	0.05	0.27	42.61	132.38	91.12	0.84	9.89	0.93	0.86	0	0.91	0	0	0	0	2.73	0
23770	Vitvi05_01chr10g08740	0.67	2.72	2.66	1.03	0.31	NA	0	0	0	1.68	0.9	3.71	0	0	0.91	0	0	0.98	0	1.82	0
25016	Vitvi05_01chr10g21200	3.46	2.72	1.56	1.74	0.09	NA	11.28	11.57	5.36	0.84	3.6	1.86	0.86	0	0	0	4.76	1.96	5.23	2.73	1.78
31527	Vitvi05_01chr13g16890	1.55	2.72	1.87	1.46	0.15	NA	0	6.43	0	0.84	2.7	2.78	0	0	0.91	0.97	1.91	0	3.14	1.82	1.78
43459	Vitvi05_01chr18g15400	1.6	2.72	2.37	1.15	0.26	NA	2.51	2.58	10.72	0	6.3	0	0	0	0.91	0.97	0	0	0	0	0
2846	Vitvi05_01chr01g19640	3.65	2.71	1.61	1.69	0.1	NA	20.05	15.43	9.38	1.68	2.7	1.86	0.86	0	0	0	0	0	0	2.73	0
22071	Vitvi05_01chr09g13920	1.99	2.71	1.77	1.54	0.13	NA	2.51	3.86	13.4	1.68	2.7	1.86	0.86	0	0	0	0	0	2.09	0	0.89
39228	Vitvi05_01chr16g14020	791.35	2.71	0.91	3	0.01	0.05	5139.76	4197.32	1976.46	106.97	224.69	114.9	51.09	4.55	12.65	4.84	19.99	9.76	1.05	0	6.22
44130	Vitvi05_01chr18g22110	0.56	2.71	3.7	0.74	0.47	NA	1.26	0	0	0.84	5.4	0	0.86	0	0	0	0	0	0	0	0
21282	Vitvi05_01chr09g06030	2	2.7	1.61	1.69	0.1	NA	0	1.29	1.34	1.68	8.99	0.93	0	0	1.81	0.97	0.96	0	2.09	3.64	6.22
27863	Vitvi05_01chr12g03680	2.27	2.7	1.99	1.36	0.18	NA	0	0	0	1.68	4.5	0	0	0.91	0	0	0	1.96	10.45	12.74	1.78
28771	Vitvi05_01chr12g12760	0.74	2.7	2.39	1.14	0.26	NA	0	0	0	1.68	3.6	0.93	0	0.91	0	0	0	1.96	1.05	0	0.89
39284	Vitvi05_01chr16g14580	34.18	2.7	1.35	2.01	0.05	0.28	187.95	138.8	176.88	1.68	4.5	0	0.86	0	0	1.94	0	0	0	0	0
42620	Vitvi05_01chr18g07010	1.41	2.7	2.04	1.33	0.19	NA	3.76	3.86	5.36	1.68	4.5	0	0	0	0.91	0	0	0.98	0	0	0
43157	Vitvi05_01chr18g12380	19.04	2.7	1.43	1.9	0.06	0.32	110.27	123.38	38.86	1.68	3.6	0.93	0.86	0	0	2.9	0	0.98	2.09	0	0
45403	Vitvi05_01chr18g34840	81.29	2.7	1.01	2.68	0.01	0.09	131.57	230.05	156.78	111.98	388.27	50.04	58.75	16.37	9.94	8.7	6.67	38.05	4.18	0	8
21101	Vitvi05_01chr09g04220	3.4	2.69	1.68	1.61	0.11	NA	12.53	11.57	18.76	2.51	3.6	0	0.86	0	0	0	0	0	1.05	0	0
25487	Vitvi05_01chr10g25910	2.52	2.69	1.84	1.47	0.15	NA	0	0	4.02	3.35	0	2.78	0	0	0.91	1.94	1.91	0	2.09	12.74	8
8820	Vitvi05_01chr04g14520	0.98	2.68	2.33	1.16	0.25	NA	0	0	0	3.35	0.9	1.86	0	0.91	0	5.8	0.96	0	0	0	0.89
39684	Vitvi05_01chr16g18580	17.67	2.68	1.13	2.39	0.02	0.15	53.88	110.53	73.7	1.68	10.79	4.64	0.86	0.91	0.91	0.97	0	0	0	0	6.22
42953	Vitvi05_01chr18g10340	0.89	2.68	2.56	1.05	0.3	NA	0	0	0	3.35	1.8	0.93	0	0.91	0	0	0	0	1.05	0	5.33
44499	Vitvi05_01chr18g25800	3.35	2.68	1.56	1.72	0.09	NA	1.26	7.72	14.74	5.85	0	5.56	0	1.82	0	0.97	0	0	4.18	4.55	3.56
19570	Vitvi05_01chr08g13870	1.55	2.67	2.11	1.27	0.21	NA	1.26	2.58	0	4.18	0	1.86	0.86	0	0	0	0.96	6.83	1.05	3.64	0
22682	Vitvi05_01chr09g20030	3.85	2.67	1.62	1.65	0.1	NA	0	0	0	4.18	1.8	0	0	0.91	0	10.63	6.67	1.96	13.59	11.83	6.22
20828	Vitvi05_01chr09g01490	368.92	2.66	0.72	3.7	0.01	0.01	1242.97	1418.82	1094.76	171.31	828.66	342.85	141.34	30.01	42.44	25.13	60.91	93.66	11.5	7.28	22.2
623	Vitvi05_01chr00g06230	2.39	2.65	1.92	1.39	0.17	NA	8.78	11.57	6.7	5.02	0.9	0	0	0	0.91	0	0	1.96	0	0	0
23629	Vitvi05_01chr10g07330	19.62	2.65	1.9	1.4	0.17	0.54	111.52	97.68	72.36	10.03	0	0.93	0.86	0	0.91	0	0	0	0	0	0
34850	Vitvi05_01chr14g21380	2.11	2.65	2.09	1.27	0.21	NA	0	0	13.4	5.02	0.9	0	0	0.91	0	0.97	4.76	3.91	0	0.91	0.89
10900	Vitvi05_01chr05g09870	20.58	2.64	1.28	2.07	0.04	0.26	25.06	21.85	18.76	26.75	136.62	31.51	19.59	0	11.74	0	4.76	5.86	0	0.91	5.33
39590	Vitvi05_01chr16g17640	0.73	2.64	2.74	0.97	0.34	NA	1.26	0	0	5.02	0.9	0	0.86	0	0	0	0	0	1.05	0	1.78
42985	Vitvi05_01chr18g10660	2	2.64	2.09	1.27	0.21	NA	0	10.29	4.02	5.85	0	0	0	0	0.91	0.97	0.96	2.93	3.14	0.91	0
10015	Vitvi05_01chr05g01020	338.26	2.63	0.91	2.92	0.01	0.06	1810.57	1994.57	810.69	66.02	234.58	55.6	49.39	4.55	3.62	5.8	12.38	12.69	6.27	3.64	3.56
10017	Vitvi05_01chr05g01040	268.77	2.63	0.89	2.98	0.01	0.05	1027.45	1299.3	674.01	169.64	569.82	96.37	99.62	27.28	8.13	14.5	16.18	4.88	13.59	2.73	8
22731	Vitvi05_01chr09g20520	1.92	2.63	1.89	1.4	0.17	NA	5.02	9	1.34	0.84	8.99	0.93	1.71	0	0	0	0.96	0	0	0	0
27745	Vitvi05_01chr12g02500	167.43	2.63	0.9	2.94	0.01	0.06	858.3	613.02	459.62	36.77	271.43	126.95	47.68	16.37	6.33	6.77	27.6	6.83	17.77	2.73	13.32
9637	Vitvi05_01chr04g22690	10.32	2.62	0.85	3.08	0.01	0.04	17.55	20.57	12.06	27.58	5.4	4.64	2.56	0.91	2.71	8.7	9.52	13.66	13.59	9.1	6.22
43126	Vitvi05_01chr18g12070	3.55	2.61	1.47	1.78	0.08	NA	7.52	15.43	0	13.38	1.8	0.93	0.86	0	1.81	3.87	0.96	0.98	2.09	0.91	2.67
4108	Vitvi05_01chr02g06970	12.34	2.59	0.88	2.96	0.01	0.05	8.78	7.72	8.04	3.35	89.88	24.1	5.96	2.73	10.84	2.9	6.67	1.96	3.14	6.37	2.67
10903	Vitvi05_01chr05g09900	59.3	2.58	1.2	2.16	0.04	0.23	125.3	84.83	96.48	66.02	326.25	84.33	70.67	3.64	5.42	0.97	11.43	6.83	1.05	0	6.22
35134	Vitvi05_01chr14g24220	2.4	2.58	1.5	1.73	0.09	NA	1.26	3.86	8.04	4.18	3.6	2.78	0.86	0.91	0	4.84	1.91	0.98	0	2.73	0
8528	Vitvi05_01chr04g11600	929.48	2.56	0.8	3.23	0.01	0.03	932.23	768.53	790.59	829.78	6332.64	1648.44	867.57	250.94	378.35	129.48	404.48	323.88	73.15	36.38	175.79
32619	Vitvi05_01chr13g27810	41.79	2.55	1.3	1.97	0.05	0.29	195.47	213.34	162.14	10.03	31.46	3.71	7.67	0	0	0.97	0.96	0	1.05	0	0
39234	Vitvi05_01chr16g14080	62.67	2.55	0.92	2.8	0.01	0.07	389.68	286.59	155.44	8.36	51.23	16.68	10.22	0.91	1.81	1.94	4.76	6.83	1.05	0.91	3.56
14363	Vitvi05_01chr06g17670	0.78	2.54	4.7	0.54	0.6	NA	0	0	0	0	9.89	0	1.71	0	0	0	0	0	0	0	0
21799	Vitvi05_01chr09g11200	3.75	2.54	1.32	1.93	0.06	NA	10.03	5.15	10.72	10.87	1.8	2.78	0	0	2.71	1.94	2.86	1.96	0	0.91	4.44
47118	Vitvi05_01chr19g14600	293.73	2.54	0.67	3.83	0.01	0.01	491.18	1340.42	2395.88	23.4	52.13	42.63	9.37	7.28	3.62	2.9	7.62	10.74	6.27	4.55	8
10899	Vitvi05_01chr05g09860	162.61	2.53	0.93	2.73	0.01	0.08	236.82	213.34	206.36	201.39	1007.51	194.59	178.8	31.83	33.41	7.74	46.64	32.2	14.63	3.64	30.19
30153	Vitvi05_01chr13g03150	0.76	2.52	3.1	0.82	0.42	NA	0	0	4.02	0.84	0	4.64	0.86	0	0	0	0.96	0	0	0	0
43978	Vitvi05_01chr18g20590	16.97	2.52	1.05	2.41	0.02	0.15	3.76	9	1.34	2.51	8.99	3.71	1.71	0	0.91	0	0	1.96	83.6	50.93	86.12
4766	Vitvi05_01chr02g13550	0.25	2.51	4.79	0.53	0.61	NA	0	0	0	0	0	2.78	0	0	0	0.97	0	0	0	0	0
7626	Vitvi05_01chr04g02580	1.53	2.51	4.79	0.53	0.61	NA	7.52	9	0	0	0	2.78	0	0	0	0	0	0	0	0	3.56
10817	Vitvi05_01chr05g09040	0.19	2.51	4.79	0.53	0.61	NA	0	0	0	0	0	2.78	0	0	0	0	0	0	0	0	0
15627	Vitvi05_01chr07g07370	2.52	2.51	1.87	1.35	0.19	NA	2.51	19.28	6.7	0	3.6	1.86	0	0	0.91	1.94	0	0.98	0	0	0
18618	Vitvi05_01chr08g04350	0.19	2.51	4.79	0.53	0.61	NA	0	0	0	0	0	2.78	0	0	0	0	0	0	0	0	0
24659	Vitvi05_01chr10g17630	0.43	2.51	4.79	0.53	0.61	NA	0	2.58	0	0	0	2.78	0	0	0	0	0.96	0	0	0	0
24697	Vitvi05_01chr10g18010	0.85	2.51	2.6	0.97	0.34	NA	1.26	5.15	0	0.84	0.9	3.71	0.86	0	0	0	0	0	0	0	0
24979	Vitvi05_01chr10g20830	0.26	2.51	4.79	0.53	0.61	NA	0	0	0	0	0	2.78	0	0	0	0	0	0	1.05	0	0
29288	Vitvi05_01chr12g17930	0.19	2.51	4.79	0.53	0.61	NA	0	0	0	0	0	2.78	0	0	0	0	0	0	0	0	0
29785	Vitvi05_01chr12g22900	0.5	2.51	4.68	0.54	0.6	NA	0	0	0	0	0	2.78	0	0	0	0	2.86	0	0	0	1.78
30837	Vitvi05_01chr13g09990	0.36	2.51	4.79	0.53	0.61	NA	0	2.58	0	0	0	2.78	0	0	0	0	0	0	0	0	0
30849	Vitvi05_01chr13g10110	0.44	2.51	4.79	0.53	0.61	NA	0	0	0	0	0	2.78	0	0	0	0	1.91	0	0	1.82	0
39283	Vitvi05_01chr16g14570	104.37	2.51	0.64	3.94	0.01	0.01	543.8	613.02	344.38	9.2	30.56	10.2	6.82	0	1.81	1.94	0.96	0.98	1.05	0	0.89
40902	Vitvi05_01chr17g08450	0.19	2.51	4.79	0.53	0.61	NA	0	0	0	0	0	2.78	0	0	0	0	0	0	0	0	0
4862	Vitvi05_01chr02g14510	0.53	2.5	3.78	0.67	0.51	NA	1.26	2.58	1.34	0	0	2.78	0	0	0	0	0	0	0	0	0
10014	Vitvi05_01chr05g01010	125.44	2.5	0.89	2.82	0.01	0.07	672.86	667	251.92	47.64	154.59	26.88	30.65	8.19	1.81	5.8	3.81	1.96	3.14	1.82	3.56
19891	Vitvi05_01chr08g17080	0.63	2.5	4.25	0.59	0.56	NA	0	3.86	2.68	0	0	2.78	0	0	0	0	0	0	0	0	0
28472	Vitvi05_01chr12g09770	0.79	2.5	3.03	0.83	0.41	NA	2.51	0	0	0	0	2.78	0	0	0	0	0	0	1.05	1.82	3.56
33255	Vitvi05_01chr14g05430	0.75	2.5	2.39	1.05	0.3	NA	0	1.29	0	1.68	0	3.71	0.86	0	0	0	0	0	1.05	0.91	1.78
33436	Vitvi05_01chr14g07240	0.43	2.5	4.75	0.53	0.6	NA	0	0	0	0	5.4	0	0	0.91	0	0	0	0	0	0	0
35647	Vitvi05_01chr14g29350	0.97	2.5	3.83	0.66	0.52	NA	0	10.29	1.34	0	0	2.78	0	0	0	0	0	0	0	0	0
44134	Vitvi05_01chr18g22150	0.92	2.5	2.66	0.94	0.35	NA	1.26	1.29	4.02	0	5.4	0	0	0.91	0	0	0	0	0	0	0.89
1583	Vitvi05_01chr01g07010	0.54	2.49	3.77	0.67	0.51	NA	1.26	0	4.02	0	0.9	1.86	0	0	0	0	0	0	0	0	0
2494	Vitvi05_01chr01g16120	0.19	2.49	4.79	0.53	0.61	NA	0	0	0	0	0.9	1.86	0	0	0	0	0	0	0	0	0
2856	Vitvi05_01chr01g19740	1.3	2.49	2.06	1.22	0.23	NA	0	3.86	1.34	2.51	7.2	0	1.71	0	0	0.97	0	0	0	0.91	0.89
3940	Vitvi05_01chr02g05290	4305.37	2.49	0.78	3.21	0.01	0.03	11689.1	19097.4	18359	2333.07	7098.38	2105.25	1523.99	210.03	324.17	178.76	356.9	665.32	265.41	152.77	221.07
3991	Vitvi05_01chr02g05800	0.32	2.49	4.39	0.57	0.58	NA	0	0	0	0	0.9	1.86	0	0	0	0	0	0	1.05	0.91	0
7759	Vitvi05_01chr04g03910	0.19	2.49	4.79	0.53	0.61	NA	0	0	0	0	0.9	1.86	0	0	0	0	0	0	0	0	0
9967	Vitvi05_01chr05g00540	0.75	2.49	2.63	0.95	0.35	NA	0	0	0	1.68	0.9	2.78	0	0	0.91	0	0.96	3.91	0	0	0
10012	Vitvi05_01chr05g00990	156.17	2.49	1.19	2.11	0.04	0.24	763.07	898.33	322.94	57.66	203.12	19.46	40.87	6.37	2.71	11.6	13.33	0.98	2.09	0	0
18199	Vitvi05_01chr08g00160	0.72	2.49	2.78	0.9	0.38	NA	1.26	3.86	0	0	0.9	1.86	0	0	0	0.97	1.91	0	0	0	0
21671	Vitvi05_01chr09g09920	2.41	2.49	1.52	1.65	0.11	NA	1.26	6.43	9.38	2.51	3.6	3.71	1.71	0	0	1.94	0	1.96	0	1.82	1.78
25054	Vitvi05_01chr10g21580	4.94	2.49	1.49	1.67	0.1	NA	10.03	25.71	21.44	1.68	0.9	2.78	0	0.91	0	1.94	2.86	3.91	1.05	0.91	0
28130	Vitvi05_01chr12g06350	0.48	2.49	3.26	0.77	0.45	NA	0	0	0	0.84	3.6	0.93	0.86	0	0	0	0.96	0	0	0	0
32157	Vitvi05_01chr13g23190	1.21	2.49	2	1.25	0.22	NA	0	0	2.68	1.68	0.9	2.78	0	0	0.91	0	0	0.98	1.05	0.91	6.22
33096	Vitvi05_01chr14g03840	1.1	2.49	2.44	1.03	0.31	NA	5.02	2.58	4.02	0	0	2.78	0	0	0	0	0	0.98	1.05	0	0
42102	Vitvi05_01chr18g01830	0.25	2.49	4.79	0.53	0.61	NA	0	0	0	0	0.9	1.86	0	0	0	0	0	0.98	0	0	0
44248	Vitvi05_01chr18g23290	0.78	2.49	2.74	0.91	0.37	NA	0	0	0	0.84	4.5	0	0.86	0	0	0	0	0.98	0	0.91	3.56
44591	Vitvi05_01chr18g26720	9.69	2.49	1.34	1.86	0.07	0.34	31.33	52.7	49.58	0	6.3	3.71	0.86	0	0.91	0	0	0	0	0	0
44671	Vitvi05_01chr18g27520	0.97	2.49	2.15	1.17	0.25	NA	3.76	2.58	0	0.84	3.6	0.93	0.86	0	0	0	0	0	1.05	0	0.89
12268	Vitvi05_01chr05g23550	1.88	2.48	1.86	1.34	0.19	NA	8.78	6.43	4.02	2.51	0	2.78	0.86	0	0	0	0.96	0	0	1.82	0
13770	Vitvi05_01chr06g11740	0.4	2.48	4.12	0.61	0.55	NA	0	1.29	0	0	1.8	0.93	0	0	0	0	0	1.96	0	0	0
16089	Vitvi05_01chr07g11990	1.21	2.48	2.27	1.1	0.28	NA	1.26	0	0	0	0.9	1.86	0	0	0	3.87	0.96	0	1.05	7.28	0.89
23230	Vitvi05_01chr10g03340	0.19	2.48	4.79	0.52	0.61	NA	0	0	0	0	1.8	0.93	0	0	0	0	0	0	0	0	0
25411	Vitvi05_01chr10g25150	1.42	2.48	1.8	1.39	0.17	NA	0	0	0	1.68	1.8	1.86	0	0	0.91	0.97	1.91	0	3.14	6.37	2.67
37038	Vitvi05_01chr15g12810	0.19	2.48	4.79	0.52	0.61	NA	0	0	0	0	1.8	0.93	0	0	0	0	0	0	0	0	0
39316	Vitvi05_01chr16g14900	0.25	2.48	4.79	0.52	0.61	NA	0	0	0	0	1.8	0.93	0	0	0	0.97	0	0	0	0	0
41957	Vitvi05_01chr18g00380	1.34	2.48	2.35	1.06	0.3	NA	6.27	0	5.36	0	0.9	1.86	0	0	0	0.97	0	2.93	0	0	1.78
42225	Vitvi05_01chr18g03060	0.38	2.48	4.17	0.6	0.56	NA	0	0	0	0	1.8	0.93	0	0	0	1.94	0.96	0	0	0	0
46287	Vitvi05_01chr19g06290	0.78	2.48	3.36	0.74	0.47	NA	0	0	0	0.84	8.99	0	0.86	0.91	0	0	0	0	0	0	0
4140	Vitvi05_01chr02g07290	1.36	2.47	1.86	1.34	0.19	NA	0	0	0	1.68	3.6	0	0	0	0.91	1.94	0.96	1.96	2.09	2.73	4.44
5635	Vitvi05_01chr03g02580	3.54	2.47	1.6	1.54	0.13	NA	18.8	11.57	10.72	2.51	2.7	0	0.86	0	0	0	0	0	3.14	0.91	1.78
7848	Vitvi05_01chr04g04800	1.43	2.47	1.78	1.4	0.17	NA	2.51	3.86	0	2.51	0.9	1.86	0	0.91	0	0.97	0	0.98	4.18	0.91	1.78
8029	Vitvi05_01chr04g06610	1.37	2.47	1.97	1.26	0.21	NA	0	2.58	1.34	0	8.09	1.86	0	0	1.81	0	0	1.96	1.05	0.91	0.89
10016	Vitvi05_01chr05g01030	198.22	2.47	0.94	2.63	0.01	0.1	954.78	1137.37	615.05	51.81	125.83	36.14	33.21	1.82	3.62	3.87	3.81	1.96	3.14	0	0.89
10897	Vitvi05_01chr05g09840	3.48	2.47	2.14	1.16	0.25	NA	32.58	15.43	1.34	0	1.8	0.93	0	0	0	0	0	0	0	0	0
11767	Vitvi05_01chr05g18540	1.34	2.47	2.45	1.01	0.32	NA	5.02	0	4.02	0	1.8	0.93	0	0	0	1.94	0.96	0	0	5.46	0
13556	Vitvi05_01chr06g09600	13.75	2.47	0.98	2.52	0.02	0.12	41.35	74.54	65.66	6.69	9.89	2.78	3.41	0	0	0	0.96	0	0	0	0.89
22454	Vitvi05_01chr09g17750	0.91	2.47	2.43	1.02	0.31	NA	3.76	0	0	1.68	3.6	0	0.86	0	0	0	0	0.98	0	1.82	0.89
30704	Vitvi05_01chr13g08660	1.32	2.47	2.49	1	0.33	NA	3.76	2.58	10.72	0	1.8	0.93	0	0	0	0	0	0	0	0	0
36331	Vitvi05_01chr15g05740	2.12	2.47	1.77	1.4	0.17	NA	7.52	0	2.68	2.51	1.8	0.93	0.86	0	0	0	0.96	4.88	4.18	2.73	2.67
39179	Vitvi05_01chr16g13530	1.7	2.47	1.98	1.25	0.22	NA	0	6.43	0	2.51	1.8	0.93	0	0	0.91	0	1.91	0	7.32	1.82	1.78
765	Vitvi05_01chr00g07650	0.41	2.46	4.11	0.6	0.56	NA	0	1.29	0	0.84	0	1.86	0	0	0	0	0	0	2.09	0	0
777	Vitvi05_01chr00g07770	1.13	2.46	2.36	1.05	0.3	NA	6.27	1.29	2.68	0	2.7	0	0	0	0	0	0	0.98	2.09	0	0.89
1825	Vitvi05_01chr01g09430	0.18	2.46	4.79	0.52	0.61	NA	0	0	0	0	2.7	0	0	0	0	0	0	0	0	0	0
2491	Vitvi05_01chr01g16090	0.18	2.46	4.79	0.52	0.61	NA	0	0	0	0.84	0	1.86	0	0	0	0	0	0	0	0	0
5104	Vitvi05_01chr02g16930	70.3	2.46	1.11	2.23	0.03	0.2	280.67	266.03	237.18	16.72	124.93	56.53	31.51	3.64	0.91	6.77	6.67	6.83	6.27	0	9.77
6943	Vitvi05_01chr03g15660	0.18	2.46	4.79	0.52	0.61	NA	0	0	0	0	2.7	0	0	0	0	0	0	0	0	0	0
7403	Vitvi05_01chr04g00350	0.65	2.46	3.12	0.79	0.44	NA	0	1.29	0	0	2.7	0	0	0	0	0	0	0	2.09	0.91	2.67
7913	Vitvi05_01chr04g05450	0.18	2.46	4.79	0.52	0.61	NA	0	0	0	0	2.7	0	0	0	0	0	0	0	0	0	0
10787	Vitvi05_01chr05g08740	1.6	2.46	2.25	1.1	0.28	NA	5.02	7.72	2.68	0	2.7	0	0	0	0	0	0	2.93	1.05	1.82	0
12980	Vitvi05_01chr06g03840	0.18	2.46	4.79	0.52	0.61	NA	0	0	0	0	2.7	0	0	0	0	0	0	0	0	0	0
13388	Vitvi05_01chr06g07920	0.18	2.46	4.79	0.52	0.61	NA	0	0	0	0	2.7	0	0	0	0	0	0	0	0	0	0
13925	Vitvi05_01chr06g13290	1.09	2.46	2.77	0.89	0.38	NA	8.78	3.86	0	0.84	0	1.86	0	0	0	0.97	0	0	0	0	0
14260	Vitvi05_01chr06g16640	0.44	2.46	4.79	0.52	0.61	NA	0	0	0	0	2.7	0	0	0	0	2.9	0	0	0	0.91	0
14373	Vitvi05_01chr06g17770	1.29	2.46	2.54	0.97	0.34	NA	7.52	7.72	1.34	0.84	0	1.86	0	0	0	0	0	0	0	0	0
17076	Vitvi05_01chr07g21860	0.61	2.46	4.32	0.57	0.57	NA	5.02	0	1.34	0	2.7	0	0	0	0	0	0	0	0	0	0
17417	Vitvi05_01chr07g25270	0.32	2.46	4.79	0.52	0.61	NA	0	0	0	0	2.7	0	0	0	0	0	0	0	1.05	0.91	0
18536	Vitvi05_01chr08g03530	0.27	2.46	4.79	0.52	0.61	NA	0	1.29	0	0	2.7	0	0	0	0	0	0	0	0	0	0
18816	Vitvi05_01chr08g06330	0.37	2.46	4.22	0.59	0.56	NA	0	0	0	0.84	0	1.86	0	0	0	0.97	0	0	0	1.82	0
19638	Vitvi05_01chr08g14550	1.04	2.46	3.17	0.78	0.44	NA	2.51	10.29	0	0.84	0	1.86	0	0	0	0	0	0	0	0	0
21638	Vitvi05_01chr09g09590	0.4	2.46	4.13	0.6	0.56	NA	0	1.29	0	0.84	0	1.86	0	0	0	0	1.91	0	0	0	0
23183	Vitvi05_01chr10g02870	3.14	2.46	1.43	1.73	0.09	NA	6.27	11.57	12.06	2.51	5.4	1.86	0	0	1.81	0	2.86	0.98	0	0.91	0.89
23186	Vitvi05_01chr10g02900	8.21	2.46	1.63	1.52	0.13	0.49	26.32	39.84	52.26	0	0.9	1.86	0	0	0	0	0	1.96	0	0	0
23722	Vitvi05_01chr10g08260	0.56	2.46	3.27	0.76	0.46	NA	0	2.58	1.34	0.84	0	1.86	0	0	0	0	0	0	0	0	1.78
24406	Vitvi05_01chr10g15100	0.18	2.46	4.79	0.52	0.61	NA	0	0	0	0	2.7	0	0	0	0	0	0	0	0	0	0
25125	Vitvi05_01chr10g22290	0.25	2.46	4.79	0.52	0.61	NA	0	0	0	0	2.7	0	0	0	0	0	0.96	0	0	0	0
25144	Vitvi05_01chr10g22480	0.87	2.46	2.75	0.9	0.38	NA	0	0	2.68	0.84	0	1.86	0	0	0	0	0	1.96	2.09	3.64	0
25818	Vitvi05_01chr11g02440	0.24	2.46	4.79	0.52	0.61	NA	0	0	0	0.84	0	1.86	0	0	0	0	0	0	0	0	0.89
26371	Vitvi05_01chr11g07970	0.44	2.46	4.79	0.52	0.61	NA	0	3.86	0	0	2.7	0	0	0	0	0	0	0	0	0	0
26883	Vitvi05_01chr11g13090	0.27	2.46	4.79	0.52	0.61	NA	0	0	1.34	0	2.7	0	0	0	0	0	0	0	0	0	0
27234	Vitvi05_01chr11g16600	0.31	2.46	4.79	0.52	0.61	NA	0	0	0	0.84	0	1.86	0	0	0	0	1.91	0	0	0	0
28443	Vitvi05_01chr12g09480	0.69	2.46	3.23	0.77	0.45	NA	0	0	0	0	2.7	0	0	0	0	1.94	0	0.98	1.05	0	3.56
28454	Vitvi05_01chr12g09590	0.33	2.46	4.79	0.52	0.61	NA	1.26	0	0	0	2.7	0	0	0	0	0	0	0	0	0	0.89
28741	Vitvi05_01chr12g12460	0.18	2.46	4.79	0.52	0.61	NA	0	0	0	0	2.7	0	0	0	0	0	0	0	0	0	0
29168	Vitvi05_01chr12g16730	9.35	2.46	0.92	2.7	0.01	0.09	30.08	29.56	32.16	8.36	3.6	7.42	2.56	0.91	0	0.97	0.96	0	8.36	7.28	8
29311	Vitvi05_01chr12g18160	0.27	2.46	4.79	0.52	0.61	NA	1.26	0	0	0.84	0	1.86	0	0	0	0	0	0	0	0	0
30832	Vitvi05_01chr13g09940	16.67	2.46	2.36	1.05	0.3	0.71	127.81	84.83	30.82	0	2.7	0	0	0	0	2.9	0.96	0	0	0	0
31759	Vitvi05_01chr13g19210	0.18	2.46	4.79	0.52	0.61	NA	0	0	0	0.84	0	1.86	0	0	0	0	0	0	0	0	0
32011	Vitvi05_01chr13g21730	0.58	2.46	2.88	0.86	0.4	NA	0	1.29	2.68	0.84	0	1.86	0	0	0	0	0.96	0.98	0	0	0
32326	Vitvi05_01chr13g24880	1.04	2.46	3.04	0.81	0.42	NA	3.76	6.43	2.68	0	2.7	0	0	0	0	0	0	0	0	0	0
33563	Vitvi05_01chr14g08510	0.25	2.46	4.79	0.52	0.61	NA	0	0	0	0	2.7	0	0	0	0	0	0	0	1.05	0	0
34660	Vitvi05_01chr14g19480	5.8	2.46	1.54	1.6	0.11	NA	28.82	15.43	33.5	3.35	0.9	0.93	0	0.91	0	0.97	0	0	2.09	0	0
38710	Vitvi05_01chr16g08840	0.42	2.46	4.79	0.52	0.61	NA	2.51	0	0	0	2.7	0	0	0	0	0	0.96	0	0	0	0
38793	Vitvi05_01chr16g09670	0.76	2.46	3.12	0.79	0.44	NA	5.02	0	0	0.84	0	1.86	0	0	0	0	0	0	0	1.82	1.78
39322	Vitvi05_01chr16g14960	0.25	2.46	4.79	0.52	0.61	NA	0	0	0	0	2.7	0	0	0	0	0	0	0	1.05	0	0
40315	Vitvi05_01chr17g02580	0.18	2.46	4.79	0.52	0.61	NA	0	0	0	0	2.7	0	0	0	0	0	0	0	0	0	0
41656	Vitvi05_01chr17g15990	0.27	2.46	4.79	0.52	0.61	NA	0	0	1.34	0	2.7	0	0	0	0	0	0	0	0	0	0
42693	Vitvi05_01chr18g07740	0.18	2.46	4.79	0.52	0.61	NA	0	0	0	0	2.7	0	0	0	0	0	0	0	0	0	0
44145	Vitvi05_01chr18g22260	0.35	2.46	4.79	0.52	0.61	NA	2.51	0	0	0	2.7	0	0	0	0	0	0	0	0	0	0
45006	Vitvi05_01chr18g30870	0.41	2.46	4.11	0.6	0.55	NA	1.26	1.29	0	0	2.7	0	0	0	0	0	0	0	0	0	0.89
45265	Vitvi05_01chr18g33460	1.42	2.46	2.63	0.94	0.35	NA	7.52	7.72	1.34	0	2.7	0	0	0	0	1.94	0	0	0	0	0
45288	Vitvi05_01chr18g33690	0.96	2.46	2.28	1.08	0.29	NA	1.26	1.29	2.68	0.84	0	1.86	0	0	0	0	2.86	0	0	1.82	1.78
45540	Vitvi05_01chr18g36210	0.42	2.46	4.79	0.52	0.61	NA	2.51	0	0	0	2.7	0	0	0	0	0	0	0	1.05	0	0
45587	Vitvi05_01chr18g36680	0.53	2.46	3.78	0.66	0.52	NA	0	3.86	1.34	0.84	0	1.86	0	0	0	0	0	0	0	0	0
45970	Vitvi05_01chr19g03120	1.25	2.46	2.16	1.14	0.26	NA	7.52	2.58	4.02	0.84	0	1.86	0	0	0	0	0.96	0	0	0	0.89
47524	Vitvi05_01chr19g18660	0.31	2.46	4.79	0.52	0.61	NA	0	0	0	0	2.7	0	0	0	0	0	1.91	0	0	0	0
5417	Vitvi05_01chr03g00400	1.5	2.45	1.98	1.24	0.22	NA	0	0	0	3.35	0.9	5.56	0	0	1.81	0	2.86	2.93	4.18	0.91	0
7172	Vitvi05_01chr03g17950	3.28	2.45	1.61	1.53	0.13	NA	12.53	15.43	9.38	4.18	0	0.93	0	0.91	0	1.94	0.96	0.98	1.05	0.91	0
11258	Vitvi05_01chr05g13450	0.99	2.45	2.24	1.1	0.28	NA	6.27	1.29	0	0.84	0.9	0.93	0	0	0	0	0	0	1.05	0.91	2.67
13654	Vitvi05_01chr06g10580	0.58	2.45	2.58	0.95	0.35	NA	0	1.29	2.68	0.84	0.9	0.93	0	0	0	0	0.96	0.98	0	0	0
16260	Vitvi05_01chr07g13700	0.36	2.45	3.59	0.69	0.5	NA	0	1.29	1.34	0.84	0.9	0.93	0	0	0	0	0	0	0	0	0
17169	Vitvi05_01chr07g22790	1.01	2.45	2.73	0.9	0.37	NA	2.51	2.58	0	0.84	0.9	0.93	0	0	0	0	0	0	7.32	0	0
17803	Vitvi05_01chr07g29130	2.51	2.45	2	1.23	0.23	NA	11.28	11.57	12.06	0.84	0	1.86	0	0	0	0	0	0	0	0	0
24321	Vitvi05_01chr10g14250	0.42	2.45	3.03	0.81	0.43	NA	0	0	0	0.84	0.9	0.93	0	0	0	0	0.96	0	0	0.91	1.78
25269	Vitvi05_01chr10g23730	15.49	2.45	1.26	1.96	0.06	0.29	62.65	66.83	72.36	2.51	7.2	0	0	0.91	0.91	3.87	4.76	0.98	2.09	6.37	0.89
28602	Vitvi05_01chr12g11070	0.18	2.45	4.79	0.52	0.61	NA	0	0	0	0.84	0.9	0.93	0	0	0	0	0	0	0	0	0
29156	Vitvi05_01chr12g16610	0.81	2.45	2.22	1.11	0.28	NA	1.26	2.58	2.68	0.84	0.9	0.93	0	0	0	0	0	0	1.05	1.82	0
33922	Vitvi05_01chr14g12100	0.64	2.45	2.36	1.04	0.3	NA	0	1.29	2.68	0.84	0.9	0.93	0	0	0	0	0.96	0	1.05	0.91	0
36814	Vitvi05_01chr15g10570	0.51	2.45	2.91	0.85	0.41	NA	1.26	0	2.68	0.84	0.9	0.93	0	0	0	0	0.96	0	0	0	0
37372	Vitvi05_01chr15g16150	1.96	2.45	1.93	1.28	0.21	NA	8.78	6.43	9.38	0.84	0	1.86	0	0	0	0.97	0	0	1.05	0	0
39235	Vitvi05_01chr16g14090	261.75	2.45	0.76	3.25	0.01	0.03	1508.6	1436.81	755.75	41.79	96.17	37.07	23.84	6.37	1.81	5.8	6.67	2.93	0	0.91	1.78
41026	Vitvi05_01chr17g09690	1.42	2.45	2.81	0.88	0.39	NA	17.55	0	0	0.84	0.9	0.93	0	0	0	0	0	0	1.05	0	0
42982	Vitvi05_01chr18g10630	0.62	2.45	3.1	0.79	0.44	NA	0	3.86	2.68	0.84	0.9	0.93	0	0	0	0	0	0	0	0	0
43234	Vitvi05_01chr18g13150	0.72	2.45	2.49	0.99	0.33	NA	0	0	0	3.35	0.9	0.93	0	0.91	0	0.97	0	0.98	0	0	2.67
44890	Vitvi05_01chr18g29710	1.11	2.45	2.52	0.98	0.34	NA	0	10.29	2.68	0.84	0.9	0.93	0	0	0	0	0	0	0	0.91	0
4188	Vitvi05_01chr02g07770	3.11	2.44	1.9	1.29	0.2	NA	15.04	12.86	16.08	0.84	1.8	0	0	0	0	0	0	0	0	0	0
11603	Vitvi05_01chr05g16900	1.01	2.44	2.46	0.99	0.33	NA	0	0	6.7	0.84	1.8	0	0	0	0	0.97	0	0	2.09	0.91	1.78
15249	Vitvi05_01chr07g03590	2.32	2.44	1.92	1.28	0.21	NA	12.53	2.58	6.7	4.18	0	0.93	0	0.91	0	0	1.91	0	4.18	0	0.89
34905	Vitvi05_01chr14g21930	2.3	2.44	1.9	1.29	0.21	NA	2.51	10.29	8.04	4.18	0.9	0	0	0	0.91	2.9	0	0	2.09	0	2.67
35762	Vitvi05_01chr15g00050	1.73	2.44	2.42	1.01	0.32	NA	2.51	18	2.68	0.84	1.8	0	0	0	0	0	0	0	0	0	0
41956	Vitvi05_01chr18g00370	0.47	2.44	3.83	0.64	0.53	NA	0	0	0	3.35	1.8	0	0.86	0	0	0	0	0	1.05	0	0
43468	Vitvi05_01chr18g15490	1.44	2.44	2.22	1.11	0.28	NA	1.26	9	2.68	3.35	1.8	0	0.86	0	0	0	0	0	0	0	2.67
1466	Vitvi05_01chr01g05840	0.18	2.43	4.79	0.51	0.62	NA	0	0	0	0.84	1.8	0	0	0	0	0	0	0	0	0	0
1650	Vitvi05_01chr01g07680	0.18	2.43	4.79	0.51	0.62	NA	0	0	0	0.84	1.8	0	0	0	0	0	0	0	0	0	0
2553	Vitvi05_01chr01g16710	0.37	2.43	4.22	0.58	0.57	NA	0	0	0	0.84	1.8	0	0	0	0	1.94	0	0	0	0.91	0
6043	Vitvi05_01chr03g06660	0.69	2.43	3.49	0.7	0.49	NA	5.02	2.58	0	0.84	1.8	0	0	0	0	0	0	0	0	0	0
6575	Vitvi05_01chr03g11980	0.35	2.43	4.79	0.51	0.62	NA	0	2.58	0	0.84	1.8	0	0	0	0	0	0	0	0	0	0
10856	Vitvi05_01chr05g09430	0.25	2.43	4.79	0.51	0.62	NA	0	0	0	0.84	1.8	0	0	0	0	0	0	0	1.05	0	0
12141	Vitvi05_01chr05g22280	0.5	2.43	3.33	0.73	0.47	NA	0	0	0	0.84	1.8	0	0	0	0	0	1.91	1.96	0	0.91	0
14100	Vitvi05_01chr06g15040	0.5	2.43	2.66	0.92	0.37	NA	0	0	0	0.84	1.8	0	0	0	0	0	0.96	0.98	1.05	0.91	0.89
15480	Vitvi05_01chr07g05900	0.33	2.43	4.31	0.57	0.58	NA	0	0	1.34	0.84	1.8	0	0	0	0	0	0.96	0	0	0	0
16112	Vitvi05_01chr07g12220	0.42	2.43	4.79	0.51	0.62	NA	0	0	0	0.84	1.8	0	0	0	0	0	0	0	0	0	3.56
19652	Vitvi05_01chr08g14690	0.76	2.43	2.58	0.95	0.35	NA	2.51	2.58	2.68	0.84	1.8	0	0	0	0	0	0	0	0	0	0.89
19890	Vitvi05_01chr08g17070	1.68	2.43	2.01	1.21	0.23	NA	7.52	7.72	1.34	1.68	0	0.93	0	0	0	0.97	0.96	0.98	3.14	0	0
23732	Vitvi05_01chr10g08360	0.63	2.43	4.3	0.57	0.58	NA	0	0	6.7	0.84	1.8	0	0	0	0	0	0	0	0	0	0
26829	Vitvi05_01chr11g12550	0.51	2.43	3.82	0.64	0.53	NA	0	0	0	0.84	1.8	0	0	0	0	0	0	0	3.14	0	1.78
28005	Vitvi05_01chr12g05100	3.6	2.43	2.02	1.21	0.23	NA	8.78	3.86	33.5	1.68	0	0.93	0	0	0	0	0.96	0	4.18	0	0
34088	Vitvi05_01chr14g13760	0.24	2.43	4.79	0.51	0.62	NA	0	0	0	0.84	1.8	0	0	0	0	0	0	0	0	0.91	0
44111	Vitvi05_01chr18g21920	16.92	2.43	1.81	1.34	0.19	0.57	77.69	77.11	54.94	3.35	26.97	1.86	5.96	0	0	0	0	4.88	1.05	0	0
44877	Vitvi05_01chr18g29580	1.39	2.43	2.12	1.15	0.26	NA	6.27	0	0	4.18	0.9	0	0	0	0.91	1.94	0.96	1.96	1.05	0	2.67
45215	Vitvi05_01chr18g32960	0.18	2.43	4.79	0.51	0.62	NA	0	0	0	0.84	1.8	0	0	0	0	0	0	0	0	0	0
47016	Vitvi05_01chr19g13580	0.51	2.43	3.88	0.63	0.54	NA	0	0	4.02	0.84	1.8	0	0	0	0	0	0	0.98	0	0	0
4806	Vitvi05_01chr02g13950	0.51	2.42	3.36	0.72	0.48	NA	0	0	0	1.68	0	0.93	0	0	0	0	0.96	0	3.14	0	0.89
6409	Vitvi05_01chr03g10320	1.98	2.42	2.5	0.97	0.34	NA	17.55	7.72	0	1.68	0	0.93	0	0	0	0	0	0	0	1.82	0
8552	Vitvi05_01chr04g11840	8.01	2.42	1.66	1.46	0.15	0.51	40.1	16.71	50.92	2.51	0	0	0	0	0	0.97	0	0	5.23	2.73	0.89
12121	Vitvi05_01chr05g22080	1.08	2.42	2.18	1.11	0.27	NA	2.51	2.58	0	7.53	0.9	0.93	0.86	0	0.91	0	0	0	0	0	0
12934	Vitvi05_01chr06g03380	1.8	2.42	2.28	1.07	0.29	NA	2.51	11.57	6.7	1.68	0	0.93	0	0	0	0	0	0	0	0	3.56
14258	Vitvi05_01chr06g16620	1.14	2.42	3.07	0.79	0.44	NA	3.76	0	10.72	1.68	0	0.93	0	0	0	0	0	0	0	0	0
22926	Vitvi05_01chr10g00300	0.68	2.42	3.12	0.78	0.44	NA	1.26	0	5.36	1.68	0	0.93	0	0	0	0.97	0	0	0	0	0
25242	Vitvi05_01chr10g23460	0.6	2.42	3.81	0.64	0.53	NA	0	0	0	1.68	0	0.93	0	0	0	0	1.91	0	0	0	4.44
25443	Vitvi05_01chr10g25470	0.58	2.42	2.94	0.83	0.42	NA	0	0	1.34	1.68	0	0.93	0	0	0	0	0	2.93	0	0.91	0.89
28268	Vitvi05_01chr12g07730	181.56	2.42	1.03	2.35	0.02	0.16	659.08	988.29	1000.96	10.87	33.26	12.05	6.82	3.64	0	3.87	0	0.98	0	0	3.56
29826	Vitvi05_01chr12g23310	0.61	2.42	3.09	0.79	0.44	NA	0	0	0	1.68	0	0.93	0	0	0	0	0	0	1.05	3.64	1.78
31662	Vitvi05_01chr13g18240	0.7	2.42	2.56	0.95	0.35	NA	0	0	1.34	1.68	0	0.93	0	0	0	1.94	0	0.98	0	2.73	0.89
32857	Vitvi05_01chr14g01450	0.88	2.42	3	0.81	0.42	NA	2.51	0	5.36	1.68	0	0.93	0	0	0	0	0	0	0	0	2.67
34136	Vitvi05_01chr14g14240	0.57	2.42	3.78	0.64	0.53	NA	5.02	0	0	1.68	0	0.93	0	0	0	0	0	0	0	0	0.89
39753	Vitvi05_01chr16g19270	0.85	2.42	2.32	1.05	0.3	NA	5.02	0	1.34	1.68	0	0.93	0	0	0	0.97	0.96	0	0	0.91	0.89
40379	Vitvi05_01chr17g03220	1.05	2.42	2.25	1.08	0.29	NA	2.51	3.86	4.02	1.68	0	0.93	0	0	0	0	0	0.98	0	0	1.78
43331	Vitvi05_01chr18g14120	0.71	2.42	2.84	0.86	0.4	NA	1.26	0	0	1.68	0	0.93	0	0	0	0	2.86	0	2.09	1.82	0
47507	Vitvi05_01chr19g18490	0.86	2.42	2.34	1.04	0.31	NA	1.26	0	1.34	1.68	0	0.93	0	0	0	0	0.96	2.93	1.05	0	2.67
292	Vitvi05_01chr00g02920	1.99	2.41	2.19	1.11	0.28	NA	5.02	15.43	6.7	1.68	0.9	0	0	0	0	0	0	0	0	0	0
1068	Vitvi05_01chr01g01860	0.37	2.41	4.19	0.58	0.57	NA	0	0	0	1.68	0	0.93	0	0	0	0	0.96	1.96	0	0	0
4130	Vitvi05_01chr02g07190	1.18	2.41	2.91	0.83	0.41	NA	0	3.86	5.36	1.68	0.9	0	0	0	0	0	0	5.86	0	0	0
10010	Vitvi05_01chr05g00970	1.83	2.41	2.24	1.08	0.29	NA	3.76	7.72	13.4	1.68	0.9	0	0	0	0	0	0	0	0	0	0
11811	Vitvi05_01chr05g18980	0.18	2.41	4.79	0.51	0.62	NA	0	0	0	1.68	0	0.93	0	0	0	0	0	0	0	0	0
16763	Vitvi05_01chr07g18730	0.35	2.41	4.79	0.51	0.62	NA	2.51	0	0	1.68	0	0.93	0	0	0	0	0	0	0	0	0
22579	Vitvi05_01chr09g19000	1.17	2.41	2.73	0.89	0.38	NA	5.02	0	0	1.68	0.9	0	0	0	0	0	3.81	2.93	3.14	0	0
26561	Vitvi05_01chr11g09870	0.25	2.41	4.79	0.51	0.62	NA	0	0	0	1.68	0	0.93	0	0	0	0	0	0	1.05	0	0
29714	Vitvi05_01chr12g22190	0.18	2.41	4.79	0.51	0.62	NA	0	0	0	1.68	0	0.93	0	0	0	0	0	0	0	0	0
29965	Vitvi05_01chr13g01270	0.24	2.41	4.79	0.51	0.62	NA	0	0	0	1.68	0	0.93	0	0	0	0	0	0.98	0	0	0
34254	Vitvi05_01chr14g15420	0.73	2.41	2.76	0.88	0.39	NA	0	0	0	1.68	0.9	0	0	0	0	0	0.96	1.96	0	1.82	3.56
34332	Vitvi05_01chr14g16200	0.37	2.41	4.79	0.51	0.62	NA	0	0	0	1.68	0	0.93	0	0	0	0	2.86	0	0	0	0
37185	Vitvi05_01chr15g14280	0.31	2.41	4.43	0.55	0.59	NA	0	0	0	1.68	0	0.93	0	0	0	0.97	0	0.98	0	0	0
38550	Vitvi05_01chr16g07240	0.24	2.41	4.79	0.51	0.62	NA	0	0	0	1.68	0	0.93	0	0	0	0.97	0	0	0	0	0
43988	Vitvi05_01chr18g20690	0.32	2.41	4.35	0.56	0.58	NA	0	1.29	0	1.68	0	0.93	0	0	0	0	0	0	0	0	0.89
47556	Vitvi05_01chr19g18980	0.25	2.41	4.79	0.51	0.62	NA	0	0	0	1.68	0	0.93	0	0	0	0	0	0	1.05	0	0
47691	Vitvi05_01chr19g20330	0.37	2.41	4.19	0.58	0.57	NA	0	0	0	1.68	0	0.93	0	0	0	0	0.96	1.96	0	0	0
2706	Vitvi05_01chr01g18240	0.29	2.4	4.79	0.51	0.62	NA	0	0	0	1.68	0.9	0	0	0	0	0	0	0	0	0	1.78
5874	Vitvi05_01chr03g04970	0.57	2.4	3.78	0.64	0.53	NA	5.02	0	0	1.68	0.9	0	0	0	0	0	0.96	0	0	0	0
8922	Vitvi05_01chr04g15540	0.3	2.4	4.44	0.54	0.59	NA	0	0	0	1.68	0.9	0	0	0	0	0	0	0.98	0	0.91	0
17266	Vitvi05_01chr07g23760	0.53	2.4	4.54	0.53	0.6	NA	0	0	0	5.02	0	0	0	0.91	0	0	1.91	0	0	0	0
27107	Vitvi05_01chr11g15330	0.18	2.4	4.79	0.51	0.62	NA	0	0	0	1.68	0.9	0	0	0	0	0	0	0	0	0	0
28089	Vitvi05_01chr12g05940	300.75	2.4	0.63	3.8	0.01	0.01	1269.28	1792.8	1400.28	17.55	6.3	8.34	1.71	1.82	2.71	4.84	0	1.96	1.05	0	2.67
30152	Vitvi05_01chr13g03140	0.18	2.4	4.79	0.51	0.62	NA	0	0	0	1.68	0.9	0	0	0	0	0	0	0	0	0	0
30440	Vitvi05_01chr13g06020	0.24	2.4	4.79	0.51	0.62	NA	0	0	0	1.68	0.9	0	0	0	0	0	0	0	0	0.91	0
31712	Vitvi05_01chr13g18740	0.38	2.4	4.18	0.58	0.57	NA	1.26	0	0	1.68	0.9	0	0	0	0	0	0	0	0	0	1.78
33560	Vitvi05_01chr14g08480	0.18	2.4	4.79	0.51	0.62	NA	0	0	0	1.68	0.9	0	0	0	0	0	0	0	0	0	0
35398	Vitvi05_01chr14g26860	0.32	2.4	4.36	0.56	0.59	NA	0	1.29	0	1.68	0.9	0	0	0	0	0	0	0	0	0	0.89
37055	Vitvi05_01chr15g12980	0.25	2.4	4.79	0.51	0.62	NA	0	0	0	1.68	0.9	0	0	0	0	0	0	0	1.05	0	0
37270	Vitvi05_01chr15g15130	0.39	2.4	3.55	0.68	0.5	NA	1.26	0	0	1.68	0.9	0	0	0	0	0	0	0.98	0	0.91	0
38424	Vitvi05_01chr16g05980	0.53	2.4	4.49	0.54	0.6	NA	0	0	5.36	1.68	0.9	0	0	0	0	0	0	0	0	0	0
39314	Vitvi05_01chr16g14880	0.3	2.4	4.45	0.54	0.6	NA	0	0	0	1.68	0.9	0	0	0	0	0.97	0	0	0	0	0.89
39691	Vitvi05_01chr16g18650	0.31	2.4	4.4	0.55	0.59	NA	0	0	0	1.68	0.9	0	0	0	0	0	0	0.98	1.05	0	0
3898	Vitvi05_01chr02g04870	2.77	2.39	2.22	1.08	0.29	NA	7.52	1.29	22.78	2.51	0	0	0	0	0	0	2.86	0	1.05	0	3.56
24044	Vitvi05_01chr10g11480	1.83	2.39	2.22	1.08	0.29	NA	15.04	3.86	4.02	2.51	0	0	0	0	0	0.97	0	0	1.05	0	0
26646	Vitvi05_01chr11g10720	2.74	2.39	2.09	1.15	0.26	NA	18.8	7.72	8.04	2.51	0	0	0	0	0	0	0	2.93	1.05	0	0
24538	Vitvi05_01chr10g16420	3.32	2.38	1.61	1.49	0.14	NA	20.05	7.72	4.02	0.84	9.89	2.78	2.56	0	0	0	0	1.96	0	0	0
34835	Vitvi05_01chr14g21230	1.26	2.38	2.42	0.99	0.33	NA	1.26	6.43	6.7	2.51	0	0	0	0	0	0	0.96	0	1.05	0	0
36974	Vitvi05_01chr15g12170	0.94	2.38	2.4	1	0.33	NA	2.51	3.86	1.34	2.51	0	0	0	0	0	0	0	0.98	1.05	0	1.78
11534	Vitvi05_01chr05g16210	0.17	2.37	4.79	0.5	0.63	NA	0	0	0	2.51	0	0	0	0	0	0	0	0	0	0	0
12011	Vitvi05_01chr05g20980	0.46	2.37	4.01	0.59	0.56	NA	0	1.29	0	2.51	0	0	0	0	0	0	0	0	2.09	0.91	0
12297	Vitvi05_01chr05g23840	0.17	2.37	4.79	0.5	0.63	NA	0	0	0	2.51	0	0	0	0	0	0	0	0	0	0	0
12485	Vitvi05_01chr05g25720	0.36	2.37	4.79	0.5	0.63	NA	0	0	0	2.51	0	0	0	0	0	0	0	1.96	0	0	0.89
12571	Vitvi05_01chr05g26580	1.12	2.37	3.57	0.67	0.51	NA	7.52	0	6.7	2.51	0	0	0	0	0	0	0	0	0	0	0
12909	Vitvi05_01chr06g03130	1061.59	2.37	0.81	2.95	0.01	0.05	2328.05	3408.24	2028.72	925.04	3963.52	1165.67	826.7	215.48	130.03	127.55	311.21	346.32	37.62	17.28	92.34
15737	Vitvi05_01chr07g08470	0.17	2.37	4.79	0.5	0.63	NA	0	0	0	2.51	0	0	0	0	0	0	0	0	0	0	0
16934	Vitvi05_01chr07g20440	0.33	2.37	4.79	0.5	0.63	NA	0	0	1.34	2.51	0	0	0	0	0	0	0	0	1.05	0	0
18993	Vitvi05_01chr08g08100	0.17	2.37	4.79	0.5	0.63	NA	0	0	0	2.51	0	0	0	0	0	0	0	0	0	0	0
21607	Vitvi05_01chr09g09280	0.24	2.37	4.79	0.5	0.63	NA	0	0	0	2.51	0	0	0	0	0	0	0	0	1.05	0	0
21823	Vitvi05_01chr09g11440	0.29	2.37	4.79	0.5	0.63	NA	0	0	0	2.51	0	0	0	0	0	0	0	0	0	0	1.78
25420	Vitvi05_01chr10g25240	0.17	2.37	4.79	0.5	0.63	NA	0	0	0	2.51	0	0	0	0	0	0	0	0	0	0	0
27442	Vitvi05_01chr11g18680	0.17	2.37	4.79	0.5	0.63	NA	0	0	0	2.51	0	0	0	0	0	0	0	0	0	0	0
27687	Vitvi05_01chr12g01920	0.36	2.37	4.79	0.5	0.63	NA	0	0	0	2.51	0	0	0	0	0	0	2.86	0	0	0	0
28064	Vitvi05_01chr12g05690	0.61	2.37	3.74	0.64	0.53	NA	0	0	0	2.51	0	0	0	0	0	0.97	4.76	0	0	0	0.89
28176	Vitvi05_01chr12g06810	0.47	2.37	4.72	0.51	0.62	NA	2.51	0	0	2.51	0	0	0	0	0	0	1.91	0	0	0	0
30895	Vitvi05_01chr13g10570	0.24	2.37	4.79	0.5	0.63	NA	0	0	0	2.51	0	0	0	0	0	0	0	0	1.05	0	0
35291	Vitvi05_01chr14g25790	0.23	2.37	4.79	0.5	0.63	NA	0	0	0	2.51	0	0	0	0	0	0	0	0	0	0.91	0
39529	Vitvi05_01chr16g17030	0.47	2.37	4.72	0.51	0.62	NA	2.51	0	0	2.51	0	0	0	0	0	0	0	1.96	0	0	0
45883	Vitvi05_01chr19g02250	0.17	2.37	4.79	0.5	0.63	NA	0	0	0	2.51	0	0	0	0	0	0	0	0	0	0	0
46561	Vitvi05_01chr19g09030	0.34	2.37	4.79	0.5	0.63	NA	0	2.58	0	2.51	0	0	0	0	0	0	0	0	0	0	0
47192	Vitvi05_01chr19g15340	0.17	2.37	4.79	0.5	0.63	NA	0	0	0	2.51	0	0	0	0	0	0	0	0	0	0	0
28175	Vitvi05_01chr12g06800	1.19	2.36	2.2	1.08	0.29	NA	0	5.15	0	3.35	0.9	4.64	1.71	0	0	0.97	0	0	1.05	0	0
21505	Vitvi05_01chr09g08260	1.68	2.35	1.67	1.41	0.16	NA	2.51	0	1.34	2.51	0.9	5.56	0.86	0	0.91	2.9	3.81	0	2.09	0	1.78
19618	Vitvi05_01chr08g14350	3.03	2.34	1.51	1.55	0.13	NA	8.78	15.43	10.72	3.35	3.6	1.86	1.71	0	0	0	0	0	0	0	0
24391	Vitvi05_01chr10g14950	160.37	2.34	0.42	5.68	0.01	0.01	671.61	890.62	684.73	29.25	59.32	23.17	6.82	8.19	7.23	2.9	6.67	3.91	2.09	3.64	5.33
1714	Vitvi05_01chr01g08320	3.21	2.33	1.4	1.67	0.1	NA	16.29	6.43	12.06	2.51	4.5	1.86	0.86	0	0.91	0	0.96	0	0	0.91	0.89
3939	Vitvi05_01chr02g05280	340.91	2.33	0.65	3.61	0.01	0.01	152.87	129.81	108.54	108.64	959.88	195.52	116.64	44.56	90.3	143.01	154.18	110.24	733.52	1012.97	1052.93
38002	Vitvi05_01chr16g01760	3.01	2.32	1.43	1.63	0.11	NA	5.02	1.29	6.7	2.51	3.6	2.78	0	0	1.81	7.74	3.81	0.98	5.23	1.82	1.78
40821	Vitvi05_01chr17g07640	11.85	2.32	0.92	2.55	0.02	0.12	53.88	51.41	34.84	5.85	7.2	4.64	1.71	1.82	0	6.77	2.86	3.91	1.05	1.82	0
5464	Vitvi05_01chr03g00870	2.82	2.31	1.49	1.56	0.13	NA	7.52	2.58	5.36	4.18	2.7	1.86	0.86	0	0.91	1.94	0	1.96	6.27	0	6.22
10644	Vitvi05_01chr05g07310	212.37	2.31	0.67	3.49	0.01	0.02	583.9	627.16	533.31	174.65	659.69	262.23	136.23	20.92	64.12	27.06	42.83	36.1	2.09	4.55	10.66
13404	Vitvi05_01chr06g08080	1.52	2.31	2.07	1.12	0.27	NA	7.52	3.86	0	4.18	4.5	0	0.86	0	0.91	0	0.96	0	0	0	0
38068	Vitvi05_01chr16g02420	17.84	2.31	1.54	1.51	0.14	0.49	66.41	96.39	62.98	4.18	25.17	4.64	6.82	0	0	0	0	0.98	0	0	0
3942	Vitvi05_01chr02g05310	2.25	2.29	1.62	1.42	0.16	NA	10.03	7.72	5.36	4.18	2.7	1.86	0	1.82	0	0	0	0	0	0	0
12710	Vitvi05_01chr06g01140	1.66	2.29	1.59	1.45	0.15	NA	5.02	1.29	1.34	4.18	3.6	0.93	0	1.82	0	0	0.96	0	2.09	1.82	1.78
24704	Vitvi05_01chr10g18080	2.38	2.29	1.31	1.76	0.09	NA	2.51	0	5.36	9.2	5.4	2.78	0.86	2.73	0	0.97	0.96	2.93	1.05	0.91	0
33469	Vitvi05_01chr14g07570	3.05	2.29	2.08	1.1	0.28	NA	11.28	20.57	2.68	8.36	0	0	1.71	0	0	0	0	0	1.05	0	0
43235	Vitvi05_01chr18g13160	4.16	2.29	1.38	1.67	0.1	NA	20.05	16.71	5.36	9.2	3.6	0	1.71	0	0.91	1.94	1.91	0.98	0	0	0
18894	Vitvi05_01chr08g07110	35.01	2.28	0.79	2.9	0.01	0.06	63.91	176.07	235.84	6.69	15.28	12.05	5.96	0.91	0	0	0	0	2.09	1.82	4.44
37903	Vitvi05_01chr16g00770	90.27	2.28	1.04	2.21	0.03	0.21	449.83	523.06	337.68	1.68	22.47	5.56	4.26	0	1.81	0	1.91	0	2.09	1.82	1.78
39226	Vitvi05_01chr16g14000	218.98	2.28	1.05	2.18	0.03	0.22	1024.95	1199.05	694.11	72.7	130.32	72.28	48.53	2.73	5.42	3.87	9.52	6.83	12.54	0	1.78
41451	Vitvi05_01chr17g13940	1.15	2.28	1.83	1.25	0.22	NA	1.26	0	0	6.69	0.9	0.93	0.86	0	0.91	0	0	1.96	1.05	1.82	0.89
12421	Vitvi05_01chr05g25080	874.19	2.27	0.81	2.84	0.01	0.07	2898.16	5704.81	3808.21	89.42	363.1	93.59	85.14	12.73	15.36	7.74	7.62	7.81	3.14	3.64	12.43
13772	Vitvi05_01chr06g11760	0.5	2.27	3.34	0.68	0.5	NA	0	0	0	0	0.9	3.71	0.86	0	0	0	0	0	1.05	0.91	0
15596	Vitvi05_01chr07g07060	114.85	2.27	0.96	2.38	0.02	0.16	551.32	530.77	509.19	37.61	45.84	10.2	7.67	10.92	0.91	0	2.86	8.78	3.14	0	3.56
30001	Vitvi05_01chr13g01630	4.98	2.27	1.23	1.85	0.07	NA	12.53	7.72	1.34	12.54	1.8	2.78	0	0.91	2.71	3.87	6.67	11.71	2.09	0.91	7.11
2791	Vitvi05_01chr01g19090	0.36	2.26	4.76	0.48	0.64	NA	0	0	0	0.84	0	3.71	0.86	0	0	0	0	0	0	0	0
16242	Vitvi05_01chr07g13520	2.95	2.26	1.19	1.91	0.06	NA	2.51	0	4.02	2.51	8.99	5.56	0.86	0.91	1.81	3.87	0	0.98	3.14	4.55	4.44
29220	Vitvi05_01chr12g17250	0.68	2.26	3.11	0.73	0.47	NA	3.76	0	0	0	1.8	2.78	0.86	0	0	0.97	0	0	0	0	0
16417	Vitvi05_01chr07g15270	1.7	2.25	1.96	1.15	0.26	NA	5.02	10.29	2.68	0.84	0	3.71	0	0.91	0	0	0	0	1.05	0	0.89
20180	Vitvi05_01chr08g19970	0.6	2.25	2.83	0.8	0.43	NA	0	1.29	1.34	0	3.6	0.93	0.86	0	0	0	0	0.98	0	0	0
20429	Vitvi05_01chr08g22460	1.7	2.25	2.09	1.08	0.29	NA	0	1.29	2.68	0.84	0	3.71	0.86	0	0	0.97	0	1.96	10.45	2.73	0
29242	Vitvi05_01chr12g17470	0.95	2.25	2.64	0.86	0.4	NA	0	6.43	1.34	0.84	0	3.71	0.86	0	0	0	0	0	1.05	0	0
31742	Vitvi05_01chr13g19040	7.09	2.25	1.64	1.38	0.18	0.56	16.29	29.56	54.94	0	0.9	3.71	0.86	0	0	0	0	0	0	0	0
39263	Vitvi05_01chr16g14370	1774.42	2.25	0.73	3.11	0.01	0.04	7139.52	10265.8	8532.95	145.4	222	141.78	83.44	10.01	13.55	9.67	24.75	15.61	7.32	0.91	3.56
44339	Vitvi05_01chr18g24200	13.12	2.25	0.71	3.18	0.01	0.03	27.57	20.57	44.22	10.87	11.69	11.12	3.41	0.91	2.71	4.84	7.62	11.71	18.81	10.92	9.77
47616	Vitvi05_01chr19g19580	0.54	2.25	3.26	0.69	0.5	NA	1.26	1.29	0	0	3.6	0.93	0	0.91	0	0	0	0	0	0	0
739	Vitvi05_01chr00g07390	2.36	2.24	1.65	1.36	0.18	NA	6.27	9	8.04	0	2.7	1.86	0	0.91	0	0	0.96	0	2.09	1.82	1.78
5788	Vitvi05_01chr03g04110	1.61	2.24	2.65	0.85	0.4	NA	10.03	7.72	0	0	4.5	0	0.86	0	0	0	0.96	0	0	0	0
12818	Vitvi05_01chr06g02220	1.93	2.24	1.73	1.3	0.2	NA	3.76	1.29	8.04	0.84	0.9	2.78	0	0	0.91	1.94	0.96	0	2.09	4.55	0.89
15806	Vitvi05_01chr07g09160	14.71	2.24	0.9	2.51	0.02	0.12	53.88	60.41	71.02	7.53	3.6	5.56	0.86	0	2.71	2.9	1.91	2.93	1.05	2.73	3.56
18930	Vitvi05_01chr08g07470	6.41	2.24	1.58	1.43	0.16	0.53	40.1	14.14	33.5	0	1.8	2.78	0	0.91	0	1.94	0	0.98	0	0	0
21019	Vitvi05_01chr09g03400	528.32	2.24	0.78	2.88	0.01	0.06	1201.62	1172.07	747.71	788.84	2248.69	601.37	516.8	103.65	149.9	48.32	143.71	137.56	20.9	4.55	39.07
24687	Vitvi05_01chr10g17910	1.18	2.24	2.09	1.07	0.29	NA	3.76	1.29	1.34	0	4.5	0	0	0.91	0	2.9	0.96	0.98	1.05	0	0
27434	Vitvi05_01chr11g18600	1.42	2.24	2.15	1.05	0.3	NA	0	6.43	0	0	3.6	0.93	0	0	0.91	0.97	0.96	0.98	2.09	0	4.44
31697	Vitvi05_01chr13g18590	0.42	2.24	4.76	0.48	0.64	NA	0	0	0	0	4.5	0	0.86	0	0	0	0	0	0	0	0.89
39695	Vitvi05_01chr16g18690	3.9	2.24	1.76	1.28	0.21	NA	12.53	23.14	17.42	0	3.6	0.93	0.86	0	0	0	0	0	0	0	0
40412	Vitvi05_01chr17g03550	0.92	2.24	2.01	1.12	0.27	NA	1.26	1.29	0	0.84	0.9	2.78	0.86	0	0	0.97	1.91	2.93	0	0	0
41022	Vitvi05_01chr17g09650	0.89	2.24	2.1	1.07	0.29	NA	1.26	0	0	0.84	0.9	2.78	0	0	0.91	2.9	0	0.98	0	0.91	1.78
45156	Vitvi05_01chr18g32370	8.71	2.24	1.56	1.44	0.16	0.52	43.86	44.99	30.82	0	2.7	1.86	0	0	0.91	0	0	0.98	0	0	4.44
45498	Vitvi05_01chr18g35790	1.93	2.24	1.43	1.57	0.12	NA	1.26	3.86	1.34	5.85	3.6	2.78	2.56	0	0	1.94	0.96	3.91	0	0	0.89
5968	Vitvi05_01chr03g05910	0.59	2.23	2.79	0.8	0.43	NA	0	2.58	0	0.84	2.7	0.93	0.86	0	0	0	0.96	0	0	0	0
7832	Vitvi05_01chr04g04640	0.36	2.23	4.76	0.47	0.65	NA	0	0	0	1.68	0	2.78	0	0	0.91	0	0	0	0	0	0
8386	Vitvi05_01chr04g10180	1.34	2.23	1.79	1.26	0.22	NA	1.26	2.58	4.02	0.84	1.8	1.86	0	0	0.91	0.97	0.96	3.91	1.05	0	0
22316	Vitvi05_01chr09g16370	1.54	2.23	1.88	1.19	0.24	NA	3.76	5.15	0	0.84	1.8	1.86	0.86	0	0	1.94	0	1.96	3.14	1.82	0
27157	Vitvi05_01chr11g15830	1.04	2.23	2.25	1	0.32	NA	0	0	0	0.84	1.8	1.86	0.86	0	0	0.97	1.91	0.98	0	6.37	0
31167	Vitvi05_01chr13g13290	1.65	2.23	2.03	1.1	0.28	NA	0	2.58	12.06	1.68	0	2.78	0.86	0	0	0	1.91	0	1.05	0.91	0.89
31747	Vitvi05_01chr13g19090	35.5	2.23	0.69	3.24	0.01	0.03	119.04	172.22	176.88	10.03	26.97	8.34	6.82	0	2.71	0.97	5.72	1.96	0	0	0.89
37023	Vitvi05_01chr15g12660	686.06	2.23	0.49	4.58	0.01	0.01	2960.81	2405.82	1547.67	630.07	1187.26	572.65	281.81	80.92	148.99	59.91	142.76	142.43	41.8	39.11	48.83
41011	Vitvi05_01chr17g09540	0.68	2.23	2.81	0.8	0.43	NA	0	0	0	1.68	0	2.78	0.86	0	0	2.9	0	0	1.05	0	0.89
2686	Vitvi05_01chr01g18040	5.76	2.22	1.33	1.68	0.1	NA	8.78	18	29.48	6.69	0	5.56	1.71	0.91	0	1.94	5.72	0.98	2.09	4.55	0
4565	Vitvi05_01chr02g11540	9.09	2.22	1.57	1.42	0.16	0.54	42.61	30.85	45.56	0.84	3.6	0	0	0	0.91	0	0	0.98	1.05	9.1	0.89
5244	Vitvi05_01chr02g18330	1.23	2.22	2.04	1.09	0.28	NA	0	1.29	0	0.84	3.6	0	0.86	0	0	2.9	0.96	1.96	4.18	1.82	0
6877	Vitvi05_01chr03g15000	0.99	2.22	2.4	0.93	0.36	NA	5.02	1.29	0	1.68	0.9	1.86	0.86	0	0	0	0	0	3.14	0	0
10693	Vitvi05_01chr05g07800	0.79	2.22	2.46	0.91	0.37	NA	0	2.58	0	1.68	0.9	1.86	0.86	0	0	2.9	0	0	1.05	0	0
14193	Vitvi05_01chr06g15970	1.23	2.22	2.81	0.79	0.44	NA	0	7.72	0	1.68	6.3	0	1.71	0	0	0.97	0	0	0	0	0
19712	Vitvi05_01chr08g15290	1.14	2.22	2.17	1.03	0.31	NA	0	7.72	1.34	1.68	0.9	1.86	0.86	0	0	0.97	0	0	0	0	1.78
25314	Vitvi05_01chr10g24180	47.97	2.22	1.39	1.6	0.11	0.45	172.92	281.45	259.96	2.51	0.9	0.93	0.86	0	0	0	0	0	0	0	0
25705	Vitvi05_01chr11g01310	4.78	2.22	1.08	2.05	0.05	NA	2.51	10.29	1.34	3.35	8.09	9.27	0.86	0.91	2.71	2.9	8.57	2.93	5.23	10.92	1.78
26228	Vitvi05_01chr11g06540	5.39	2.22	1.53	1.46	0.15	NA	6.27	0	0	3.35	0.9	8.34	0	2.73	0	12.57	4.76	0	10.45	12.74	18.65
32341	Vitvi05_01chr13g25030	1.33	2.22	1.84	1.21	0.23	NA	0	0	1.34	1.68	0	2.78	0	0.91	0	0.97	1.91	2.93	1.05	2.73	3.56
34182	Vitvi05_01chr14g14700	2.02	2.22	1.89	1.18	0.24	NA	1.26	10.29	5.36	1.68	0	2.78	0	0.91	0	0.97	0	1.96	4.18	0	0.89
34280	Vitvi05_01chr14g15680	2.39	2.22	1.69	1.32	0.19	NA	5.02	6.43	9.38	1.68	0	2.78	0	0	0.91	0.97	1.91	0.98	2.09	3.64	0
35197	Vitvi05_01chr14g24850	0.76	2.22	2.72	0.82	0.42	NA	1.26	3.86	0	0.84	3.6	0	0	0.91	0	0	0.96	0	0	0	0
35738	Vitvi05_01chr14g30260	1.88	2.22	1.73	1.29	0.2	NA	1.26	9	4.02	1.68	0	2.78	0.86	0	0	1.94	0.96	0.98	1.05	2.73	0.89
36541	Vitvi05_01chr15g07840	0.49	2.22	3.89	0.57	0.57	NA	0	0	0	0.84	3.6	0	0	0	0.91	0	1.91	0	0	0	0
38376	Vitvi05_01chr16g05500	4.38	2.22	1.63	1.37	0.18	NA	15.04	19.28	24.12	0.84	3.6	0	0	0	0.91	0	0.96	0.98	0	0	0
39185	Vitvi05_01chr16g13590	0.42	2.22	3.34	0.67	0.51	NA	0	0	0	1.68	0.9	1.86	0	0.91	0	0	0.96	0	0	0	0
2554	Vitvi05_01chr01g16720	1.59	2.21	1.93	1.15	0.26	NA	0	1.29	6.7	1.68	2.7	0	0	0	0.91	0	0.96	1.96	3.14	0.91	3.56
6729	Vitvi05_01chr03g13520	1.21	2.21	1.96	1.13	0.27	NA	0	0	0	1.68	2.7	0	0	0	0.91	1.94	0.96	1.96	5.23	1.82	0.89
14919	Vitvi05_01chr07g00290	11.07	2.21	1.45	1.53	0.13	0.48	48.87	50.13	54.94	2.51	0.9	0.93	0.86	0	0	0.97	0	1.96	3.14	0	0.89
20492	Vitvi05_01chr08g23090	121.07	2.21	0.76	2.93	0.01	0.06	474.89	534.63	578.87	24.24	96.17	25.02	19.59	5.46	6.33	0.97	7.62	7.81	20.9	7.28	6.22
24201	Vitvi05_01chr10g13050	1.95	2.21	1.89	1.17	0.25	NA	12.53	1.29	4.02	1.68	1.8	0.93	0	0	0.91	0	0.96	0.98	4.18	0	0
24417	Vitvi05_01chr10g15210	3.19	2.21	1.5	1.49	0.14	NA	8.78	10.29	1.34	0.84	2.7	4.64	1.71	0	0	1.94	0	1.96	7.32	1.82	4.44
37839	Vitvi05_01chr16g00130	3.95	2.21	1.64	1.36	0.18	NA	3.76	18	22.78	1.68	2.7	0	0	0	0.91	1.94	1.91	0	1.05	2.73	1.78
38160	Vitvi05_01chr16g03340	1.61	2.21	1.86	1.2	0.24	NA	5.02	1.29	10.72	1.68	1.8	0.93	0	0.91	0	0	0	0	0	0.91	0.89
39348	Vitvi05_01chr16g15220	1.1	2.21	1.81	1.23	0.23	NA	0	2.58	0	1.68	1.8	0.93	0	0	0.91	0.97	1.91	1.96	1.05	1.82	0.89
40747	Vitvi05_01chr17g06900	15.39	2.21	1.55	1.43	0.16	0.53	20.05	73.26	131.32	2.51	0	1.86	0.86	0	0	0	0	0	0	0	0.89
1404	Vitvi05_01chr01g05220	13.86	2.2	0.77	2.86	0.01	0.06	47.62	41.13	20.1	25.07	26.97	8.34	6.82	6.37	0	3.87	3.81	0	4.18	9.1	4.44
8605	Vitvi05_01chr04g12370	0.74	2.2	2.71	0.82	0.42	NA	0	0	1.34	2.51	0	1.86	0.86	0	0	0	0	0	0	3.64	0.89
26732	Vitvi05_01chr11g11580	1.61	2.2	1.92	1.15	0.26	NA	3.76	3.86	1.34	2.51	0.9	0.93	0.86	0	0	0	0	0	6.27	3.64	0
28995	Vitvi05_01chr12g15000	0.49	2.2	3.86	0.57	0.57	NA	0	0	0	1.68	2.7	0	0.86	0	0	0	0	0	2.09	0	0
31760	Vitvi05_01chr13g19220	2.49	2.2	1.77	1.25	0.22	NA	0	0	0	2.51	1.8	0	0.86	0	0	7.74	5.72	0.98	4.18	10.01	3.56
34008	Vitvi05_01chr14g12960	1.62	2.2	2.1	1.06	0.3	NA	0	0	0	1.68	2.7	0	0.86	0	0	4.84	6.67	3.91	0	3.64	0
37404	Vitvi05_01chr15g16470	23.49	2.2	1.45	1.52	0.13	0.49	132.82	141.37	71.02	4.18	0	0	0	0.91	0	0	0	0	1.05	0	0.89
37423	Vitvi05_01chr15g16660	1.76	2.2	2.01	1.1	0.28	NA	7.52	9	0	2.51	0.9	0.93	0	0.91	0	0	0	0	0	2.73	1.78
37887	Vitvi05_01chr16g00610	6.88	2.2	1.55	1.42	0.16	0.53	21.31	39.84	34.84	3.35	0	0.93	0	0.91	0	0	0	0	1.05	0	0.89
10127	Vitvi05_01chr05g02140	2.02	2.19	1.55	1.42	0.16	NA	0	0	0	2.51	0.9	4.64	0.86	0	0.91	2.9	0.96	4.88	6.27	3.64	1.78
14259	Vitvi05_01chr06g16630	0.76	2.19	2.41	0.92	0.37	NA	1.26	3.86	0	2.51	0.9	0.93	0.86	0	0	0	0	0	1.05	0	0
17048	Vitvi05_01chr07g21580	67.64	2.19	0.59	3.74	0.01	0.01	330.79	366.27	266.66	11.7	10.79	13.9	4.26	2.73	0.91	0	0	1.96	1.05	0	3.56
17604	Vitvi05_01chr07g27140	0.72	2.19	3.36	0.65	0.52	NA	1.26	0	0	4.18	3.6	0	1.71	0	0	0	0	0	0	0	0
20238	Vitvi05_01chr08g20550	0.8	2.19	2.44	0.9	0.37	NA	0	0	0	2.51	0.9	0.93	0	0.91	0	0.97	0	4.88	0	0	0.89
28792	Vitvi05_01chr12g12970	0.53	2.19	2.82	0.78	0.44	NA	0	0	0	2.51	0.9	0.93	0	0.91	0	0	0	0	0	0.91	1.78
34695	Vitvi05_01chr14g19830	8.42	2.19	1.29	1.71	0.09	0.4	30.08	39.84	45.56	1.68	3.6	2.78	1.71	0	0	0	0	0	1.05	0	0
44602	Vitvi05_01chr18g26830	1.52	2.19	2.76	0.8	0.43	NA	6.27	1.29	0	0	11.69	0	2.56	0	0	0.97	0	0	0	0	0
46322	Vitvi05_01chr19g06640	4.66	2.19	1.67	1.32	0.19	NA	18.8	23.14	22.78	3.35	0	0.93	0	0	0.91	0	0	0	0	0	0
6037	Vitvi05_01chr03g06600	13.72	2.18	0.92	2.38	0.02	0.16	12.53	14.14	0	11.7	3.6	4.64	0.86	2.73	0.91	11.6	8.57	13.66	48.07	35.47	37.29
13788	Vitvi05_01chr06g11920	1.02	2.18	2.5	0.87	0.39	NA	0	1.29	0	1.68	0	6.49	0	1.82	0	0	0	0	2.09	1.82	0
19732	Vitvi05_01chr08g15490	2.05	2.18	1.98	1.11	0.27	NA	12.53	7.72	1.34	3.35	0	0.93	0.86	0	0	0	0	0	2.09	1.82	0
19925	Vitvi05_01chr08g17420	5.83	2.18	1.13	1.94	0.06	NA	16.29	3.86	18.76	4.18	3.6	8.34	0.86	1.82	0.91	1.94	7.62	6.83	6.27	0	6.22
25168	Vitvi05_01chr10g22720	3.02	2.18	1.46	1.5	0.14	NA	5.02	9	6.7	0.84	3.6	3.71	0	0	1.81	6.77	0.96	0.98	3.14	0.91	1.78
26355	Vitvi05_01chr11g07810	0.6	2.18	3.12	0.7	0.49	NA	2.51	1.29	0	2.51	1.8	0	0	0	0.91	0	0	0	0	0	0
29100	Vitvi05_01chr12g16050	0.91	2.18	2.48	0.89	0.38	NA	0	3.86	0	1.68	5.4	0.93	0.86	0.91	0	0	0	0	0	0	0
33873	Vitvi05_01chr14g11610	1.09	2.18	2.33	0.94	0.35	NA	0	3.86	5.36	3.35	0	0.93	0.86	0	0	0	0.96	0	1.05	0	0
36597	Vitvi05_01chr15g08400	0.7	2.18	3.41	0.64	0.53	NA	0	0	0	5.02	2.7	0	1.71	0	0	0	0	0.98	0	0	0
43432	Vitvi05_01chr18g15130	1.45	2.18	1.84	1.19	0.24	NA	2.51	1.29	1.34	3.35	0.9	0	0	0.91	0	2.9	1.91	1.96	1.05	3.64	0
12158	Vitvi05_01chr05g22450	0.68	2.17	2.54	0.86	0.4	NA	0	0	1.34	3.35	0.9	0	0	0	0.91	0.97	0.96	0	0	0	1.78
16459	Vitvi05_01chr07g15690	0.66	2.17	4.7	0.47	0.65	NA	0	0	0	0	8.09	0	0	0	1.81	0	0	0	0	0	0
17100	Vitvi05_01chr07g22100	2.42	2.17	1.69	1.29	0.2	NA	13.79	3.86	0	8.36	1.8	1.86	0	0	2.71	0	0	0	2.09	0.91	0.89
18465	Vitvi05_01chr08g02820	825.68	2.17	0.91	2.4	0.02	0.15	2810.45	4136.92	3885.92	342.61	579.7	271.5	174.54	40.01	51.47	3.87	25.7	40.98	7.32	0	14.21
20494	Vitvi05_01chr08g23110	5420.98	2.17	0.18	12.67	0.01	0.01	25562.2	27223.5	27685.2	172.14	197.73	147.34	37.47	40.01	37.93	33.82	38.07	37.08	30.31	40.92	31.08
32439	Vitvi05_01chr13g26010	3.21	2.17	1.74	1.25	0.22	NA	25.06	11.57	0	3.35	2.7	1.86	0.86	0.91	0	0	0	0	0	1.82	0
10975	Vitvi05_01chr05g10620	84.05	2.16	0.79	2.76	0.01	0.08	151.62	164.5	140.7	96.1	429.61	57.45	49.39	64.56	17.16	30.93	29.51	14.64	2.09	1.82	10.66
15854	Vitvi05_01chr07g09640	1.79	2.16	1.66	1.31	0.2	NA	1.26	6.43	0	3.35	0.9	3.71	0	0.91	0.91	2.9	0.96	0.98	0	0.91	3.56
20730	Vitvi05_01chr09g00510	17.49	2.16	0.92	2.37	0.02	0.16	33.84	38.56	41.54	22.57	69.21	12.98	17.03	4.55	1.81	0	3.81	14.64	0	0	1.78
30349	Vitvi05_01chr13g05110	0.52	2.16	3.28	0.66	0.51	NA	1.26	1.29	0	3.35	0.9	0	0	0.91	0	0	0	0	0	0	0
37634	Vitvi05_01chr15g18770	2.58	2.16	1.52	1.42	0.16	NA	7.52	0	1.34	10.03	0	1.86	0	0.91	1.81	3.87	2.86	1.96	1.05	2.73	2.67
42328	Vitvi05_01chr18g04090	2.76	2.16	1.6	1.36	0.18	NA	5.02	14.14	8.04	1.68	8.09	1.86	2.56	0	0	0	0	0	0	0	0
45479	Vitvi05_01chr18g35600	0.6	2.16	3.17	0.69	0.5	NA	2.51	0	1.34	3.35	0.9	0	0	0.91	0	0	0	0	0	0	0
6447	Vitvi05_01chr03g10700	1.1	2.15	2.87	0.75	0.46	NA	0	0	0	3.35	0	4.64	0	0	1.81	4.84	0	0	0	0	1.78
26040	Vitvi05_01chr11g04660	6.3	2.15	1.07	2.03	0.05	0.27	0	1.29	0	9.2	1.8	4.64	0.86	0	2.71	7.74	4.76	6.83	12.54	12.74	29.3
28373	Vitvi05_01chr12g08780	1.1	2.15	2.09	1.03	0.31	NA	0	0	0	4.18	3.6	0	0.86	0	0.91	0.97	0	2.93	2.09	0	0.89
32791	Vitvi05_01chr14g00790	8.7	2.15	0.89	2.42	0.02	0.15	13.79	6.43	24.12	10.87	2.7	13.9	1.71	2.73	1.81	16.43	4.76	3.91	9.41	8.19	9.77
34720	Vitvi05_01chr14g20080	1.19	2.15	2.31	0.93	0.36	NA	5.02	0	0	4.18	0	0	0	0	0.91	0	1.91	1.96	2.09	0.91	0.89
13823	Vitvi05_01chr06g12270	2.19	2.14	1.59	1.36	0.18	NA	3.76	0	10.72	4.18	2.7	0.93	0	0.91	0.91	0	0.96	0.98	3.14	2.73	0.89
14471	Vitvi05_01chr06g18750	0.65	2.14	3.26	0.66	0.52	NA	0	0	0	4.18	0	0	0.86	0	0	1.94	0	0	0	0.91	1.78
18304	Vitvi05_01chr08g01210	2.47	2.14	1.43	1.51	0.14	NA	2.51	2.58	6.7	4.18	2.7	4.64	2.56	0	0	3.87	1.91	0	0	3.64	1.78
23652	Vitvi05_01chr10g07560	4.03	2.14	1.26	1.7	0.1	NA	17.55	7.72	9.38	3.35	6.3	1.86	2.56	0	0	0	0.96	1.96	5.23	0.91	2.67
28167	Vitvi05_01chr12g06720	0.67	2.14	4.27	0.51	0.62	NA	5.02	0	0	4.18	0	0	0.86	0	0	0	0	0	0	0	0
28451	Vitvi05_01chr12g09560	0.41	2.14	4.76	0.45	0.66	NA	0	0	0	4.18	0	0	0.86	0	0	0	0	0.98	0	0	0
33509	Vitvi05_01chr14g07970	0.53	2.14	3.85	0.56	0.58	NA	0	0	0	4.18	0	0	0	0	0.91	0	0	0	1.05	1.82	0
35175	Vitvi05_01chr14g24630	0.41	2.14	4.76	0.45	0.66	NA	0	0	0	4.18	0	0	0.86	0	0	0	0	0.98	0	0	0
43778	Vitvi05_01chr18g18590	3.16	2.14	1.54	1.4	0.17	NA	16.29	3.86	2.68	5.85	0.9	0.93	0.86	0	0.91	0	1.91	3.91	2.09	1.82	5.33
12758	Vitvi05_01chr06g01620	107.34	2.13	1.37	1.56	0.12	0.47	449.83	614.31	278.72	36.77	99.77	73.21	42.57	1.82	3.62	0	8.57	0	0	0.91	0
12759	Vitvi05_01chr06g01630	81.4	2.13	1.05	2.05	0.05	0.27	314.5	452.38	234.5	31.76	97.97	43.56	33.21	4.55	1.81	0	3.81	2.93	0	0	0
19155	Vitvi05_01chr08g09720	69.83	2.13	0.56	3.85	0.01	0.01	225.54	340.57	253.26	30.92	101.56	17.61	17.88	8.19	8.13	1.94	2.86	6.83	11.5	6.37	14.21
26020	Vitvi05_01chr11g04460	2.6	2.13	1.81	1.19	0.24	NA	0	0	17.42	2.51	6.3	6.49	2.56	0.91	0	0	0	0	1.05	0	1.78
32621	Vitvi05_01chr13g27830	14.91	2.13	1.05	2.05	0.05	0.26	83.96	68.12	56.28	1.68	5.4	4.64	1.71	0	0.91	0	0	0.98	0	0	0
36330	Vitvi05_01chr15g05730	1.98	2.13	1.58	1.35	0.18	NA	1.26	5.15	0	3.35	3.6	4.64	0.86	0	1.81	1.94	0	0	0	1.82	5.33
39268	Vitvi05_01chr16g14420	2.2	2.13	1.58	1.35	0.18	NA	0	1.29	0	3.35	2.7	5.56	0.86	0	1.81	0	4.76	0.98	6.27	0	5.33
43527	Vitvi05_01chr18g16080	14.12	2.13	0.66	3.26	0.01	0.03	22.56	16.71	6.7	32.59	70.11	15.76	15.33	6.37	5.42	3.87	4.76	5.86	2.09	1.82	1.78
8480	Vitvi05_01chr04g11120	180.45	2.12	0.63	3.39	0.01	0.02	550.07	589.89	318.92	147.91	514.09	199.23	118.35	40.92	39.74	22.23	62.82	40.98	11.5	16.37	33.74
33286	Vitvi05_01chr14g05740	31.17	2.12	1.01	2.11	0.04	0.24	127.81	199.2	123.28	2.51	6.3	2.78	0	2.73	0	0	0	1.96	0	0.91	0
39231	Vitvi05_01chr16g14050	26.49	2.12	0.87	2.44	0.02	0.14	134.07	143.94	71.02	5.85	15.28	1.86	3.41	1.82	0	6.77	7.62	0.98	1.05	0.91	2.67
7681	Vitvi05_01chr04g03130	4.37	2.1	1.19	1.77	0.08	NA	0	1.29	2.68	17.55	5.4	3.71	0.86	0.91	4.52	0	4.76	1.96	15.68	1.82	4.44
21161	Vitvi05_01chr09g04820	44.62	2.09	0.69	3.03	0.01	0.05	256.87	214.63	155.44	12.54	5.4	8.34	1.71	3.64	0.91	2.9	0.96	0.98	3.14	0	1.78
37901	Vitvi05_01chr16g00750	45.42	2.08	0.79	2.64	0.01	0.1	189.21	259.61	202.34	2.51	9.89	6.49	2.56	0	1.81	2.9	2.86	0	1.05	0	0
12418	Vitvi05_01chr05g25050	218.77	2.07	0.88	2.36	0.02	0.16	560.09	1006.28	514.55	79.39	591.39	100.08	144.74	29.1	10.84	24.16	28.56	26.34	55.38	61.84	48.83
17051	Vitvi05_01chr07g21610	187.4	2.07	0.36	5.82	0.01	0.01	961.05	931.74	747.71	55.16	29.66	33.36	11.92	10.92	5.42	2.9	4.76	7.81	3.14	1.82	3.56
29392	Vitvi05_01chr12g18970	169.28	2.07	0.66	3.16	0.01	0.04	335.81	314.87	296.14	143.73	635.43	210.34	154.96	47.28	34.32	53.15	98.03	63.41	60.61	24.56	66.59
39276	Vitvi05_01chr16g14500	168.2	2.07	0.74	2.82	0.01	0.07	895.89	922.75	572.17	20.06	57.53	17.61	16.18	3.64	2.71	2.9	1.91	2.93	3.14	0	3.56
12907	Vitvi05_01chr06g03110	72.49	2.06	0.57	3.65	0.01	0.01	142.85	239.04	113.9	52.65	287.61	71.35	55.35	24.55	18.97	12.57	24.75	17.56	8.36	4.55	13.32
23066	Vitvi05_01chr10g01700	6.99	2.06	1.1	1.89	0.06	0.32	26.32	3.86	1.34	12.54	26.97	11.12	9.37	0	2.71	0.97	2.86	2.93	2.09	0	1.78
30904	Vitvi05_01chr13g10660	62.64	2.06	0.59	3.5	0.01	0.02	398.45	314.87	159.46	16.72	15.28	12.05	4.26	1.82	4.52	1.94	4.76	0.98	0	0.91	3.56
1172	Vitvi05_01chr01g02900	2.59	2.05	2.06	1	0.33	NA	5.02	19.28	1.34	1.68	8.99	0	2.56	0	0	0	0	0	0	0	0
18891	Vitvi05_01chr08g07080	45.46	2.05	0.63	3.29	0.01	0.03	131.57	182.5	309.54	11.7	10.79	17.61	5.11	2.73	1.81	1.94	0.96	1.96	0	3.64	0
37917	Vitvi05_01chr16g00910	26.29	2.05	1.42	1.45	0.15	0.52	170.41	129.81	42.88	4.18	26.07	1.86	6.82	0.91	0	0	5.72	1.96	1.05	0	2.67
7167	Vitvi05_01chr03g17900	1.41	2.04	1.78	1.15	0.26	NA	2.51	0	6.7	0.84	1.8	4.64	0.86	0	0.91	0.97	0	0.98	0	0.91	0
39269	Vitvi05_01chr16g14430	223.79	2.04	0.82	2.5	NA	NA	404.72	411.25	292.12	381.89	883.48	365.09	326.09	38.19	32.51	28.03	66.62	77.07	22.99	6.37	20.42
43236	Vitvi05_01chr18g13170	25.91	2.04	0.76	2.7	0.01	0.09	61.4	137.52	34.84	66.86	14.39	16.68	6.82	11.82	5.42	3.87	2.86	10.74	2.09	1.82	11.55
9082	Vitvi05_01chr04g17140	7.79	2.03	1.15	1.77	0.08	0.38	16.29	41.13	40.2	0.84	4.5	5.56	1.71	0.91	0	1.94	1.91	0.98	0	0	0.89
9590	Vitvi05_01chr04g22220	7.38	2.02	1.3	1.56	0.13	0.47	37.59	26.99	25.46	1.68	2.7	2.78	1.71	0	0	3.87	0.96	2.93	3.14	0.91	0
21892	Vitvi05_01chr09g12130	26.51	2.02	0.5	4.05	0.01	0.01	1.26	1.29	6.7	76.88	133.92	45.41	32.36	15.46	15.36	18.36	17.14	12.69	8.36	3.64	8.88
28603	Vitvi05_01chr12g11080	3.28	2.02	1.25	1.63	0.11	NA	6.27	10.29	0	3.35	13.49	4.64	2.56	2.73	0	1.94	0.96	1.96	1.05	0	0
28795	Vitvi05_01chr12g13000	3.17	2.02	1.41	1.44	0.16	NA	3.76	10.29	1.34	0.84	3.6	2.78	0.86	0	0.91	1.94	2.86	1.96	8.36	2.73	5.33
37919	Vitvi05_01chr16g00930	6.14	2.02	3.17	0.64	0.53	0.86	23.81	41.13	1.34	0	19.78	0.93	5.11	0	0	0	0	0	0	0	0
38114	Vitvi05_01chr16g02880	7.71	2.02	1.35	1.5	0.14	0.5	15.04	41.13	41.54	0.84	0.9	5.56	0	0.91	0.91	0	1.91	0.98	3.14	1.82	0.89
2389	Vitvi05_01chr01g15070	1.28	2.01	2.05	0.99	0.33	NA	2.51	2.58	0	3.35	7.2	0	1.71	0	0.91	0	0	0	0	0.91	0
9459	Vitvi05_01chr04g20910	6.94	2.01	1.31	1.54	0.13	0.48	17.55	33.42	28.14	0.84	7.2	2.78	0	0	2.71	3.87	1.91	0	1.05	4.55	0
12755	Vitvi05_01chr06g01590	287.96	2.01	1.05	1.92	0.06	0.31	1019.94	1660.43	1153.72	72.7	125.83	159.38	80.89	6.37	1.81	5.8	13.33	12.69	2.09	0	4.44
19309	Vitvi05_01chr08g11260	3.78	2.01	1.17	1.73	0.09	NA	12.53	9	10.72	4.18	1.8	4.64	1.71	0	0.91	0.97	0.96	0	2.09	2.73	4.44
21114	Vitvi05_01chr09g04350	1.74	2.01	1.41	1.43	0.16	NA	1.26	0	0	1.68	6.3	2.78	0.86	0.91	0.91	0	3.81	0.98	2.09	2.73	1.78
41525	Vitvi05_01chr17g14680	1.53	2.01	1.83	1.1	0.28	NA	2.51	0	1.34	9.2	0.9	3.71	3.41	0	0	0	0	0.98	0	0.91	0
42327	Vitvi05_01chr18g04080	48.33	2.01	0.58	3.49	0.01	0.02	152.87	131.09	135.34	25.07	114.15	23.17	22.14	11.82	6.33	22.23	18.09	15.61	9.41	11.83	25.75
47960	Vitvi05_01chr19g23020	2.72	2.01	1.56	1.29	0.2	NA	7.52	12.86	9.38	1.68	1.8	3.71	0	0	1.81	0	0	1.96	0	0	0
1571	Vitvi05_01chr01g06890	1.77	2	1.95	1.03	0.31	NA	0	9	2.68	3.35	0.9	2.78	0.86	0	0.91	0	0	2.93	3.14	0	0
4607	Vitvi05_01chr02g11960	3.48	2	1.6	1.26	0.22	NA	7.52	3.86	28.14	2.51	4.5	0	0.86	0	0.91	0.97	0	0	1.05	0	1.78
19823	Vitvi05_01chr08g16400	1503.82	2	0.65	3.1	0.01	0.04	4934.27	8033.51	6734.7	359.32	1129.74	573.57	360.99	69.1	88.5	62.81	86.61	71.22	13.59	10.92	28.41
32067	Vitvi05_01chr13g22290	1.66	2	1.44	1.39	0.17	NA	0	0	0	4.18	2.7	3.71	0.86	1.82	0	1.94	3.81	1.96	2.09	0	1.78
41188	Vitvi05_01chr17g11310	162.12	2	0.48	4.22	0.01	0.01	511.22	912.47	907.17	15.05	29.66	22.24	10.22	4.55	1.81	2.9	1.91	5.86	3.14	2.73	0.89
28652	Vitvi05_01chr12g11570	1.89	1.99	1.76	1.13	0.26	NA	11.28	5.15	0	2.51	1.8	2.78	0	1.82	0	0	0.96	0	1.05	0.91	0
32323	Vitvi05_01chr13g24850	2.22	1.99	1.55	1.29	0.2	NA	6.27	0	0	5.02	5.4	0	1.71	0.91	0	0.97	1.91	0.98	2.09	3.64	4.44
35402	Vitvi05_01chr14g26900	137.31	1.99	0.47	4.26	0.01	0.01	602.69	810.94	548.05	20.06	14.39	25.02	10.22	0	4.52	3.87	1.91	4.88	4.18	3.64	5.33
8189	Vitvi05_01chr04g08210	2.06	1.98	1.69	1.18	0.25	NA	3.76	2.58	9.38	5.85	0.9	0	1.71	0	0	0.97	1.91	0.98	1.05	1.82	0
10622	Vitvi05_01chr05g07090	4510.84	1.98	0.72	2.75	0.01	0.08	15235.1	28084.5	22164.5	231.47	978.75	346.56	272.45	53.65	69.53	33.82	76.14	52.68	31.35	10.01	22.2
14151	Vitvi05_01chr06g15550	2.79	1.98	1.46	1.37	0.18	NA	2.51	2.58	12.06	5.85	0	4.64	0.86	1.82	0	0	2.86	3.91	2.09	0.91	1.78
22790	Vitvi05_01chr09g21110	2.15	1.98	1.59	1.25	0.22	NA	10.03	2.58	8.04	4.18	1.8	0.93	0.86	0.91	0	0	1.91	0.98	0	0	0
32945	Vitvi05_01chr14g02330	76.57	1.98	0.9	2.21	0.03	0.21	345.83	317.44	290.78	10.87	1.8	0.93	0	2.73	0.91	2.9	0.96	5.86	70.01	30.92	66.59
35632	Vitvi05_01chr14g29200	24.58	1.98	1.36	1.47	0.15	0.51	98.99	214.63	40.2	5.02	0.9	0.93	0.86	0.91	0	0	0	0	0	0.91	5.33
44337	Vitvi05_01chr18g24180	2200.39	1.98	0.86	2.3	0.03	0.18	5434.21	13211.4	14033.5	70.2	89.88	74.13	45.13	1.82	12.65	5.8	12.38	6.83	5.23	0	2.67
45798	Vitvi05_01chr19g01400	2.22	1.98	1.41	1.4	0.17	NA	0	0	0	4.18	4.5	1.86	0	2.73	0	0.97	2.86	0.98	6.27	2.73	6.22
3936	Vitvi05_01chr02g05250	1131.65	1.97	0.65	3.04	0.01	0.04	1958.42	3891.46	2611.61	875.74	4130.69	953.48	911.84	271.85	343.13	222.24	368.32	276.08	54.34	31.83	73.69
4632	Vitvi05_01chr02g12210	0.83	1.97	2.3	0.86	0.4	NA	0	0	0	4.18	2.7	0	0.86	0	0.91	0	1.91	0.98	0	0.91	0
27386	Vitvi05_01chr11g18120	4.72	1.97	1.54	1.28	0.21	NA	26.32	15.43	4.02	5.02	1.8	0	0.86	0	0.91	0.97	0	4.88	5.23	0.91	4.44
28181	Vitvi05_01chr12g06860	6.35	1.97	1.07	1.85	0.07	0.34	11.28	21.85	22.78	7.53	3.6	2.78	0	0.91	2.71	0	5.72	0.98	5.23	4.55	5.33
37846	Vitvi05_01chr16g00200	10.24	1.97	1.02	1.94	0.06	0.3	48.87	7.72	18.76	10.87	5.4	4.64	0	2.73	2.71	0	9.52	2.93	11.5	16.37	11.55
28109	Vitvi05_01chr12g06140	64.73	1.96	0.8	2.47	0.02	0.14	95.23	230.05	109.88	227.3	108.75	55.6	69.82	10.01	20.77	3.87	6.67	21.47	5.23	2.73	3.56
30724	Vitvi05_01chr13g08860	0.43	1.96	4.07	0.49	0.64	NA	0	0	0	0	0	3.71	0	0.91	0	0	0	0	0	0.91	0.89
32423	Vitvi05_01chr13g25850	2.05	1.96	1.9	1.04	0.31	NA	5.02	1.29	6.7	5.85	0	0.93	0.86	0	0.91	1.94	0	0.98	0	0	6.22
33757	Vitvi05_01chr14g10450	0.55	1.96	3.33	0.59	0.56	NA	0	1.29	1.34	0	0	3.71	0.86	0	0	0.97	0	0	0	0	0
35621	Vitvi05_01chr14g29090	6.31	1.96	3.01	0.65	0.52	0.86	18.8	28.28	42.88	0	0	3.71	0	0	0.91	0	0	0	0	0	0
41440	Vitvi05_01chr17g13830	34.32	1.96	0.69	2.87	0.01	0.06	101.5	123.38	134	24.24	54.83	38.92	24.7	1.82	3.62	1.94	4.76	0	1.05	0	0
44677	Vitvi05_01chr18g27580	6.86	1.96	1.15	1.7	0.09	0.41	8.78	1.29	1.34	1.68	35.06	13.9	9.37	2.73	0.91	1.94	14.28	4.88	3.14	0	3.56
3854	Vitvi05_01chr02g04430	231.97	1.95	0.38	5.15	0.01	0.01	1108.9	1107.81	1114.86	39.28	15.28	37.07	11.92	3.64	8.13	8.7	3.81	6.83	5.23	3.64	4.44
5658	Vitvi05_01chr03g02810	0.53	1.95	2.91	0.67	0.51	NA	1.26	0	0	0	0.9	2.78	0	0	0.91	0	0.96	0	1.05	0	0
12394	Vitvi05_01chr05g24810	1.11	1.95	2.15	0.91	0.37	NA	3.76	1.29	1.34	0	0	3.71	0	0	0.91	0.97	0	0.98	0	2.73	0.89
30901	Vitvi05_01chr13g10630	4.95	1.95	1.17	1.67	0.1	NA	26.32	15.43	10.72	1.68	7.2	4.64	3.41	0	0	0.97	0.96	1.96	0	0	0.89
6301	Vitvi05_01chr03g09240	73.58	1.94	0.85	2.29	0.03	0.18	379.66	353.42	241.2	18.39	46.74	31.51	17.03	0	8.13	0.97	2.86	1.96	0	0	1.78
20588	Vitvi05_01chr08g24050	3.32	1.94	1.57	1.25	0.22	NA	2.51	0	1.34	5.85	0.9	0	0	0.91	0.91	0.97	8.57	13.66	4.18	5.46	4.44
22604	Vitvi05_01chr09g19250	1.5	1.94	2.08	0.93	0.36	NA	0	0	1.34	0	0.9	2.78	0	0	0.91	0	0	0	2.09	7.28	7.11
24158	Vitvi05_01chr10g12620	0.36	1.94	4.17	0.47	0.65	NA	0	0	0	0	1.8	1.86	0.86	0	0	0	0	0	0	0	0.89
26501	Vitvi05_01chr11g09270	0.31	1.94	4.77	0.41	0.69	NA	0	0	0	0	1.8	1.86	0	0.91	0	0	0	0	0	0	0
29652	Vitvi05_01chr12g21570	1.29	1.94	2.17	0.9	0.38	NA	3.76	0	8.04	0	0.9	2.78	0	0	0.91	0	0.96	0.98	0	0.91	0
43526	Vitvi05_01chr18g16070	4.08	1.94	1	1.96	0.06	NA	16.29	9	8.04	4.18	9.89	6.49	0.86	2.73	1.81	0	0.96	0.98	0	0	0
4532	Vitvi05_01chr02g11210	0.69	1.93	2.81	0.69	0.5	NA	2.51	1.29	0	0	2.7	0.93	0.86	0	0	0	0	1.96	0	0	0
13453	Vitvi05_01chr06g08570	5.58	1.93	0.98	1.99	0.05	NA	10.03	15.43	14.74	5.02	8.99	2.78	2.56	0.91	0.91	1.94	2.86	4.88	6.27	5.46	0.89
21233	Vitvi05_01chr09g05540	124.52	1.93	0.84	2.33	0.03	0.17	449.83	772.38	593.61	7.53	17.08	12.05	7.67	0	1.81	0	3.81	0.98	1.05	0	0
21421	Vitvi05_01chr09g07420	1.97	1.93	1.91	1.02	0.32	NA	1.26	10.29	2.68	0	1.8	1.86	0	0.91	0	5.8	0.96	3.91	0	0	0
23224	Vitvi05_01chr10g03280	0.96	1.93	2.28	0.85	0.4	NA	0	3.86	0	0	1.8	1.86	0	0.91	0	0	0.96	0.98	2.09	1.82	0
31743	Vitvi05_01chr13g19050	0.83	1.93	2.95	0.66	0.52	NA	0	5.15	2.68	0	2.7	0.93	0	0	0.91	0	0	0	0	0	0
36067	Vitvi05_01chr15g03100	0.77	1.93	2.43	0.8	0.43	NA	2.51	2.58	0	0	1.8	1.86	0.86	0	0	0	0	0.98	0	0	0.89
37241	Vitvi05_01chr15g14840	1.04	1.93	2.06	0.94	0.35	NA	1.26	0	0	0	1.8	1.86	0	0	0.91	2.9	0.96	0	3.14	1.82	0.89
37661	Vitvi05_01chr15g19040	111.79	1.93	1.07	1.82	0.08	0.36	825.72	589.89	215.74	1.68	8.09	3.71	2.56	0.91	0	0	5.72	2.93	7.32	5.46	7.11
2831	Vitvi05_01chr01g19490	0.39	1.92	4.82	0.4	0.7	NA	0	1.29	2.68	0	0	1.86	0	0	0	0	0	0	0	0	0
4086	Vitvi05_01chr02g06750	0.31	1.92	4.82	0.4	0.7	NA	0	0	2.68	0	0	1.86	0	0	0	0	0	0	0	0	0
4937	Vitvi05_01chr02g15260	0.13	1.92	4.82	0.4	0.7	NA	0	0	0	0	0	1.86	0	0	0	0	0	0	0	0	0
6095	Vitvi05_01chr03g07180	0.13	1.92	4.82	0.4	0.7	NA	0	0	0	0	0	1.86	0	0	0	0	0	0	0	0	0
6887	Vitvi05_01chr03g15100	0.48	1.92	4.61	0.42	0.68	NA	0	2.58	2.68	0	0	1.86	0	0	0	0	0	0	0	0	0
7206	Vitvi05_01chr03g18290	0.13	1.92	4.82	0.4	0.7	NA	0	0	0	0	0	1.86	0	0	0	0	0	0	0	0	0
7600	Vitvi05_01chr04g02320	64.88	1.92	0.51	3.77	0.01	0.01	273.16	293.02	221.1	27.58	57.53	24.1	18.74	6.37	3.62	5.8	0.96	1.96	17.77	6.37	15.1
7712	Vitvi05_01chr04g03440	0.68	1.92	3.24	0.6	0.56	NA	0	0	0	0	3.6	0	0	0	0.91	2.9	0.96	0	0	0	1.78
7899	Vitvi05_01chr04g05310	0.13	1.92	4.82	0.4	0.7	NA	0	0	0	0	0	1.86	0	0	0	0	0	0	0	0	0
8476	Vitvi05_01chr04g11080	0.19	1.92	4.82	0.4	0.7	NA	0	0	0	0	0	1.86	0	0	0	0	0	0	0	0	0.89
8890	Vitvi05_01chr04g15220	0.46	1.92	4	0.48	0.64	NA	0	1.29	2.68	0	0	1.86	0	0	0	0.97	0	0	0	0	0
11636	Vitvi05_01chr05g17230	0.38	1.92	4.82	0.4	0.7	NA	1.26	2.58	0	0	0	1.86	0	0	0	0	0	0	0	0	0
12373	Vitvi05_01chr05g24600	0.19	1.92	4.82	0.4	0.7	NA	0	0	0	0	0	1.86	0	0	0	0.97	0	0	0	0	0
12469	Vitvi05_01chr05g25560	0.28	1.92	4.82	0.4	0.7	NA	0	1.29	0	0	0	1.86	0	0	0	0	0.96	0	0	0	0
13347	Vitvi05_01chr06g07510	0.93	1.92	2.55	0.76	0.46	NA	1.26	0	2.68	0	3.6	0	0.86	0	0	1.94	0	0	0	2.73	0.89
13473	Vitvi05_01chr06g08770	0.45	1.92	4.01	0.48	0.64	NA	1.26	0	2.68	0	0	1.86	0	0	0	0	0.96	0	0	0	0
13699	Vitvi05_01chr06g11030	0.32	1.92	4.82	0.4	0.7	NA	0	0	0	0	0	1.86	0	0	0	0	0	2.93	0	0	0
13797	Vitvi05_01chr06g12010	0.27	1.92	4.82	0.4	0.7	NA	1.26	0	0	0	0	1.86	0	0	0	0	0	0	0	0	0.89
14789	Vitvi05_01chr06g21930	0.13	1.92	4.82	0.4	0.7	NA	0	0	0	0	0	1.86	0	0	0	0	0	0	0	0	0
16255	Vitvi05_01chr07g13650	0.13	1.92	4.82	0.4	0.7	NA	0	0	0	0	0	1.86	0	0	0	0	0	0	0	0	0
16894	Vitvi05_01chr07g20040	0.21	1.92	4.82	0.4	0.7	NA	1.26	0	0	0	0	1.86	0	0	0	0	0	0	0	0	0
17421	Vitvi05_01chr07g25310	0.13	1.92	4.82	0.4	0.7	NA	0	0	0	0	0	1.86	0	0	0	0	0	0	0	0	0
18007	Vitvi05_01chr07g31170	0.26	1.92	4.82	0.4	0.7	NA	0	0	0	0	0	1.86	0	0	0	0	1.91	0	0	0	0
18880	Vitvi05_01chr08g06970	0.13	1.92	4.82	0.4	0.7	NA	0	0	0	0	0	1.86	0	0	0	0	0	0	0	0	0
19034	Vitvi05_01chr08g08510	0.48	1.92	4.62	0.42	0.68	NA	0	1.29	4.02	0	0	1.86	0	0	0	0	0	0	0	0	0
20302	Vitvi05_01chr08g21190	97.35	1.92	0.65	2.97	0.01	0.05	121.54	169.65	195.64	77.72	457.47	68.57	82.59	32.74	45.15	22.23	22.85	24.39	42.85	40.92	55.94
20375	Vitvi05_01chr08g21920	2.17	1.92	4.82	0.4	0.7	NA	11.28	18	1.34	0	0	1.86	0	0	0	0	0	0	0	0	0
23842	Vitvi05_01chr10g09460	0.32	1.92	4.82	0.4	0.7	NA	0	0	0	0	0	1.86	0	0	0	2.9	0	0	0	0	0
25135	Vitvi05_01chr10g22390	0.21	1.92	4.82	0.4	0.7	NA	1.26	0	0	0	0	1.86	0	0	0	0	0	0	0	0	0
25505	Vitvi05_01chr10g26090	0.13	1.92	4.82	0.4	0.7	NA	0	0	0	0	0	1.86	0	0	0	0	0	0	0	0	0
25637	Vitvi05_01chr11g00630	0.13	1.92	4.82	0.4	0.7	NA	0	0	0	0	0	1.86	0	0	0	0	0	0	0	0	0
27176	Vitvi05_01chr11g16020	0.13	1.92	4.82	0.4	0.7	NA	0	0	0	0	0	1.86	0	0	0	0	0	0	0	0	0
27868	Vitvi05_01chr12g03730	0.28	1.92	4.82	0.4	0.7	NA	0	1.29	0	0	0	1.86	0	0	0	0	0.96	0	0	0	0
28055	Vitvi05_01chr12g05600	0.13	1.92	4.82	0.4	0.7	NA	0	0	0	0	0	1.86	0	0	0	0	0	0	0	0	0
28366	Vitvi05_01chr12g08710	4.51	1.92	1.11	1.74	0.09	NA	2.51	9	5.36	1.68	7.2	4.64	0.86	0	2.71	6.77	6.67	2.93	2.09	6.37	8.88
30828	Vitvi05_01chr13g09900	0.13	1.92	4.82	0.4	0.7	NA	0	0	0	0	0	1.86	0	0	0	0	0	0	0	0	0
31204	Vitvi05_01chr13g13660	0.19	1.92	4.82	0.4	0.7	NA	0	0	0	0	0	1.86	0	0	0	0.97	0	0	0	0	0
31515	Vitvi05_01chr13g16770	0.13	1.92	4.82	0.4	0.7	NA	0	0	0	0	0	1.86	0	0	0	0	0	0	0	0	0
31532	Vitvi05_01chr13g16940	0.25	1.92	4.82	0.4	0.7	NA	0	0	0	0	0	1.86	0	0	0	0	0.96	0	0	0	0.89
32186	Vitvi05_01chr13g23480	0.26	1.92	4.82	0.4	0.7	NA	0	0	0	0	0	1.86	0	0	0	0	1.91	0	0	0	0
32370	Vitvi05_01chr13g25320	0.13	1.92	4.82	0.4	0.7	NA	0	0	0	0	0	1.86	0	0	0	0	0	0	0	0	0
35898	Vitvi05_01chr15g01410	0.21	1.92	4.82	0.4	0.7	NA	1.26	0	0	0	0	1.86	0	0	0	0	0	0	0	0	0
36221	Vitvi05_01chr15g04640	0.52	1.92	4.59	0.42	0.68	NA	5.02	0	0	0	0	1.86	0	0	0	0	0	0	0	0	0.89
38023	Vitvi05_01chr16g01970	0.34	1.92	4.34	0.45	0.66	NA	0	1.29	0	0	0	1.86	0	0	0	0.97	0	0.98	0	0	0
39031	Vitvi05_01chr16g12050	0.25	1.92	4.82	0.4	0.7	NA	0	0	0	0	0	1.86	0	0	0	0	0	0	0	0	1.78
39171	Vitvi05_01chr16g13450	0.19	1.92	4.82	0.4	0.7	NA	0	0	0	0	0	1.86	0	0	0	0.97	0	0	0	0	0
39326	Vitvi05_01chr16g15000	0.53	1.92	3.86	0.5	0.62	NA	3.76	0	1.34	0	0	1.86	0	0	0	0	0	0	0	0	0.89
39702	Vitvi05_01chr16g18760	0.13	1.92	4.82	0.4	0.7	NA	0	0	0	0	0	1.86	0	0	0	0	0	0	0	0	0
39970	Vitvi05_01chr16g21440	0.13	1.92	4.82	0.4	0.7	NA	0	0	0	0	0	1.86	0	0	0	0	0	0	0	0	0
43513	Vitvi05_01chr18g15940	0.21	1.92	4.82	0.4	0.7	NA	0	1.29	0	0	0	1.86	0	0	0	0	0	0	0	0	0
43635	Vitvi05_01chr18g17160	0.2	1.92	4.82	0.4	0.7	NA	0	0	0	0	0	1.86	0	0	0	0	0	0	1.05	0	0
43909	Vitvi05_01chr18g19900	0.22	1.92	4.82	0.4	0.7	NA	0	0	1.34	0	0	1.86	0	0	0	0	0	0	0	0	0
44029	Vitvi05_01chr18g21100	0.13	1.92	4.82	0.4	0.7	NA	0	0	0	0	0	1.86	0	0	0	0	0	0	0	0	0
44128	Vitvi05_01chr18g22090	2.11	1.92	2	0.97	0.34	NA	6.27	12.86	8.04	0	2.7	0.93	0.86	0	0	0	0	0	0	0	0
44553	Vitvi05_01chr18g26340	0.28	1.92	4.82	0.4	0.7	NA	0	0	1.34	0	0	1.86	0	0	0	0	0.96	0	0	0	0
45060	Vitvi05_01chr18g31410	0.54	1.92	3.84	0.5	0.62	NA	3.76	0	1.34	0	0	1.86	0	0	0	0	0	0	1.05	0	0
46450	Vitvi05_01chr19g07920	0.19	1.92	4.82	0.4	0.7	NA	0	0	0	0	0	1.86	0	0	0	0	0	0	0	0.91	0
47342	Vitvi05_01chr19g16840	0.2	1.92	4.82	0.4	0.7	NA	0	0	0	0	0	1.86	0	0	0	0	0	0	1.05	0	0
47948	Vitvi05_01chr19g22900	1.91	1.92	1.93	1	0.33	NA	8.78	7.72	6.7	0.84	0	2.78	0.86	0	0	0	0	0	0	0	0.89
1232	Vitvi05_01chr01g03500	1.61	1.91	2.05	0.94	0.36	NA	5.02	2.58	8.04	0	3.6	0	0	0	0.91	1.94	0	0.98	1.05	0	0
5836	Vitvi05_01chr03g04590	1.45	1.91	2.83	0.68	0.5	NA	5.02	0	10.72	0	0	1.86	0	0	0	0	0	0.98	3.14	0	0
6295	Vitvi05_01chr03g09180	32.13	1.91	1.23	1.56	0.12	0.47	202.99	119.52	52.26	19.22	44.04	17.61	17.03	0	4.52	0.97	3.81	0	0	0	0
12356	Vitvi05_01chr05g24430	0.74	1.91	2.81	0.68	0.5	NA	2.51	1.29	1.34	0	0	1.86	0	0	0	0	0	0	3.14	0.91	0
16233	Vitvi05_01chr07g13430	0.57	1.91	3.19	0.6	0.55	NA	0	0	0	0	0	1.86	0	0	0	0	0.96	0	2.09	1.82	1.78
16433	Vitvi05_01chr07g15430	0.91	1.91	3.15	0.61	0.55	NA	3.76	2.58	5.36	0	0	1.86	0	0	0	0	0	0	0	0	0
17254	Vitvi05_01chr07g23640	1.07	1.91	1.83	1.05	0.3	NA	2.51	1.29	0	0.84	0.9	1.86	0.86	0	0	0.97	0.96	2.93	1.05	0.91	0.89
18369	Vitvi05_01chr08g01860	0.46	1.91	3.51	0.55	0.59	NA	1.26	0	0	0	0	1.86	0	0	0	0.97	0	0.98	0	0	1.78
24577	Vitvi05_01chr10g16810	0.39	1.91	3.65	0.53	0.61	NA	0	0	0	0	0	1.86	0	0	0	0	0.96	0.98	1.05	0	0.89
25015	Vitvi05_01chr10g21190	2.39	1.91	1.84	1.04	0.3	NA	6.27	10.29	4.02	0	3.6	0	0	0	0.91	0	0	0.98	5.23	0.91	3.56
25103	Vitvi05_01chr10g22070	0.47	1.91	3.09	0.62	0.54	NA	0	1.29	0	0	0	1.86	0	0	0	0.97	0.96	0	1.05	0	0.89
25889	Vitvi05_01chr11g03150	1.04	1.91	2.98	0.64	0.53	NA	1.26	1.29	8.04	0	0	1.86	0	0	0	0	0	0	3.14	0	0
25965	Vitvi05_01chr11g03910	0.37	1.91	3.52	0.55	0.59	NA	0	0	0	0.84	0.9	1.86	0	0	0.91	0.97	0	0	0	0	0
28161	Vitvi05_01chr12g06660	2.09	1.91	1.92	1	0.32	NA	5.02	11.57	4.02	0.84	0.9	1.86	0	0	0.91	1.94	0	0	4.18	0	0
29149	Vitvi05_01chr12g16540	0.81	1.91	3.01	0.64	0.53	NA	0	0	0	0	0	1.86	0	0	0	0	0	1.96	1.05	3.64	3.56
30185	Vitvi05_01chr13g03470	0.52	1.91	2.58	0.75	0.46	NA	0	1.29	0	0.84	0.9	1.86	0	0	0.91	0	0	0	1.05	0	0.89
32024	Vitvi05_01chr13g21860	0.53	1.91	3.02	0.64	0.53	NA	1.26	0	0	0	0	1.86	0	0	0	0.97	0.96	0	1.05	0	1.78
34071	Vitvi05_01chr14g13590	3.23	1.91	1.12	1.71	0.09	NA	5.02	6.43	2.68	4.18	1.8	7.42	0	0.91	2.71	1.94	3.81	4.88	2.09	2.73	1.78
35380	Vitvi05_01chr14g26680	0.72	1.91	3.07	0.63	0.54	NA	0	0	0	0	0	1.86	0	0	0	0	0	0.98	5.23	1.82	0.89
36713	Vitvi05_01chr15g09560	2.58	1.91	1.69	1.14	0.26	NA	5.02	2.58	4.02	0	2.7	0.93	0	0	0.91	0.97	2.86	1.96	4.18	1.82	10.66
36806	Vitvi05_01chr15g10490	0.75	1.91	3.34	0.58	0.57	NA	0	0	0	0	0	1.86	0	0	0	0	0	0	2.09	3.64	3.56
37045	Vitvi05_01chr15g12880	0.99	1.91	3.07	0.63	0.54	NA	5.02	2.58	5.36	0	0	1.86	0	0	0	0	0	0	0	0	0
37268	Vitvi05_01chr15g15110	1.13	1.91	2.71	0.71	0.49	NA	6.27	6.43	1.34	0	0	1.86	0	0	0	0	0	0.98	0	0	0
42829	Vitvi05_01chr18g09100	0.88	1.91	2.76	0.69	0.5	NA	2.51	3.86	0	0	0	1.86	0	0	0	0	0.96	0	3.14	0	0.89
42889	Vitvi05_01chr18g09700	1.32	1.91	1.83	1.05	0.3	NA	1.26	0	1.34	0.84	0.9	1.86	0	0.91	0	0	0.96	0	6.27	2.73	2.67
45211	Vitvi05_01chr18g32920	1.17	1.91	2.41	0.8	0.43	NA	0	7.72	5.36	0.84	0.9	1.86	0.86	0	0	0	0	0	0	0	0
1331	Vitvi05_01chr01g04490	24.85	1.9	0.87	2.19	0.03	0.21	111.52	105.39	95.14	5.02	29.66	7.42	9.37	0.91	0.91	0	0.96	2.93	0	0	3.56
2264	Vitvi05_01chr01g13820	0.19	1.9	4.82	0.4	0.7	NA	0	0	0	0	0.9	0.93	0	0	0	0	0.96	0	0	0	0
3408	Vitvi05_01chr01g25260	2.83	1.9	1.78	1.07	0.29	NA	10.03	7.72	17.42	0.84	2.7	0	0.86	0	0	0	0	0	1.05	0	1.78
3706	Vitvi05_01chr02g02950	0.31	1.9	4.48	0.43	0.68	NA	0	0	0	0	0.9	0.93	0	0	0	0.97	0	0	0	0	1.78
4195	Vitvi05_01chr02g07840	11.27	1.9	0.78	2.44	0.02	0.14	30.08	29.56	65.66	12.54	6.3	7.42	3.41	2.73	0.91	0.97	0.96	1.96	2.09	0.91	3.56
4963	Vitvi05_01chr02g15520	0.87	1.9	3.49	0.55	0.59	NA	0	10.29	0	0	0.9	0.93	0	0	0	0	0	0	0	0	0.89
5111	Vitvi05_01chr02g17000	0.3	1.9	4.48	0.43	0.68	NA	1.26	0	1.34	0	0.9	0.93	0	0	0	0	0	0	0	0	0
5925	Vitvi05_01chr03g05480	0.73	1.9	4.17	0.46	0.65	NA	0	9	0	0	0.9	0.93	0	0	0	0	0	0	0	0	0
13226	Vitvi05_01chr06g06300	2.26	1.9	1.42	1.34	0.19	NA	0	0	2.68	0.84	9.89	9.27	0.86	2.73	1.81	0	1.91	0	2.09	0	1.78
13298	Vitvi05_01chr06g07020	0.19	1.9	4.82	0.4	0.7	NA	0	0	0	0	0.9	0.93	0	0	0	0	0	0	0	0	0.89
14410	Vitvi05_01chr06g18140	1.08	1.9	2.54	0.75	0.46	NA	3.76	1.29	5.36	0	0	1.86	0	0	0	1.94	1.91	0	0	0	0
15350	Vitvi05_01chr07g04600	1.16	1.9	2.12	0.9	0.37	NA	2.51	0	1.34	0.84	1.8	0.93	0	0	0.91	2.9	0	2.93	3.14	0	0
16114	Vitvi05_01chr07g12240	0.55	1.9	3.35	0.57	0.58	NA	0	1.29	0	0	0.9	0.93	0	0	0	0	0	0	4.18	0.91	0
16128	Vitvi05_01chr07g12380	0.6	1.9	3.82	0.5	0.62	NA	0	5.15	0	0	0.9	0.93	0	0	0	0	0	1.96	0	0	0
16172	Vitvi05_01chr07g12820	0.13	1.9	4.82	0.4	0.7	NA	0	0	0	0	0.9	0.93	0	0	0	0	0	0	0	0	0
18832	Vitvi05_01chr08g06490	0.66	1.9	3.62	0.53	0.61	NA	1.26	0	6.7	0	0.9	0.93	0	0	0	0	0	0	0	0	0
19875	Vitvi05_01chr08g16920	1.73	1.9	2.61	0.73	0.47	NA	8.78	0	13.4	0	0	1.86	0	0	0	0	0.96	0	0	0.91	0
20612	Vitvi05_01chr08g24290	17.01	1.9	1.46	1.31	0.2	0.59	85.21	84.83	72.36	1.68	0	1.86	0.86	0	0	0.97	0	0.98	1.05	0.91	4.44
21826	Vitvi05_01chr09g11470	0.39	1.9	4.17	0.46	0.65	NA	0	0	0	0	0.9	0.93	0	0	0	0	0	0	3.14	0	0.89
22715	Vitvi05_01chr09g20360	1.83	1.9	1.91	1	0.32	NA	12.53	5.15	5.36	0.84	1.8	0.93	0.86	0	0	0	0	0	0	0	0
24005	Vitvi05_01chr10g11090	0.3	1.9	4.37	0.44	0.67	NA	0	0	0	0.84	1.8	0.93	0	0.91	0	0	0	0	0	0	0
24485	Vitvi05_01chr10g15890	0.13	1.9	4.82	0.4	0.7	NA	0	0	0	0	0.9	0.93	0	0	0	0	0	0	0	0	0
25884	Vitvi05_01chr11g03100	11.63	1.9	1.5	1.28	0.21	0.61	35.09	51.41	77.72	0.84	0	2.78	0	0.91	0	0.97	0.96	0.98	0	1.82	0.89
26387	Vitvi05_01chr11g08130	1.46	1.9	2.62	0.73	0.47	NA	8.78	1.29	8.04	0	0	1.86	0	0	0	0	0	0	0	1.82	0
26650	Vitvi05_01chr11g10760	0.13	1.9	4.82	0.4	0.7	NA	0	0	0	0	0.9	0.93	0	0	0	0	0	0	0	0	0
28927	Vitvi05_01chr12g14320	0.13	1.9	4.82	0.4	0.7	NA	0	0	0	0	0.9	0.93	0	0	0	0	0	0	0	0	0
29687	Vitvi05_01chr12g21920	0.5	1.9	3.44	0.56	0.59	NA	3.76	0	0	0	0.9	0.93	0	0	0	0	0.96	0	0	0	0.89
30486	Vitvi05_01chr13g06480	0.34	1.9	3.72	0.51	0.62	NA	0	1.29	0	0	0.9	0.93	0	0	0	0	0	0	1.05	0	0.89
30552	Vitvi05_01chr13g07140	0.13	1.9	4.82	0.4	0.7	NA	0	0	0	0	0.9	0.93	0	0	0	0	0	0	0	0	0
31904	Vitvi05_01chr13g20660	0.28	1.9	4.6	0.42	0.69	NA	0	1.29	0	0	0.9	0.93	0	0	0	0	0.96	0	0	0	0
32719	Vitvi05_01chr14g00070	0.3	1.9	4.37	0.44	0.67	NA	0	0	0	0.84	1.8	0.93	0	0	0.91	0	0	0	0	0	0
33140	Vitvi05_01chr14g04280	0.38	1.9	4.17	0.46	0.65	NA	1.26	2.58	0	0	0.9	0.93	0	0	0	0	0	0	0	0	0
33321	Vitvi05_01chr14g06090	0.26	1.9	4.72	0.41	0.69	NA	0	0	0	0	0.9	0.93	0	0	0	0	0	0	1.05	0.91	0
33615	Vitvi05_01chr14g09030	0.13	1.9	4.82	0.4	0.7	NA	0	0	0	0	0.9	0.93	0	0	0	0	0	0	0	0	0
34442	Vitvi05_01chr14g17300	2.28	1.9	2.35	0.81	0.42	NA	10.03	14.14	8.04	0	0	1.86	0	0	0	0	0	0	0	0	0
35926	Vitvi05_01chr15g01690	0.26	1.9	4.73	0.41	0.69	NA	0	0	0	0	0.9	0.93	0	0	0	0	0	0	1.05	0	0.89
36275	Vitvi05_01chr15g05180	0.13	1.9	4.82	0.4	0.7	NA	0	0	0	0	0.9	0.93	0	0	0	0	0	0	0	0	0
37329	Vitvi05_01chr15g15720	0.32	1.9	4.41	0.43	0.67	NA	0	0	0	0	0.9	0.93	0	0	0	1.94	0	0.98	0	0	0
37915	Vitvi05_01chr16g00890	70.63	1.9	1.03	1.86	0.07	0.34	431.03	382.98	172.86	5.02	40.45	6.49	9.37	1.82	2.71	0	3.81	0.98	1.05	0.91	0
38178	Vitvi05_01chr16g03520	0.19	1.9	4.82	0.4	0.7	NA	0	0	0	0	0.9	0.93	0	0	0	0	0	0	0	0.91	0
39236	Vitvi05_01chr16g14100	1.68	1.9	2.61	0.73	0.47	NA	10.03	3.86	9.38	0	0	1.86	0	0	0	0	0	0	0	0	0
40348	Vitvi05_01chr17g02910	0.2	1.9	4.82	0.4	0.7	NA	0	0	0	0	0.9	0.93	0	0	0	0	0	0	1.05	0	0
41925	Vitvi05_01chr18g00060	0.26	1.9	4.72	0.41	0.69	NA	0	0	0	0	0.9	0.93	0	0	0	0	0	0	1.05	0.91	0
42531	Vitvi05_01chr18g06120	0.13	1.9	4.82	0.4	0.7	NA	0	0	0	0	0.9	0.93	0	0	0	0	0	0	0	0	0
43214	Vitvi05_01chr18g12950	0.38	1.9	3.63	0.53	0.61	NA	0	0	0	0	0.9	0.93	0	0	0	0	1.91	0.98	0	0	0.89
45918	Vitvi05_01chr19g02600	0.43	1.9	4.11	0.47	0.65	NA	2.51	0	0	0	0.9	0.93	0	0	0	0	0	0	2.09	0	0
46559	Vitvi05_01chr19g09010	0.28	1.9	4.6	0.42	0.68	NA	0	0	1.34	0	0.9	0.93	0	0	0	0	0	0	0	0.91	0
46714	Vitvi05_01chr19g10560	0.64	1.9	2.51	0.76	0.45	NA	0	1.29	0	0.84	1.8	0.93	0	0	0.91	0	0	0	1.05	0	2.67
1045	Vitvi05_01chr01g01630	0.85	1.89	2.44	0.78	0.44	NA	2.51	1.29	0	0.84	2.7	0	0.86	0	0	0	0	0	0	1.82	2.67
1433	Vitvi05_01chr01g05510	2.73	1.89	1.34	1.41	0.16	NA	2.51	0	2.68	2.51	0.9	6.49	0.86	0.91	0.91	0	2.86	3.91	8.36	2.73	5.33
1512	Vitvi05_01chr01g06300	0.89	1.89	2.62	0.73	0.48	NA	0	0	4.02	0	0.9	0.93	0	0	0	2.9	0	0.98	0	0.91	2.67
2908	Vitvi05_01chr01g20260	0.64	1.89	3.15	0.61	0.55	NA	3.76	0	1.34	0.84	2.7	0	0.86	0	0	0	0	0	0	0	0
3583	Vitvi05_01chr02g01720	0.74	1.89	2.95	0.64	0.53	NA	1.26	3.86	4.02	0	0.9	0.93	0	0	0	0	0	0	0	0	0
5459	Vitvi05_01chr03g00820	1.34	1.89	1.89	1.01	0.32	NA	1.26	5.15	5.36	1.68	0	1.86	0	0	0.91	0.97	0	0.98	1.05	0.91	0
6348	Vitvi05_01chr03g09710	1.06	1.89	1.9	1	0.33	NA	0	0	0	1.68	0.9	0.93	0	0	0.91	2.9	0.96	2.93	1.05	0.91	2.67
8206	Vitvi05_01chr04g08380	0.68	1.89	2.85	0.67	0.51	NA	0	0	0	0	0.9	0.93	0	0	0	0.97	0	1.96	0	1.82	3.56
9738	Vitvi05_01chr04g23700	0.68	1.89	2.46	0.77	0.45	NA	0	0	0	1.68	0	1.86	0	0	0.91	0.97	0.96	2.93	0	0.91	0
12325	Vitvi05_01chr05g24120	0.76	1.89	2.8	0.68	0.51	NA	0	0	0	0	0.9	0.93	0	0	0	0.97	1.91	0	2.09	4.55	0
15999	Vitvi05_01chr07g11090	0.68	1.89	2.49	0.76	0.45	NA	1.26	1.29	1.34	1.68	0	1.86	0.86	0	0	1.94	0	0	0	0	0
16170	Vitvi05_01chr07g12800	0.61	1.89	2.88	0.66	0.52	NA	0	0	0	0.84	2.7	0	0	0	0.91	1.94	0	0	0	0.91	1.78
18739	Vitvi05_01chr08g05560	0.43	1.89	3.44	0.55	0.59	NA	0	0	0	1.68	0	1.86	0.86	0	0	0	0	0	1.05	0	0.89
20550	Vitvi05_01chr08g23670	0.77	1.89	2.46	0.77	0.45	NA	1.26	3.86	2.68	0	0.9	0.93	0	0	0	0	0	0	1.05	0	0.89
30055	Vitvi05_01chr13g02170	0.94	1.89	2.73	0.7	0.49	NA	1.26	9	0	0	0.9	0.93	0	0	0	0	0.96	0.98	0	0	0
32044	Vitvi05_01chr13g22060	0.71	1.89	2.73	0.7	0.49	NA	0	1.29	4.02	1.68	0	1.86	0	0	0.91	0	0	0	0	0.91	0
34137	Vitvi05_01chr14g14250	0.44	1.89	3.39	0.56	0.58	NA	0	1.29	0	1.68	0	1.86	0.86	0	0	0	0	0	0	0.91	0
35650	Vitvi05_01chr14g29380	0.62	1.89	2.82	0.68	0.51	NA	0	2.58	1.34	0.84	2.7	0	0.86	0	0	0	0	0	0	0	0.89
35725	Vitvi05_01chr14g30130	0.64	1.89	2.8	0.68	0.5	NA	0	1.29	0	1.68	0	1.86	0.86	0	0	0	0.96	2.93	0	0	0
37844	Vitvi05_01chr16g00180	2.58	1.89	1.48	1.29	0.21	NA	3.76	9	9.38	3.35	3.6	2.78	1.71	0	0.91	0	0	0	4.18	0	0
38415	Vitvi05_01chr16g05890	1.28	1.89	1.99	0.96	0.35	NA	2.51	1.29	8.04	1.68	0	1.86	0.86	0	0	0.97	0	0	1.05	0	0.89
43840	Vitvi05_01chr18g19210	1.59	1.89	2.31	0.82	0.42	NA	0	6.43	10.72	0	0.9	0.93	0	0	0	0	0	0.98	2.09	0	1.78
44623	Vitvi05_01chr18g27040	0.61	1.89	3.28	0.58	0.57	NA	1.26	0	4.02	0	0.9	0.93	0	0	0	0	0	1.96	0	0	0
45331	Vitvi05_01chr18g34120	0.9	1.89	1.99	0.95	0.35	NA	1.26	0	1.34	1.68	0.9	0.93	0.86	0	0	1.94	0.96	0	0	1.82	1.78
45457	Vitvi05_01chr18g35380	2.21	1.89	1.76	1.08	0.29	NA	6.27	1.29	4.02	1.68	0	1.86	0	0	0.91	0	0.96	3.91	3.14	6.37	2.67
46073	Vitvi05_01chr19g04150	2.23	1.89	2.13	0.9	0.38	NA	7.52	7.72	13.4	0	0	1.86	0	0	0	1.94	0	0	0	0.91	0
1858	Vitvi05_01chr01g09760	0.12	1.88	4.82	0.39	0.7	NA	0	0	0	0	1.8	0	0	0	0	0	0	0	0	0	0
2523	Vitvi05_01chr01g16410	0.12	1.88	4.82	0.39	0.7	NA	0	0	0	0	1.8	0	0	0	0	0	0	0	0	0	0
2551	Vitvi05_01chr01g16690	0.12	1.88	4.82	0.39	0.7	NA	0	0	0	0	1.8	0	0	0	0	0	0	0	0	0	0
2912	Vitvi05_01chr01g20300	2.57	1.88	4.75	0.4	0.7	NA	2.51	16.71	17.42	0	1.8	0	0	0	0	0	0	0	0	0	0
3384	Vitvi05_01chr01g25020	0.18	1.88	4.82	0.39	0.7	NA	0	0	0	0	1.8	0	0	0	0	0	0	0	0	0	0.89
3646	Vitvi05_01chr02g02350	0.12	1.88	4.82	0.39	0.7	NA	0	0	0	0	1.8	0	0	0	0	0	0	0	0	0	0
5910	Vitvi05_01chr03g05330	2.24	1.88	1.98	0.95	0.35	NA	2.51	15.43	5.36	0	0.9	0.93	0	0	0	0	0	0	2.09	1.82	4.44
6170	Vitvi05_01chr03g07930	0.12	1.88	4.82	0.39	0.7	NA	0	0	0	0	1.8	0	0	0	0	0	0	0	0	0	0
6384	Vitvi05_01chr03g10070	0.19	1.88	4.82	0.39	0.7	NA	0	0	0	0	1.8	0	0	0	0	0	0	0	0	0.91	0
6440	Vitvi05_01chr03g10630	0.12	1.88	4.82	0.39	0.7	NA	0	0	0	0	1.8	0	0	0	0	0	0	0	0	0	0
6698	Vitvi05_01chr03g13210	0.12	1.88	4.82	0.39	0.7	NA	0	0	0	0	1.8	0	0	0	0	0	0	0	0	0	0
6745	Vitvi05_01chr03g13680	0.12	1.88	4.82	0.39	0.7	NA	0	0	0	0	1.8	0	0	0	0	0	0	0	0	0	0
7325	Vitvi05_01chr03g19480	3.99	1.88	1.21	1.56	0.12	NA	0	0	2.68	1.68	5.4	2.78	0	1.82	0.91	3.87	5.72	8.78	6.27	12.74	7.11
7896	Vitvi05_01chr04g05280	0.26	1.88	4.82	0.39	0.7	NA	0	0	0	0	1.8	0	0	0	0	0	0	0.98	1.05	0	0
9003	Vitvi05_01chr04g16350	1.06	1.88	2.14	0.88	0.39	NA	1.26	2.58	4.02	1.68	1.8	0	0.86	0	0	0	0	0	1.05	0	2.67
9674	Vitvi05_01chr04g23060	3.74	1.88	1.93	0.98	0.33	NA	8.78	16.71	26.8	0	0	1.86	0	0	0	0	0	0	1.05	0.91	0
9703	Vitvi05_01chr04g23350	0.12	1.88	4.82	0.39	0.7	NA	0	0	0	0	1.8	0	0	0	0	0	0	0	0	0	0
10685	Vitvi05_01chr05g07720	1.25	1.88	2.77	0.68	0.5	NA	5.02	7.72	1.34	0	1.8	0	0	0	0	0	2.86	0	0	0	0
11368	Vitvi05_01chr05g14550	0.21	1.88	4.82	0.39	0.7	NA	1.26	0	0	0	1.8	0	0	0	0	0	0	0	0	0	0
12771	Vitvi05_01chr06g01750	30.53	1.88	0.58	3.28	0.01	0.03	132.82	104.1	107.2	16.72	50.34	11.12	8.52	8.19	4.52	0.97	2.86	4.88	2.09	1.82	1.78
12829	Vitvi05_01chr06g02330	0.99	1.88	2.22	0.85	0.4	NA	0	0	0	1.68	1.8	0	0.86	0	0	0	4.76	0.98	2.09	0.91	1.78
12880	Vitvi05_01chr06g02840	0.12	1.88	4.82	0.39	0.7	NA	0	0	0	0	1.8	0	0	0	0	0	0	0	0	0	0
13018	Vitvi05_01chr06g04220	1.34	1.88	2.28	0.83	0.41	NA	1.26	9	1.34	0	0.9	0.93	0	0	0	0	1.91	0	2.09	0	2.67
14106	Vitvi05_01chr06g15100	3.41	1.88	1.29	1.46	0.15	NA	2.51	7.72	5.36	3.35	6.3	0	1.71	0	0.91	2.9	3.81	1.96	2.09	4.55	8
14387	Vitvi05_01chr06g17910	4.46	1.88	4.59	0.41	0.69	NA	8.78	32.13	24.12	0	1.8	0	0	0	0	0	0	0	0	0	0
14935	Vitvi05_01chr07g00450	0.32	1.88	4.82	0.39	0.7	NA	0	0	0	0	1.8	0	0	0	0	2.9	0	0	0	0	0
15271	Vitvi05_01chr07g03810	0.19	1.88	4.82	0.39	0.7	NA	0	0	0	0	1.8	0	0	0	0	0	0	0	0	0.91	0
15444	Vitvi05_01chr07g05540	0.19	1.88	4.82	0.39	0.7	NA	0	0	0	0	1.8	0	0	0	0	0	0	0	0	0.91	0
15564	Vitvi05_01chr07g06740	0.21	1.88	4.82	0.39	0.7	NA	1.26	0	0	0	1.8	0	0	0	0	0	0	0	0	0	0
16573	Vitvi05_01chr07g16830	0.21	1.88	4.82	0.39	0.7	NA	0	1.29	0	0	1.8	0	0	0	0	0	0	0	0	0	0
16648	Vitvi05_01chr07g17580	0.12	1.88	4.82	0.39	0.7	NA	0	0	0	0	1.8	0	0	0	0	0	0	0	0	0	0
16851	Vitvi05_01chr07g19610	0.91	1.88	2.25	0.84	0.41	NA	0	3.86	1.34	1.68	0.9	0.93	0	0.91	0	0	0	0	3.14	0	0.89
16969	Vitvi05_01chr07g20790	0.12	1.88	4.82	0.39	0.7	NA	0	0	0	0	1.8	0	0	0	0	0	0	0	0	0	0
17298	Vitvi05_01chr07g24080	0.71	1.88	3.68	0.51	0.62	NA	0	0	6.7	0	1.8	0	0	0	0	0	0	0.98	1.05	0	0
17299	Vitvi05_01chr07g24090	1.27	1.88	3.22	0.59	0.57	NA	0	7.72	5.36	0	1.8	0	0	0	0	0	0	0	4.18	0	0
18806	Vitvi05_01chr08g06230	0.65	1.88	4.2	0.45	0.66	NA	0	5.15	2.68	0	1.8	0	0	0	0	0	0	0	0	0	0
19207	Vitvi05_01chr08g10240	0.49	1.88	4.82	0.39	0.7	NA	0	0	0	0	1.8	0	0	0	0	0	0	0	0	5.46	0
19449	Vitvi05_01chr08g12660	2.6	1.88	1.75	1.08	0.29	NA	15.04	5.15	6.7	1.68	1.8	0	0	0.91	0	0	3.81	1.96	1.05	0.91	0
19661	Vitvi05_01chr08g14780	0.21	1.88	4.82	0.39	0.7	NA	0	1.29	0	0	1.8	0	0	0	0	0	0	0	0	0	0
19778	Vitvi05_01chr08g15950	1.31	1.88	2.9	0.65	0.52	NA	0	0	0	0	1.8	0	0	0	0	8.7	0	2.93	5.23	0.91	0
20309	Vitvi05_01chr08g21260	0.12	1.88	4.82	0.39	0.7	NA	0	0	0	0	1.8	0	0	0	0	0	0	0	0	0	0
21735	Vitvi05_01chr09g10560	0.12	1.88	4.82	0.39	0.7	NA	0	0	0	0	1.8	0	0	0	0	0	0	0	0	0	0
21760	Vitvi05_01chr09g10810	0.3	1.88	4.82	0.39	0.7	NA	0	2.58	0	0	1.8	0	0	0	0	0	0	0	0	0	0
22128	Vitvi05_01chr09g14490	0.73	1.88	3.48	0.54	0.59	NA	1.26	6.43	1.34	0	1.8	0	0	0	0	0	0	0	0	0	0
22276	Vitvi05_01chr09g15970	0.12	1.88	4.82	0.39	0.7	NA	0	0	0	0	1.8	0	0	0	0	0	0	0	0	0	0
22366	Vitvi05_01chr09g16870	0.49	1.88	2.93	0.65	0.53	NA	0	0	0	1.68	0.9	0.93	0	0.91	0	0	1.91	0	0	0.91	0
22538	Vitvi05_01chr09g18590	1.17	1.88	2.22	0.85	0.4	NA	1.26	0	8.04	1.68	0.9	0.93	0	0	0.91	0	0	0	1.05	2.73	0
22877	Vitvi05_01chr09g21980	0.47	1.88	4.61	0.41	0.69	NA	0	2.58	2.68	0	1.8	0	0	0	0	0	0	0	0	0	0
23008	Vitvi05_01chr10g01120	0.29	1.88	4.82	0.39	0.7	NA	1.26	1.29	0	0	1.8	0	0	0	0	0	0	0	0	0	0
23125	Vitvi05_01chr10g02290	1.52	1.88	2.14	0.88	0.38	NA	0	0	0	0	0.9	0.93	0	0	0	2.9	0.96	0	6.27	5.46	5.33
23444	Vitvi05_01chr10g05480	1.27	1.88	3.49	0.54	0.6	NA	3.76	0	13.4	0	1.8	0	0	0	0	0	0	0	0	0	0
23834	Vitvi05_01chr10g09380	0.12	1.88	4.82	0.39	0.7	NA	0	0	0	0	1.8	0	0	0	0	0	0	0	0	0	0
24030	Vitvi05_01chr10g11340	0.44	1.88	4.8	0.4	0.7	NA	3.76	0	0	0	1.8	0	0	0	0	0	0	0.98	0	0	0
24844	Vitvi05_01chr10g19480	0.26	1.88	4.82	0.39	0.7	NA	0	0	0	0	1.8	0	0	0	0	0	0	0	2.09	0	0
25018	Vitvi05_01chr10g21220	0.3	1.88	4.82	0.39	0.7	NA	0	0	2.68	0	1.8	0	0	0	0	0	0	0	0	0	0
25581	Vitvi05_01chr11g00070	0.12	1.88	4.82	0.39	0.7	NA	0	0	0	0	1.8	0	0	0	0	0	0	0	0	0	0
27059	Vitvi05_01chr11g14850	0.4	1.88	3.57	0.53	0.6	NA	0	0	1.34	0	1.8	0	0	0	0	0	0	0	1.05	0.91	0.89
27570	Vitvi05_01chr12g00750	0.12	1.88	4.82	0.39	0.7	NA	0	0	0	0	1.8	0	0	0	0	0	0	0	0	0	0
27646	Vitvi05_01chr12g01510	44.38	1.88	0.53	3.59	0.01	0.01	140.34	145.23	183.58	38.44	71.01	19.46	21.29	6.37	7.23	5.8	5.72	11.71	4.18	0.91	4.44
29384	Vitvi05_01chr12g18890	0.31	1.88	4.82	0.39	0.7	NA	0	0	0	0	1.8	0	0	0	0	0	0	0.98	0	0	1.78
29465	Vitvi05_01chr12g19700	0.12	1.88	4.82	0.39	0.7	NA	0	0	0	0	1.8	0	0	0	0	0	0	0	0	0	0
29510	Vitvi05_01chr12g20150	0.59	1.88	3.75	0.5	0.62	NA	0	0	0	0	1.8	0	0	0	0	0	0	0.98	4.18	0	1.78
30309	Vitvi05_01chr13g04710	0.18	1.88	4.82	0.39	0.7	NA	0	0	0	0	1.8	0	0	0	0	0	0	0	0	0	0.89
30328	Vitvi05_01chr13g04900	0.32	1.88	4.82	0.39	0.7	NA	0	0	0	0	1.8	0	0	0	0	0	0	2.93	0	0	0
31451	Vitvi05_01chr13g16130	0.35	1.88	4.82	0.39	0.7	NA	2.51	0	0	0	1.8	0	0	0	0	0	0	0	0	0	0.89
31871	Vitvi05_01chr13g20330	0.12	1.88	4.82	0.39	0.7	NA	0	0	0	0	1.8	0	0	0	0	0	0	0	0	0	0
31881	Vitvi05_01chr13g20430	0.12	1.88	4.82	0.39	0.7	NA	0	0	0	0	1.8	0	0	0	0	0	0	0	0	0	0
32033	Vitvi05_01chr13g21950	1	1.88	2.84	0.67	0.51	NA	0	3.86	0	0	1.8	0	0	0	0	0	3.81	0	1.05	0.91	3.56
32539	Vitvi05_01chr13g27010	0.12	1.88	4.82	0.39	0.7	NA	0	0	0	0	1.8	0	0	0	0	0	0	0	0	0	0
32752	Vitvi05_01chr14g00400	0.12	1.88	4.82	0.39	0.7	NA	0	0	0	0	1.8	0	0	0	0	0	0	0	0	0	0
32878	Vitvi05_01chr14g01660	0.21	1.88	4.82	0.39	0.7	NA	0	1.29	0	0	1.8	0	0	0	0	0	0	0	0	0	0
33010	Vitvi05_01chr14g02980	0.88	1.88	2.73	0.69	0.5	NA	0	0	0	0	1.8	0	0	0	0	2.9	1.91	0.98	1.05	0	4.44
33735	Vitvi05_01chr14g10230	0.46	1.88	4.65	0.41	0.69	NA	2.51	2.58	0	0	1.8	0	0	0	0	0	0	0	0	0	0
34121	Vitvi05_01chr14g14090	0.12	1.88	4.82	0.39	0.7	NA	0	0	0	0	1.8	0	0	0	0	0	0	0	0	0	0
34341	Vitvi05_01chr14g16290	0.12	1.88	4.82	0.39	0.7	NA	0	0	0	0	1.8	0	0	0	0	0	0	0	0	0	0
34903	Vitvi05_01chr14g21910	1.52	1.88	1.91	0.99	0.33	NA	1.26	6.43	4.02	1.68	1.8	0	0.86	0	0	0	0	2.93	1.05	1.82	0.89
35246	Vitvi05_01chr14g25340	2.69	1.88	1.37	1.38	0.17	NA	3.76	11.57	9.38	1.68	2.7	5.56	0	0.91	1.81	0	0	0	2.09	0	0.89
35581	Vitvi05_01chr14g28690	0.3	1.88	4.82	0.39	0.7	NA	0	2.58	0	0	1.8	0	0	0	0	0	0	0	0	0	0
36316	Vitvi05_01chr15g05590	0.32	1.88	4.82	0.39	0.7	NA	0	0	0	0	1.8	0	0	0	0	0	0	1.96	1.05	0	0
36803	Vitvi05_01chr15g10460	2.28	1.88	4.82	0.39	0.7	NA	0	26.99	5.36	0	1.8	0	0	0	0	0	0	0	0	0	0
36896	Vitvi05_01chr15g11390	1.96	1.88	1.37	1.38	0.18	NA	2.51	0	0	2.51	3.6	3.71	0.86	0.91	0.91	4.84	1.91	1.96	2.09	0	3.56
39272	Vitvi05_01chr16g14460	90.45	1.88	0.85	2.23	0.03	0.2	285.69	408.68	97.82	137.05	219.3	40.78	80.04	19.1	9.03	14.5	9.52	12.69	7.32	2.73	12.43
39339	Vitvi05_01chr16g15130	0.12	1.88	4.82	0.39	0.7	NA	0	0	0	0	1.8	0	0	0	0	0	0	0	0	0	0
39478	Vitvi05_01chr16g16520	0.59	1.88	3.79	0.5	0.63	NA	1.26	3.86	0	0	1.8	0	0	0	0	0	0	0	0	1.82	0
39881	Vitvi05_01chr16g20550	0.47	1.88	4.82	0.39	0.7	NA	0	5.15	0	0	1.8	0	0	0	0	0	0	0	0	0	0
40718	Vitvi05_01chr17g06610	0.37	1.88	3.52	0.54	0.6	NA	0	0	0	1.68	0.9	0.93	0	0.91	0	0	0	0	1.05	0	0
41932	Vitvi05_01chr18g00130	0.12	1.88	4.82	0.39	0.7	NA	0	0	0	0	1.8	0	0	0	0	0	0	0	0	0	0
42155	Vitvi05_01chr18g02360	0.71	1.88	3.68	0.51	0.62	NA	0	0	6.7	0	1.8	0	0	0	0	0.97	0	0	1.05	0	0
42756	Vitvi05_01chr18g08370	0.25	1.88	4.82	0.39	0.7	NA	0	0	0	0	1.8	0	0	0	0	0	0	0	1.05	0	0.89
42791	Vitvi05_01chr18g08720	338.5	1.88	0.72	2.62	0.01	0.1	1794.28	1686.13	1503.45	30.09	20.68	10.2	11.07	0.91	4.52	1.94	1.91	8.78	0	0.91	2.67
42837	Vitvi05_01chr18g09180	0.19	1.88	4.82	0.39	0.7	NA	0	0	0	0	1.8	0	0	0	0	0	0.96	0	0	0	0
43880	Vitvi05_01chr18g19610	0.33	1.88	4.38	0.43	0.67	NA	0	1.29	0	0	1.8	0	0	0	0	0	0.96	0	0	0	0.89
44116	Vitvi05_01chr18g21970	0.78	1.88	2.21	0.86	0.4	NA	0	2.58	0	1.68	0.9	0.93	0.86	0	0	0	0	0	2.09	0.91	1.78
44581	Vitvi05_01chr18g26620	0.3	1.88	4.82	0.39	0.7	NA	0	0	2.68	0	1.8	0	0	0	0	0	0	0	0	0	0
44595	Vitvi05_01chr18g26760	36.3	1.88	1.3	1.46	0.15	0.52	152.87	173.5	164.82	5.85	28.77	6.49	10.22	0	0.91	0	0	0.98	0	0	0
44908	Vitvi05_01chr18g29890	0.45	1.88	4.79	0.4	0.7	NA	3.76	0	0	0	1.8	0	0	0	0	0	0	0	1.05	0	0
46257	Vitvi05_01chr19g05990	0.12	1.88	4.82	0.39	0.7	NA	0	0	0	0	1.8	0	0	0	0	0	0	0	0	0	0
47621	Vitvi05_01chr19g19630	1.16	1.88	2.91	0.65	0.52	NA	5.02	6.43	4.02	0	1.8	0	0	0	0	0	0	0	0	0	0
1098	Vitvi05_01chr01g02160	49.33	1.87	0.61	3.08	0.01	0.04	165.4	253.18	230.48	15.05	39.55	9.27	11.07	5.46	0.91	0.97	2.86	0.98	2.09	1.82	0.89
4388	Vitvi05_01chr02g09770	0.3	1.87	4.77	0.4	0.7	NA	0	0	0	1.68	1.8	0	0	0	0.91	0	0	0	0	0	0
5295	Vitvi05_01chr02g18840	3.49	1.87	1.19	1.58	0.12	NA	6.27	12.86	9.38	2.51	3.6	3.71	0	1.82	0.91	1.94	2.86	0.98	1.05	0.91	3.56
7536	Vitvi05_01chr04g01680	4.36	1.87	1.9	0.99	0.33	NA	7.52	20.57	30.82	0	1.8	0	0	0	0	0.97	1.91	0	0	1.82	0
16999	Vitvi05_01chr07g21090	12.99	1.87	1.7	1.1	0.28	0.69	32.58	83.54	75.04	0	0	1.86	0	0	0	0	0	0	0	1.82	0
17787	Vitvi05_01chr07g28970	1.59	1.87	2.65	0.71	0.49	NA	5.02	11.57	5.36	0	1.8	0	0	0	0	0	0	0	0	0	0
18458	Vitvi05_01chr08g02750	1.2	1.87	1.98	0.95	0.35	NA	1.26	0	0	2.51	0	0.93	0	0	0.91	0	2.86	1.96	2.09	2.73	2.67
20195	Vitvi05_01chr08g20120	5.26	1.87	1.66	1.13	0.26	NA	27.57	30.85	16.08	2.51	0.9	0	0	0.91	0	0	0	0	0	0	0
20276	Vitvi05_01chr08g20930	1.78	1.87	2.44	0.77	0.45	NA	2.51	5.15	16.08	0	1.8	0	0	0	0	0	0	0	1.05	0	0
21017	Vitvi05_01chr09g03380	1.53	1.87	2.22	0.85	0.41	NA	3.76	10.29	1.34	0	1.8	0	0	0	0	0	0	0	2.09	0.91	2.67
21921	Vitvi05_01chr09g12420	2.34	1.87	2.36	0.8	0.43	NA	15.04	12.86	5.36	0	1.8	0	0	0	0	0	0	0	0	0	0
33322	Vitvi05_01chr14g06100	0.44	1.87	3.39	0.56	0.59	NA	0	1.29	0	1.68	1.8	0	0	0	0.91	0	0	0	0	0.91	0
35012	Vitvi05_01chr14g23000	9.64	1.87	1.14	1.65	0.1	0.43	56.39	53.98	18.76	3.35	4.5	1.86	0	1.82	0.91	0	0.96	0.98	1.05	0	0
35484	Vitvi05_01chr14g27720	3.63	1.87	1.83	1.03	0.31	NA	11.28	11.57	26.8	0	0.9	0.93	0	0	0	0.97	0.96	0	1.05	0	0
44863	Vitvi05_01chr18g29440	2.98	1.87	1.86	1.01	0.32	NA	11.28	11.57	16.08	0	0.9	0.93	0	0	0	0	0	1.96	1.05	0	0.89
47620	Vitvi05_01chr19g19620	2.26	1.87	2.06	0.91	0.37	NA	17.55	2.58	9.38	2.51	0	0.93	0	0	0.91	0	0	0	0	0	0
3502	Vitvi05_01chr02g00910	1.41	1.86	2.11	0.89	0.38	NA	0	0	0	2.51	0.9	0	0	0	0.91	0	0.96	2.93	2.09	9.1	1.78
7336	Vitvi05_01chr03g19590	67.29	1.86	1.59	1.18	0.25	0.65	362.12	389.41	255.94	0	0.9	0.93	0	0	0	0	0	0	0	0	0
8441	Vitvi05_01chr04g10730	1.5	1.86	2.37	0.79	0.44	NA	0	7.72	9.38	2.51	0	0.93	0	0	0.91	0	0	0	1.05	0	0
11510	Vitvi05_01chr05g15970	0.49	1.86	3.37	0.56	0.59	NA	0	0	0	2.51	0	0.93	0.86	0	0	0	0	0	2.09	0	0.89
15752	Vitvi05_01chr07g08620	0.86	1.86	2.72	0.69	0.5	NA	1.26	0	5.36	2.51	0	0.93	0	0	0.91	0	0	0	0	1.82	0
16205	Vitvi05_01chr07g13150	130.34	1.86	1.58	1.18	0.24	0.65	540.04	642.58	770.49	0	0	1.86	0	0	0	0	0	0	0	0	0
16955	Vitvi05_01chr07g20650	2.46	1.86	2.11	0.88	0.38	NA	6.27	16.71	12.06	0.84	0	0.93	0	0	0	0	0	0	0	0	0
25648	Vitvi05_01chr11g00740	7.16	1.86	1.77	1.05	0.3	0.71	15.04	29.56	58.96	0.84	0	0.93	0	0	0	0	0	0	1.05	0.91	0
27247	Vitvi05_01chr11g16730	1.61	1.86	1.85	1.01	0.32	NA	2.51	5.15	5.36	2.51	0.9	0	0	0	0.91	0	0.96	0.98	2.09	2.73	0
28111	Vitvi05_01chr12g06160	0.65	1.86	3.66	0.51	0.62	NA	0	0	5.36	2.51	0	0.93	0.86	0	0	0	0	0	0	0	0
28983	Vitvi05_01chr12g14880	1.08	1.86	2.18	0.86	0.4	NA	5.02	5.15	1.34	0.84	0	0.93	0	0	0	0	0	0	1.05	0.91	0.89
30307	Vitvi05_01chr13g04690	0.71	1.86	2.56	0.73	0.47	NA	0	1.29	0	2.51	0	0.93	0	0	0.91	0	1.91	0.98	2.09	0	0
30426	Vitvi05_01chr13g05880	1.03	1.86	2.29	0.81	0.42	NA	1.26	0	0	0.84	0	0.93	0	0	0	0.97	0	0	4.18	1.82	5.33
34013	Vitvi05_01chr14g13010	1.52	1.86	2.18	0.85	0.4	NA	5.02	10.29	2.68	0.84	0	0.93	0	0	0	0	0	0	2.09	0.91	0
34692	Vitvi05_01chr14g19800	2.12	1.86	2	0.93	0.36	NA	8.78	10.29	8.04	0.84	0	0.93	0	0	0	0	1.91	0	0	0.91	0
37151	Vitvi05_01chr15g13940	1.11	1.86	2.26	0.83	0.42	NA	3.76	0	1.34	0.84	0	0.93	0	0	0	0	0.96	5.86	1.05	0.91	0.89
38142	Vitvi05_01chr16g03160	1.3	1.86	2.26	0.83	0.42	NA	5.02	1.29	9.38	0.84	0	0.93	0	0	0	0	0.96	0	1.05	0	0
41521	Vitvi05_01chr17g14640	1.72	1.86	2.07	0.9	0.38	NA	1.26	11.57	5.36	0.84	0	0.93	0	0	0	0	1.91	0.98	2.09	0	0.89
43120	Vitvi05_01chr18g12010	4.34	1.86	1.82	1.03	0.31	NA	0	0	0	0.84	0	0.93	0	0	0	0	0.96	0	28.22	16.37	17.76
47790	Vitvi05_01chr19g21320	1.44	1.86	1.88	1	0.33	NA	3.76	1.29	0	2.51	0.9	0	0.86	0	0	2.9	0.96	0.98	2.09	0.91	4.44
1107	Vitvi05_01chr01g02250	0.53	1.85	2.72	0.69	0.5	NA	0	0	1.34	0.84	0	0.93	0	0	0	0	1.91	0.98	1.05	0.91	0
1209	Vitvi05_01chr01g03270	0.62	1.85	2.84	0.66	0.52	NA	0	1.29	0	2.51	0.9	0	0.86	0	0	0	0	0	1.05	0	2.67
2574	Vitvi05_01chr01g16920	0.76	1.85	2.54	0.73	0.47	NA	0	2.58	4.02	0.84	0	0.93	0	0	0	0	0.96	0.98	1.05	0	0
3101	Vitvi05_01chr01g22190	0.18	1.85	4.83	0.39	0.71	NA	0	0	0	0.84	0	0.93	0	0	0	0	0	0	0	0	0.89
4109	Vitvi05_01chr02g06980	0.47	1.85	3.9	0.48	0.64	NA	0	2.58	2.68	0.84	0	0.93	0	0	0	0	0	0	0	0	0
4801	Vitvi05_01chr02g13900	0.19	1.85	4.83	0.39	0.71	NA	0	0	0	0.84	0	0.93	0	0	0	0	0	0	1.05	0	0
4974	Vitvi05_01chr02g15630	0.51	1.85	2.99	0.62	0.54	NA	1.26	0	2.68	0.84	0	0.93	0	0	0	0.97	0	0.98	0	0	0
5063	Vitvi05_01chr02g16520	0.37	1.85	4.28	0.44	0.67	NA	0	0	0	0.84	0	0.93	0	0	0	1.94	0	0	0	1.82	0
7138	Vitvi05_01chr03g17610	0.78	1.85	2.7	0.69	0.5	NA	1.26	6.43	1.34	0.84	0	0.93	0	0	0	0	0	0	0	0.91	0
8100	Vitvi05_01chr04g07320	0.53	1.85	3.9	0.48	0.64	NA	0	5.15	0	0.84	0	0.93	0	0	0	0	0.96	0	0	0	0
8369	Vitvi05_01chr04g10010	0.58	1.85	2.95	0.63	0.54	NA	0	2.58	1.34	0.84	0	0.93	0	0	0	1.94	0	0	1.05	0	0
9560	Vitvi05_01chr04g21920	0.45	1.85	3.1	0.6	0.56	NA	0	0	0	0.84	0	0.93	0	0	0	0.97	0	0.98	2.09	0	0.89
10080	Vitvi05_01chr05g01670	0.39	1.85	4.83	0.39	0.71	NA	0	0	4.02	0.84	0	0.93	0	0	0	0	0	0	0	0	0
10891	Vitvi05_01chr05g09780	53.83	1.85	0.61	3.06	0.01	0.04	229.3	250.61	250.58	5.85	22.47	22.24	10.22	0.91	2.71	6.77	1.91	2.93	0	0	0.89
11382	Vitvi05_01chr05g14690	0.12	1.85	4.83	0.39	0.71	NA	0	0	0	0.84	0	0.93	0	0	0	0	0	0	0	0	0
11635	Vitvi05_01chr05g17220	0.21	1.85	4.83	0.39	0.71	NA	1.26	0	0	0.84	0	0.93	0	0	0	0	0	0	0	0	0
13017	Vitvi05_01chr06g04210	0.12	1.85	4.83	0.39	0.71	NA	0	0	0	0.84	0	0.93	0	0	0	0	0	0	0	0	0
13126	Vitvi05_01chr06g05300	0.42	1.85	3.48	0.54	0.6	NA	0	0	0	2.51	0.9	0	0	0	0.91	0	0	0	1.05	0	0.89
13483	Vitvi05_01chr06g08870	1.14	1.85	3.07	0.61	0.55	NA	7.52	7.72	0	0.84	0	0.93	0	0	0	0	0	0	0	0	0
13822	Vitvi05_01chr06g12260	0.31	1.85	3.82	0.49	0.63	NA	0	0	0	0.84	0	0.93	0	0	0	0.97	0	0.98	0	0	0.89
14125	Vitvi05_01chr06g15290	1.5	1.85	1.9	0.98	0.33	NA	1.26	3.86	0	0.84	0	5.56	0.86	0	0.91	1.94	0	0.98	0	2.73	3.56
14273	Vitvi05_01chr06g16770	40.45	1.85	1.57	1.18	0.24	0.65	269.4	257.04	68.34	0	1.8	4.64	0.86	0	0.91	0	0.96	0	0	2.73	0
15010	Vitvi05_01chr07g01200	0.5	1.85	2.7	0.69	0.5	NA	0	0	0	0.84	0	0.93	0	0	0	0.97	0	0.98	1.05	0.91	1.78
16457	Vitvi05_01chr07g15670	0.47	1.85	3.36	0.56	0.59	NA	1.26	1.29	2.68	0.84	0	0.93	0	0	0	0	0	0	0	0	0
16827	Vitvi05_01chr07g19370	0.72	1.85	3.72	0.5	0.62	NA	0	0	5.36	0.84	0	0.93	0	0	0	0	0	0	0	3.64	0
18903	Vitvi05_01chr08g07200	0.21	1.85	4.83	0.39	0.71	NA	1.26	0	0	0.84	0	0.93	0	0	0	0	0	0	0	0	0
19074	Vitvi05_01chr08g08910	0.12	1.85	4.83	0.39	0.71	NA	0	0	0	0.84	0	0.93	0	0	0	0	0	0	0	0	0
19450	Vitvi05_01chr08g12670	0.72	1.85	2.92	0.64	0.53	NA	3.76	2.58	2.68	0.84	0	0.93	0	0	0	0	0	0	0	0	0
20316	Vitvi05_01chr08g21330	0.65	1.85	3.17	0.59	0.56	NA	0	0	0	0.84	0	0.93	0	0	0	0.97	0	0	4.18	2.73	0
20549	Vitvi05_01chr08g23660	0.56	1.85	3.36	0.56	0.59	NA	3.76	0	0	0.84	0	0.93	0	0	0	0	0	0	1.05	1.82	0
21636	Vitvi05_01chr09g09570	0.72	1.85	3.47	0.54	0.6	NA	3.76	5.15	0	0.84	0	0.93	0	0	0	0	0	0	0	0	0
24404	Vitvi05_01chr10g15080	4.22	1.85	1.77	1.05	0.3	NA	0	0	0	0.84	0.9	0	0	0	0	4.84	6.67	4.88	19.86	18.19	7.11
24441	Vitvi05_01chr10g15450	0.5	1.85	2.94	0.63	0.54	NA	0	1.29	0	2.51	0.9	0	0.86	0	0	0	0	0	1.05	0.91	0
24622	Vitvi05_01chr10g17260	0.3	1.85	4.5	0.42	0.69	NA	1.26	0	1.34	0.84	0	0.93	0	0	0	0	0	0	0	0	0
26133	Vitvi05_01chr11g05590	0.72	1.85	2.59	0.72	0.48	NA	0	0	0	2.51	0.9	2.78	1.71	0	0	0.97	0	0	0	1.82	0
26194	Vitvi05_01chr11g06200	4.21	1.85	1.84	1.01	0.32	NA	17.55	20.57	21.44	0.84	0.9	0	0	0	0	0	0	0	0	1.82	0
26772	Vitvi05_01chr11g11980	0.67	1.85	3.32	0.56	0.58	NA	0	0	2.68	0.84	0	0.93	0	0	0	0.97	0	0	0	4.55	0
26911	Vitvi05_01chr11g13370	0.5	1.85	3	0.62	0.54	NA	2.51	1.29	0	0.84	0	0.93	0	0	0	0	0	0	1.05	0	0.89
28133	Vitvi05_01chr12g06380	0.19	1.85	4.83	0.39	0.71	NA	0	0	0	0.84	0	0.93	0	0	0	0.97	0	0	0	0	0
28135	Vitvi05_01chr12g06400	0.48	1.85	3.4	0.55	0.59	NA	0	0	0	2.51	0.9	0	0	0	0.91	0	1.91	0	0	0.91	0
28142	Vitvi05_01chr12g06470	8.7	1.85	0.84	2.21	0.03	0.21	28.82	24.42	26.8	5.02	14.39	18.54	5.96	0	4.52	0	0.96	0	1.05	0	0
28773	Vitvi05_01chr12g12780	0.12	1.85	4.83	0.39	0.71	NA	0	0	0	0.84	0	0.93	0	0	0	0	0	0	0	0	0
30509	Vitvi05_01chr13g06710	2.97	1.85	2.09	0.89	0.38	NA	12.53	20.57	4.02	0.84	0.9	0	0	0	0	0	0	3.91	0	0	1.78
30532	Vitvi05_01chr13g06940	0.7	1.85	3.16	0.59	0.56	NA	5.02	0	0	2.51	0.9	0	0	0	0.91	0	0	0	1.05	0	0
31516	Vitvi05_01chr13g16780	0.19	1.85	4.83	0.39	0.71	NA	0	0	0	0.84	0	0.93	0	0	0	0	0.96	0	0	0	0
31926	Vitvi05_01chr13g20880	0.25	1.85	4.74	0.4	0.7	NA	0	0	0	0.84	0	0.93	0	0	0	0.97	0	0.98	0	0	0
32101	Vitvi05_01chr13g22630	0.12	1.85	4.83	0.39	0.71	NA	0	0	0	0.84	0	0.93	0	0	0	0	0	0	0	0	0
32363	Vitvi05_01chr13g25250	0.29	1.85	4.77	0.39	0.7	NA	0	0	0	2.51	0	0.93	0.86	0	0	0	0	0	0	0	0
32782	Vitvi05_01chr14g00700	0.74	1.85	2.83	0.66	0.52	NA	0	5.15	1.34	0.84	0	0.93	0	0	0	0	0	0	1.05	0	1.78
33845	Vitvi05_01chr14g11330	0.24	1.85	4.79	0.39	0.7	NA	0	0	0	0.84	0	0.93	0	0	0	0	0	0	0	0.91	0.89
34135	Vitvi05_01chr14g14230	0.12	1.85	4.83	0.39	0.71	NA	0	0	0	0.84	0	0.93	0	0	0	0	0	0	0	0	0
34822	Vitvi05_01chr14g21100	0.26	1.85	4.7	0.4	0.7	NA	0	0	0	0.84	0	0.93	0	0	0	0	0	0.98	1.05	0	0
35793	Vitvi05_01chr15g00360	0.53	1.85	3.33	0.56	0.58	NA	1.26	3.86	0	0.84	0	0.93	0	0	0	0	0	0	1.05	0	0
36245	Vitvi05_01chr15g04880	0.12	1.85	4.83	0.39	0.71	NA	0	0	0	0.84	0	0.93	0	0	0	0	0	0	0	0	0
36426	Vitvi05_01chr15g06690	0.69	1.85	2.53	0.74	0.47	NA	2.51	1.29	0	0.84	0	0.93	0	0	0	0	0	0	2.09	1.82	0.89
36723	Vitvi05_01chr15g09660	0.49	1.85	3.06	0.61	0.55	NA	0	2.58	0	0.84	0	0.93	0	0	0	0	0	0.98	1.05	0.91	0
36856	Vitvi05_01chr15g10990	0.46	1.85	4.73	0.4	0.7	NA	5.02	0	0	0.84	0	0.93	0	0	0	0	0	0	0	0	0
36938	Vitvi05_01chr15g11810	1.06	1.85	2.55	0.73	0.47	NA	2.51	0	8.04	2.51	0.9	0	0	0	0.91	0	0	0.98	0	0	0
37829	Vitvi05_01chr16g00030	0.12	1.85	4.83	0.39	0.71	NA	0	0	0	0.84	0	0.93	0	0	0	0	0	0	0	0	0
37909	Vitvi05_01chr16g00830	72.09	1.85	0.61	3.05	0.01	0.04	399.71	386.84	206.36	11.7	35.96	6.49	5.11	8.19	1.81	4.84	0.96	2.93	4.18	2.73	3.56
38279	Vitvi05_01chr16g04530	0.19	1.85	4.83	0.39	0.71	NA	0	0	0	0.84	0	0.93	0	0	0	0	0	0.98	0	0	0
40773	Vitvi05_01chr17g07160	0.44	1.85	4.06	0.46	0.65	NA	3.76	0	0	0.84	0	0.93	0	0	0	0	0	0	1.05	0	0
40774	Vitvi05_01chr17g07170	0.45	1.85	3.52	0.53	0.6	NA	0	0	1.34	0.84	0	0.93	0	0	0	0.97	0	0	0	0	2.67
43786	Vitvi05_01chr18g18670	3.19	1.85	2.08	0.89	0.38	NA	7.52	7.72	30.82	0.84	0.9	0	0	0	0	0	0	0	0	0	0
43873	Vitvi05_01chr18g19540	0.21	1.85	4.83	0.39	0.71	NA	0	1.29	0	0.84	0	0.93	0	0	0	0	0	0	0	0	0
44546	Vitvi05_01chr18g26270	0.19	1.85	4.83	0.39	0.71	NA	0	0	0	0.84	0	0.93	0	0	0	0.97	0	0	0	0	0
45395	Vitvi05_01chr18g34760	0.3	1.85	4.83	0.39	0.71	NA	0	0	2.68	0.84	0	0.93	0	0	0	0	0	0	0	0	0
45442	Vitvi05_01chr18g35230	0.6	1.85	2.58	0.72	0.48	NA	0	1.29	1.34	2.51	0.9	0	0	0.91	0	0	0.96	0.98	0	0	0
46034	Vitvi05_01chr19g03760	1.1	1.85	2.81	0.66	0.51	NA	1.26	1.29	12.06	0.84	0	0.93	0	0	0	0	0	0	0	0	0
46199	Vitvi05_01chr19g05410	0.25	1.85	4.77	0.39	0.7	NA	0	0	0	0.84	0	0.93	0	0	0	0	0.96	0	0	0.91	0
46675	Vitvi05_01chr19g10170	0.54	1.85	3.79	0.49	0.63	NA	5.02	1.29	0	0.84	0	0.93	0	0	0	0	0	0	0	0	0
1724	Vitvi05_01chr01g08420	1.15	1.84	3.2	0.58	0.57	NA	1.26	14.14	0	0.84	0.9	0	0	0	0	0	0	0	0	0	0
6329	Vitvi05_01chr03g09520	0.36	1.84	4.22	0.44	0.67	NA	0	0	0	2.51	0.9	0	0	0	0.91	0.97	0	0	0	0	0
9114	Vitvi05_01chr04g17460	0.76	1.84	2.42	0.76	0.45	NA	2.51	2.58	2.68	0.84	0.9	0	0	0	0	0	0.96	0	0	0	0.89
9825	Vitvi05_01chr04g24570	0.55	1.84	3.36	0.55	0.59	NA	0	2.58	0	0.84	0.9	0	0	0	0	0	2.86	0.98	0	0	0
12559	Vitvi05_01chr05g26460	5.78	1.84	0.85	2.17	0.04	NA	0	0	0	6.69	18.88	12.98	0.86	3.64	6.33	3.87	6.67	12.69	4.18	6.37	3.56
14189	Vitvi05_01chr06g15930	1.6	1.84	1.91	0.97	0.34	NA	2.51	3.86	0	2.51	0.9	2.78	1.71	0	0	0	2.86	0	4.18	0	2.67
18082	Vitvi05_01chr07g31920	0.59	1.84	2.91	0.63	0.53	NA	1.26	0	4.02	0.84	0.9	0	0	0	0	0	0	0	0	0.91	0.89
20534	Vitvi05_01chr08g23510	299.4	1.84	0.6	3.11	0.01	0.04	872.08	1403.39	1034.46	196.38	372.09	235.36	146.44	18.19	60.5	30.93	17.14	37.08	29.26	15.46	22.2
21306	Vitvi05_01chr09g06270	0.55	1.84	3.19	0.58	0.57	NA	2.51	1.29	2.68	0.84	0.9	0	0	0	0	0	0	0	0	0	0
22757	Vitvi05_01chr09g20780	0.99	1.84	3.19	0.58	0.57	NA	0	7.72	5.36	0.84	0.9	0	0	0	0	0	0	0	0	0	0
24207	Vitvi05_01chr10g13110	0.57	1.84	3.31	0.56	0.58	NA	0	0	0	0.84	0.9	0	0	0	0	0	1.91	0	3.14	0	1.78
25461	Vitvi05_01chr10g25650	0.71	1.84	2.54	0.73	0.47	NA	0	0	0	0.84	0.9	0	0	0	0	2.9	1.91	0.98	2.09	0.91	0
25536	Vitvi05_01chr10g26400	2.14	1.84	1.68	1.1	0.28	NA	5.02	1.29	10.72	0	1.8	4.64	0	0.91	0.91	0	1.91	0.98	2.09	0	1.78
26329	Vitvi05_01chr11g07550	1.26	1.84	2.59	0.71	0.48	NA	2.51	2.58	12.06	0.84	0.9	0	0	0	0	0	0	0	0	0	0
26567	Vitvi05_01chr11g09930	0.49	1.84	3.05	0.61	0.55	NA	0	1.29	1.34	0.84	0.9	0	0	0	0	0	1.91	0	1.05	0	0
31221	Vitvi05_01chr13g13830	0.88	1.84	2.1	0.88	0.38	NA	0	0	0	0.84	1.8	3.71	0.86	0.91	0	0	0	0.98	3.14	0	0.89
33697	Vitvi05_01chr14g09850	0.48	1.84	3.04	0.61	0.55	NA	1.26	0	1.34	0.84	0.9	0	0	0	0	0	0	0	1.05	0	1.78
35022	Vitvi05_01chr14g23100	3.21	1.84	1.97	0.94	0.35	NA	10.03	10.29	21.44	3.35	0	0	0.86	0	0	0	0	0	2.09	0	0
35590	Vitvi05_01chr14g28780	1.57	1.84	2.15	0.86	0.4	NA	2.51	5.15	12.06	0.84	0.9	0	0	0	0	0	0.96	0	1.05	0	0
35676	Vitvi05_01chr14g29640	1.45	1.84	2.13	0.87	0.39	NA	2.51	0	5.36	0	0.9	5.56	0	0.91	0.91	0	0	0	1.05	0	4.44
41859	Vitvi05_01chr17g18020	1.01	1.84	2.41	0.77	0.45	NA	0	5.15	5.36	0.84	0.9	0	0	0	0	0.97	0.96	0.98	0	0	0
46960	Vitvi05_01chr19g13020	0.79	1.84	3.02	0.61	0.55	NA	2.51	6.43	0	0.84	0.9	0	0	0	0	0	0	0	1.05	0	0
47148	Vitvi05_01chr19g14900	6.07	1.84	1.82	1.02	0.32	0.72	23.81	35.99	29.48	1.68	0	0	0	0	0	0	0	0	0	0	0
47692	Vitvi05_01chr19g20340	1.19	1.84	2.39	0.77	0.45	NA	6.27	3.86	4.02	0.84	0.9	0	0	0	0	0	0	1.96	0	0	0
809	Vitvi05_01chr00g08090	0.44	1.83	3.47	0.53	0.6	NA	0	1.29	2.68	0.84	0.9	0	0	0	0	0	0	0	0	0	0.89
1496	Vitvi05_01chr01g06140	7.74	1.83	1.19	1.54	0.13	0.48	66.41	21.85	10.72	0.84	7.2	4.64	0.86	1.82	0.91	0	0	0	0	0	0.89
2333	Vitvi05_01chr01g14510	0.35	1.83	4.31	0.43	0.68	NA	0	2.58	0	0.84	0.9	0	0	0	0	0	0	0	0	0	0.89
2958	Vitvi05_01chr01g20760	2.04	1.83	1.95	0.94	0.35	NA	8.78	9	5.36	1.68	0	0	0	0	0	0	0	0.98	2.09	1.82	0.89
4534	Vitvi05_01chr02g11230	0.18	1.83	4.83	0.38	0.71	NA	0	0	0	0.84	0.9	0	0	0	0	0	0	0	0	0.91	0
11369	Vitvi05_01chr05g14560	0.81	1.83	3.64	0.51	0.62	NA	0	0	6.7	0.84	0.9	0	0	0	0	0	0	0	0	3.64	0
12232	Vitvi05_01chr05g23190	0.24	1.83	4.83	0.38	0.71	NA	0	0	0	0.84	0.9	0	0	0	0	0	0	0	0	1.82	0
13356	Vitvi05_01chr06g07600	0.37	1.83	4.28	0.43	0.67	NA	0	0	0	0.84	0.9	0	0	0	0	2.9	0	0	0	0.91	0
15710	Vitvi05_01chr07g08200	0.12	1.83	4.83	0.38	0.71	NA	0	0	0	0.84	0.9	0	0	0	0	0	0	0	0	0	0
17784	Vitvi05_01chr07g28940	13.39	1.83	0.88	2.09	0.04	0.25	42.61	69.4	65.66	8.36	3.6	3.71	0.86	0.91	2.71	0.97	0	0	1.05	0.91	0
17786	Vitvi05_01chr07g28960	20.99	1.83	0.95	1.94	0.06	0.3	93.98	97.68	83.08	1.68	21.58	1.86	3.41	0	3.62	0.97	0.96	0	4.18	0.91	0.89
18226	Vitvi05_01chr08g00430	0.21	1.83	4.83	0.38	0.71	NA	0	1.29	0	0.84	0.9	0	0	0	0	0	0	0	0	0	0
19551	Vitvi05_01chr08g13680	0.3	1.83	4.83	0.38	0.71	NA	0	0	0	0.84	0.9	0	0	0	0	0	0	0	0	0	2.67
19781	Vitvi05_01chr08g15980	18.01	1.83	0.84	2.18	0.03	0.22	63.91	86.11	84.42	3.35	8.99	6.49	4.26	0	0.91	0	3.81	3.91	3.14	0	0.89
20260	Vitvi05_01chr08g20770	0.4	1.83	3.58	0.52	0.61	NA	0	1.29	0	0.84	0.9	0	0	0	0	0.97	1.91	0	0	0	0
20605	Vitvi05_01chr08g24220	0.18	1.83	4.83	0.38	0.71	NA	0	0	0	0.84	0.9	0	0	0	0	0	0	0	0	0.91	0
22193	Vitvi05_01chr09g15140	0.12	1.83	4.83	0.38	0.71	NA	0	0	0	0.84	0.9	0	0	0	0	0	0	0	0	0	0
23121	Vitvi05_01chr10g02250	0.38	1.83	4.83	0.38	0.71	NA	0	3.86	0	0.84	0.9	0	0	0	0	0	0	0	0	0	0
25525	Vitvi05_01chr10g26290	0.43	1.83	4.12	0.45	0.66	NA	0	2.58	0	0.84	0.9	0	0	0	0	0	0	0	2.09	0	0
25930	Vitvi05_01chr11g03560	0.12	1.83	4.83	0.38	0.71	NA	0	0	0	0.84	0.9	0	0	0	0	0	0	0	0	0	0
31020	Vitvi05_01chr13g11820	0.18	1.83	4.83	0.38	0.71	NA	0	0	0	0.84	0.9	0	0	0	0	0	0	0	0	0	0.89
32859	Vitvi05_01chr14g01470	0.12	1.83	4.83	0.38	0.71	NA	0	0	0	0.84	0.9	0	0	0	0	0	0	0	0	0	0
33063	Vitvi05_01chr14g03510	0.21	1.83	4.83	0.38	0.71	NA	0	0	1.34	0.84	0.9	0	0	0	0	0	0	0	0	0	0
33287	Vitvi05_01chr14g05750	0.29	1.83	4.83	0.38	0.71	NA	0	2.58	0	0.84	0.9	0	0	0	0	0	0	0	0	0	0
35942	Vitvi05_01chr15g01850	0.45	1.83	3.47	0.53	0.6	NA	0	0	0	0.84	0.9	0	0	0	0	0	0	0.98	2.09	1.82	0
36009	Vitvi05_01chr15g02520	0.2	1.83	4.83	0.38	0.71	NA	1.26	0	0	0.84	0.9	0	0	0	0	0	0	0	0	0	0
36039	Vitvi05_01chr15g02820	1.17	1.83	2.3	0.8	0.43	NA	2.51	2.58	5.36	3.35	0	0	0	0	0.91	0	1.91	0	0	0	0.89
36071	Vitvi05_01chr15g03140	0.32	1.83	4.4	0.42	0.68	NA	0	1.29	0	0.84	0.9	0	0	0	0	0	0	0	0	0	1.78
36376	Vitvi05_01chr15g06190	0.48	1.83	3.48	0.53	0.6	NA	2.51	0	0	0.84	0.9	0	0	0	0	1.94	0	0	0	0.91	0
36791	Vitvi05_01chr15g10340	0.12	1.83	4.83	0.38	0.71	NA	0	0	0	0.84	0.9	0	0	0	0	0	0	0	0	0	0
37445	Vitvi05_01chr15g16880	0.37	1.83	4.28	0.43	0.67	NA	0	0	0	0.84	0.9	0	0	0	0	2.9	0	0	0	0.91	0
37806	Vitvi05_01chr15g20490	0.42	1.83	3.54	0.52	0.61	NA	0	0	0	0.84	0.9	0	0	0	0	0	0.96	0	0	0.91	2.67
38549	Vitvi05_01chr16g07230	0.12	1.83	4.83	0.38	0.71	NA	0	0	0	0.84	0.9	0	0	0	0	0	0	0	0	0	0
40588	Vitvi05_01chr17g05310	0.24	1.83	4.78	0.39	0.71	NA	0	0	0	0.84	0.9	0	0	0	0	0	0	0.98	0	0	0.89
40755	Vitvi05_01chr17g06980	0.18	1.83	4.83	0.38	0.71	NA	0	0	0	0.84	0.9	0	0	0	0	0	0.96	0	0	0	0
41732	Vitvi05_01chr17g16750	0.19	1.83	4.83	0.38	0.71	NA	0	0	0	0.84	0.9	0	0	0	0	0.97	0	0	0	0	0
42326	Vitvi05_01chr18g04070	24.56	1.83	0.63	2.91	0.01	0.06	56.39	95.11	46.9	12.54	71.01	16.68	11.92	8.19	8.13	2.9	9.52	5.86	5.23	9.1	8.88
42827	Vitvi05_01chr18g09080	0.21	1.83	4.83	0.38	0.71	NA	0	0	1.34	0.84	0.9	0	0	0	0	0	0	0	0	0	0
44080	Vitvi05_01chr18g21610	0.24	1.83	4.8	0.39	0.71	NA	0	0	0	0.84	0.9	0	0	0	0	0	0	0	0	0.91	0.89
44324	Vitvi05_01chr18g24050	0.66	1.83	3.73	0.5	0.63	NA	6.27	0	0	0.84	0.9	0	0	0	0	0	0	0	0	0	1.78
44435	Vitvi05_01chr18g25160	0.43	1.83	3.52	0.53	0.61	NA	0	0	0	0.84	0.9	0	0	0	0	0.97	0	0	1.05	0	2.67
46968	Vitvi05_01chr19g13100	0.72	1.83	2.98	0.62	0.55	NA	2.51	0	0	0.84	0.9	4.64	0	0	1.81	0	0	0	0	0	0
47333	Vitvi05_01chr19g16750	0.81	1.83	3.45	0.54	0.6	NA	0	9	1.34	0.84	0.9	0	0	0	0	0	0	0	0	0	0
4445	Vitvi05_01chr02g10340	0.91	1.82	2.2	0.83	0.42	NA	1.26	1.29	2.68	1.68	0	0	0	0	0	0.97	0.96	1.96	1.05	1.82	0
10971	Vitvi05_01chr05g10580	7160.82	1.82	0.68	2.71	0.01	0.09	25728.8	29693.5	27336.8	5557.75	8533.69	3451.61	3485.58	690.99	809.06	258.96	602.44	1034.07	81.51	42.74	104.76
12318	Vitvi05_01chr05g24050	4.41	1.82	1.43	1.28	0.21	NA	15.04	24.42	8.04	0.84	4.5	0.93	0.86	0.91	0	0.97	0.96	5.86	1.05	0.91	0.89
14578	Vitvi05_01chr06g19820	2.85	1.82	2.2	0.83	0.42	NA	17.55	15.43	8.04	1.68	0	0	0	0	0	0	0	0	0	0	0
15159	Vitvi05_01chr07g02690	563.01	1.82	0.69	2.63	0.01	0.1	3046.02	2323.57	1745.99	572.41	192.34	129.73	179.65	39.1	36.12	42.52	36.17	42.93	21.95	10.92	25.75
24335	Vitvi05_01chr10g14390	3.84	1.82	2.07	0.88	0.39	NA	3.76	26.99	24.12	1.68	0	0	0	0	0	0.97	0	0	0	0	0
32293	Vitvi05_01chr13g24550	2.99	1.82	2.05	0.89	0.38	NA	1.26	11.57	20.1	1.68	0	0	0	0	0	0.97	0	0	2.09	0.91	6.22
32780	Vitvi05_01chr14g00680	2.96	1.82	2.15	0.85	0.4	NA	13.79	14.14	14.74	1.68	0	0	0	0	0	0	0	0	0	0	0
40939	Vitvi05_01chr17g08820	11.34	1.82	0.87	2.1	0.04	0.25	20.05	42.42	22.78	30.09	5.4	7.42	8.52	3.64	0	2.9	1.91	4.88	9.41	2.73	8
42289	Vitvi05_01chr18g03700	1.81	1.82	2.2	0.83	0.41	NA	3.76	11.57	8.04	1.68	0	0	0	0	0	0	0.96	0	1.05	0	0
2999	Vitvi05_01chr01g21170	2.16	1.81	2.41	0.76	0.46	NA	16.29	7.72	6.7	1.68	0	0	0	0	0	0	0	0	0	0	0
4517	Vitvi05_01chr02g11060	12.09	1.81	1.27	1.44	0.16	0.53	60.15	69.4	40.2	1.68	2.7	1.86	0.86	0	0.91	0	0	0	0	1.82	1.78
4707	Vitvi05_01chr02g12960	1.86	1.81	1.59	1.15	0.26	NA	2.51	5.15	2.68	1.68	4.5	0	0.86	0	0.91	0	0	0.98	4.18	1.82	2.67
5215	Vitvi05_01chr02g18040	114.05	1.81	0.91	2	0.05	0.28	211.76	538.49	888.41	5.02	18.88	3.71	5.96	0.91	0.91	2.9	2.86	2.93	6.27	14.55	7.11
5795	Vitvi05_01chr03g04180	0.92	1.81	2.43	0.75	0.46	NA	0	0	0	1.68	0	0	0	0	0	0.97	1.91	0.98	1.05	1.82	5.33
10013	Vitvi05_01chr05g01000	4839.9	1.81	0.48	3.79	0.01	0.01	20183.1	28147.5	18013.2	821.42	2250.49	693.11	523.61	370.95	180.6	231.91	221.75	147.31	244.51	258.25	310.73
12834	Vitvi05_01chr06g02380	3.47	1.81	1.27	1.43	0.16	NA	0	10.29	4.02	4.18	13.49	0.93	1.71	1.82	1.81	0.97	0	0	2.09	2.73	8
13787	Vitvi05_01chr06g11910	1.21	1.81	1.78	1.02	0.31	NA	1.26	0	0	2.51	1.8	1.86	0.86	0	0.91	0	0.96	0.98	5.23	1.82	0
16732	Vitvi05_01chr07g18420	0.67	1.81	2.45	0.74	0.47	NA	1.26	1.29	0	1.68	0	0	0	0	0	0	0.96	1.96	1.05	0.91	0.89
22513	Vitvi05_01chr09g18340	0.9	1.81	2.43	0.75	0.46	NA	5.02	1.29	2.68	1.68	0	0	0	0	0	0.97	0	0	0	0.91	0.89
25479	Vitvi05_01chr10g25830	1.18	1.81	2.5	0.73	0.48	NA	1.26	9	0	1.68	0	0	0	0	0	1.94	0	0	1.05	0.91	1.78
28324	Vitvi05_01chr12g08290	1.03	1.81	2.67	0.68	0.5	NA	0	0	0	1.68	4.5	0	0.86	0	0.91	0	4.76	0	0	2.73	0
35806	Vitvi05_01chr15g00490	1.31	1.81	1.86	0.98	0.34	NA	0	3.86	0	1.68	4.5	0	0.86	0	0.91	0.97	1.91	1.96	2.09	0	0.89
36013	Vitvi05_01chr15g02560	1.64	1.81	2.42	0.75	0.46	NA	3.76	12.86	5.36	1.68	0	0	0	0	0	0	0	0	0	0	0.89
37451	Vitvi05_01chr15g16940	1.48	1.81	2.51	0.72	0.48	NA	0	2.58	0	1.68	0	0	0	0	0	0	0	0	5.23	9.1	3.56
47841	Vitvi05_01chr19g21830	2.19	1.81	2.28	0.8	0.43	NA	1.26	6.43	14.74	1.68	0	0	0	0	0	0	0	2.93	3.14	0	2.67
1377	Vitvi05_01chr01g04950	0.95	1.8	2.76	0.66	0.52	NA	2.51	5.15	4.02	1.68	0	0	0	0	0	0	0	0	0	0	0.89
1891	Vitvi05_01chr01g10090	0.93	1.8	2.89	0.63	0.54	NA	5.02	3.86	1.34	1.68	0	0	0	0	0	0	0	1.96	0	0	0
3220	Vitvi05_01chr01g23380	0.53	1.8	3	0.6	0.56	NA	1.26	1.29	0	1.68	0	0	0	0	0	0	0.96	0	0	0.91	1.78
5329	Vitvi05_01chr02g19180	3.93	1.8	1.47	1.23	0.22	NA	7.52	7.72	12.06	2.51	0	3.71	0	1.82	0	3.87	1.91	4.88	9.41	0.91	2.67
6242	Vitvi05_01chr03g08650	0.67	1.8	2.81	0.65	0.53	NA	1.26	3.86	1.34	1.68	0	0	0	0	0	0	0	0.98	0	0.91	0
6693	Vitvi05_01chr03g13160	0.82	1.8	2.69	0.68	0.51	NA	3.76	1.29	2.68	1.68	0	0	0	0	0	0	0	0	1.05	1.82	0
9706	Vitvi05_01chr04g23380	1.15	1.8	2.9	0.62	0.54	NA	5.02	6.43	4.02	1.68	0	0	0	0	0	0	0	0	0	0	0
11672	Vitvi05_01chr05g17590	1.05	1.8	2.67	0.68	0.51	NA	5.02	3.86	4.02	1.68	0	0	0	0	0	0	0	0	1.05	0	0
11963	Vitvi05_01chr05g20500	14.78	1.8	0.8	2.25	0.03	0.19	25.06	32.13	4.02	10.03	8.99	5.56	2.56	3.64	0.91	0.97	1.91	0.98	33.44	37.29	54.16
14490	Vitvi05_01chr06g18940	2.39	1.8	1.54	1.18	0.25	NA	5.02	1.29	5.36	4.18	0	1.86	1.71	0	0	0.97	1.91	2.93	5.23	3.64	1.78
14703	Vitvi05_01chr06g21070	0.64	1.8	2.92	0.62	0.54	NA	2.51	0	1.34	1.68	0	0	0	0	0	0	0	0.98	2.09	0.91	0
15534	Vitvi05_01chr07g06440	0.69	1.8	3.1	0.58	0.57	NA	1.26	5.15	1.34	1.68	0	0	0	0	0	0	0	0	0	0.91	0
19568	Vitvi05_01chr08g13850	1.77	1.8	2.56	0.71	0.49	NA	6.27	5.15	13.4	1.68	0	0	0	0	0	0	0	0	0	0	0
21977	Vitvi05_01chr09g12980	1.71	1.8	1.71	1.06	0.3	NA	1.26	3.86	2.68	0.84	4.5	0.93	0	1.82	0	0	1.91	3.91	2.09	1.82	0
24520	Vitvi05_01chr10g16240	0.86	1.8	2.62	0.69	0.5	NA	0	0	0	1.68	0	0	0	0	0	0.97	0.96	0	2.09	1.82	5.33
25983	Vitvi05_01chr11g04090	24.25	1.8	0.71	2.57	0.02	0.11	51.38	127.24	112.56	10.87	27.87	10.2	8.52	0.91	4.52	0.97	2.86	5.86	0	0	0
28991	Vitvi05_01chr12g14960	1.81	1.8	1.68	1.07	0.29	NA	2.51	5.15	2.68	2.51	0.9	2.78	0	0	1.81	0.97	0	5.86	1.05	0.91	0
32790	Vitvi05_01chr14g00780	0.81	1.8	2.78	0.65	0.52	NA	2.51	2.58	1.34	1.68	0	0	0	0	0	0	1.91	0	2.09	0	0
32944	Vitvi05_01chr14g02320	107.8	1.8	0.52	3.49	0.01	0.02	477.39	595.03	439.52	20.06	12.59	10.2	4.26	5.46	2.71	2.9	2.86	8.78	19.86	10.01	5.33
35287	Vitvi05_01chr14g25750	0.89	1.8	2.71	0.67	0.51	NA	1.26	2.58	2.68	1.68	0	0	0	0	0	0	0	0	4.18	0.91	0
36228	Vitvi05_01chr15g04710	1.3	1.8	1.88	0.96	0.34	NA	0	3.86	0	3.35	0.9	1.86	0.86	0	0.91	0.97	0	4.88	1.05	0	0.89
36270	Vitvi05_01chr15g05130	1.33	1.8	1.78	1.01	0.32	NA	0	1.29	0	3.35	0.9	1.86	0.86	0	0.91	1.94	0	1.96	4.18	2.73	0
36684	Vitvi05_01chr15g09270	34.14	1.8	0.54	3.36	0.01	0.02	6.27	11.57	6.7	157.1	117.74	50.97	50.24	11.82	31.61	11.6	30.46	19.52	1.05	1.82	3.56
36691	Vitvi05_01chr15g09340	0.76	1.8	2.77	0.65	0.52	NA	1.26	1.29	1.34	1.68	0	0	0	0	0	0	0	0	3.14	0	2.67
37907	Vitvi05_01chr16g00810	111.55	1.8	1.2	1.5	0.14	0.5	558.84	629.73	411.38	4.18	35.96	8.34	8.52	0	5.42	0	0	1.96	5.23	3.64	0
38478	Vitvi05_01chr16g06520	2.02	1.8	1.47	1.23	0.23	NA	1.26	3.86	6.7	2.51	1.8	1.86	0	0.91	0.91	0.97	0	0.98	3.14	1.82	3.56
39241	Vitvi05_01chr16g14150	246.05	1.8	0.86	2.1	0.04	0.24	1553.71	1339.14	597.63	27.58	86.29	18.54	28.1	2.73	7.23	1.94	9.52	5.86	5.23	5.46	1.78
39254	Vitvi05_01chr16g14280	18.53	1.8	0.88	2.06	0.04	0.26	112.77	96.39	36.18	2.51	14.39	4.64	2.56	1.82	1.81	2.9	0.96	0	1.05	0	0
40317	Vitvi05_01chr17g02600	0.88	1.8	2.9	0.63	0.54	NA	2.51	1.29	6.7	1.68	0	0	0	0	0	0	0	0.98	0	0	0
41283	Vitvi05_01chr17g12260	0.79	1.8	2.91	0.62	0.54	NA	2.51	2.58	4.02	1.68	0	0	0	0	0	0	0.96	0	0	0	0
41702	Vitvi05_01chr17g16450	161.36	1.8	0.76	2.4	0.02	0.15	360.87	440.81	440.86	96.1	448.48	166.79	133.67	26.37	44.25	12.57	46.64	42.93	81.51	19.1	59.49
41796	Vitvi05_01chr17g17390	0.62	1.8	2.84	0.64	0.53	NA	0	0	0	1.68	0	0	0	0	0	0	0.96	0.98	2.09	0.91	2.67
42854	Vitvi05_01chr18g09350	1.65	1.8	1.85	0.98	0.34	NA	7.52	6.43	0	2.51	3.6	0	0.86	0.91	0	0.97	0	0.98	0	0	0.89
45169	Vitvi05_01chr18g32500	2.09	1.8	1.74	1.04	0.3	NA	0	0	4.02	1.68	2.7	1.86	0	0	1.81	0.97	2.86	2.93	6.27	0	6.22
1686	Vitvi05_01chr01g08040	0.62	1.79	4.29	0.42	0.68	NA	6.27	1.29	0	1.68	0	0	0	0	0	0	0	0	0	0	0
3494	Vitvi05_01chr02g00830	0.47	1.79	3.49	0.52	0.61	NA	2.51	0	0	1.68	0	0	0	0	0	0	0.96	0.98	0	0	0.89
4880	Vitvi05_01chr02g14690	2.17	1.79	1.49	1.21	0.23	NA	5.02	7.72	4.02	2.51	1.8	1.86	0	0.91	0.91	0.97	0.96	0	3.14	2.73	0
7118	Vitvi05_01chr03g17410	0.48	1.79	4.05	0.45	0.66	NA	0	1.29	0	1.68	0	0	0	0	0	0.97	0	0	3.14	0	0
8280	Vitvi05_01chr04g09120	0.61	1.79	3.55	0.51	0.62	NA	0	0	0	1.68	0	0	0	0	0	0	0	0	2.09	1.82	3.56
8311	Vitvi05_01chr04g09430	0.43	1.79	3.55	0.51	0.62	NA	0	0	0	1.68	0	0	0	0	0	0.97	0	0.98	1.05	0	1.78
9555	Vitvi05_01chr04g21870	0.48	1.79	3.98	0.45	0.66	NA	0	0	0	1.68	0	0	0	0	0	0	0.96	0	0	3.64	0.89
11501	Vitvi05_01chr05g15880	0.6	1.79	3.82	0.47	0.64	NA	0	0	5.36	1.68	0	0	0	0	0	0	0	0	1.05	0	0.89
11653	Vitvi05_01chr05g17400	0.31	1.79	4.5	0.4	0.7	NA	0	0	0	1.68	0	0	0	0	0	0	0.96	0.98	0	0.91	0
13670	Vitvi05_01chr06g10740	4.16	1.79	1.04	1.73	0.09	NA	6.27	10.29	5.36	4.18	3.6	7.42	2.56	0	1.81	0	2.86	1.96	5.23	8.19	2.67
14405	Vitvi05_01chr06g18090	0.56	1.79	4.39	0.41	0.69	NA	0	2.58	4.02	1.68	0	0	0	0	0	0	0	0	0	0	0
14643	Vitvi05_01chr06g20470	0.46	1.79	4.06	0.44	0.67	NA	1.26	0	0	1.68	0	0	0	0	0	0	0	2.93	1.05	0	0
15250	Vitvi05_01chr07g03600	7.92	1.79	1.41	1.27	0.21	0.61	22.56	64.26	17.42	3.35	0.9	1.86	0	0	1.81	0	1.91	2.93	0	0	1.78
15811	Vitvi05_01chr07g09210	0.42	1.79	3.54	0.51	0.62	NA	1.26	1.29	0	1.68	0	0	0	0	0	0.97	0	0	1.05	0	0
17406	Vitvi05_01chr07g25160	0.36	1.79	4.28	0.42	0.68	NA	1.26	1.29	0	1.68	0	0	0	0	0	0	0	0	1.05	0	0
17783	Vitvi05_01chr07g28930	0.61	1.79	3.67	0.49	0.63	NA	3.76	0	2.68	1.68	0	0	0	0	0	0	0	0.98	0	0	0
18076	Vitvi05_01chr07g31860	0.41	1.79	4.15	0.43	0.67	NA	0	2.58	0	1.68	0	0	0	0	0	0	0.96	0	0	0	0.89
19483	Vitvi05_01chr08g13000	0.44	1.79	3.46	0.52	0.61	NA	1.26	1.29	1.34	1.68	0	0	0	0	0	0	0	0	1.05	0	0
21123	Vitvi05_01chr09g04440	1.26	1.79	3.46	0.52	0.61	NA	0	7.72	9.38	1.68	0	0	0	0	0	0	0	0	0	0	0
22001	Vitvi05_01chr09g13220	0.65	1.79	3.23	0.56	0.58	NA	0	1.29	4.02	1.68	0	0	0	0	0	0	0	0	0	0.91	1.78
22157	Vitvi05_01chr09g14780	0.53	1.79	3.84	0.47	0.65	NA	0	1.29	4.02	1.68	0	0	0	0	0	0.97	0	0	0	0	0
25139	Vitvi05_01chr10g22430	0.55	1.79	3.88	0.47	0.65	NA	0	0	0	1.68	0	0	0	0	0	0	0	2.93	0	1.82	1.78
28559	Vitvi05_01chr12g10640	0.73	1.79	2.3	0.78	0.44	NA	0	0	0	1.68	3.6	0.93	0	0.91	0.91	0	0	0	1.05	1.82	0
29517	Vitvi05_01chr12g20220	1.12	1.79	3.19	0.57	0.58	NA	2.51	11.57	0	1.68	0	0	0	0	0	0	0	0	1.05	0	0
29908	Vitvi05_01chr13g00700	0.63	1.79	3.83	0.47	0.65	NA	0	3.86	0	1.68	0	0	0	0	0	0	0	2.93	0	0.91	0
30077	Vitvi05_01chr13g02390	0.33	1.79	4.4	0.41	0.69	NA	0	0	1.34	1.68	0	0	0	0	0	0	0	0	0	0.91	0.89
30542	Vitvi05_01chr13g07040	0.62	1.79	3.18	0.57	0.58	NA	1.26	1.29	4.02	1.68	0	0	0	0	0	0	0	0.98	0	0	0
31097	Vitvi05_01chr13g12590	8.01	1.79	1.15	1.57	0.12	0.47	18.8	26.99	37.52	5.02	4.5	2.78	0	0	3.62	3.87	0.96	4.88	9.41	0.91	0.89
36199	Vitvi05_01chr15g04420	0.49	1.79	3.42	0.53	0.61	NA	2.51	1.29	0	1.68	0	0	0	0	0	0	0	0	0	0.91	0.89
36212	Vitvi05_01chr15g04550	0.41	1.79	3.56	0.51	0.62	NA	1.26	0	1.34	1.68	0	0	0	0	0	0.97	0	0	0	0.91	0
38515	Vitvi05_01chr16g06890	0.44	1.79	4.03	0.45	0.66	NA	0	1.29	2.68	1.68	0	0	0	0	0	0	0.96	0	0	0	0
39229	Vitvi05_01chr16g14030	948.45	1.79	0.71	2.55	0.02	0.12	4872.87	5663.68	3048.44	131.2	234.58	69.5	87.7	22.73	15.36	19.33	19.04	14.64	6.27	3.64	17.76
39262	Vitvi05_01chr16g14360	0.71	1.79	4.07	0.44	0.67	NA	5.02	3.86	0	1.68	0	0	0	0	0	0	0	0	0	0	0
40155	Vitvi05_01chr17g00980	0.84	1.79	3.17	0.57	0.58	NA	5.02	1.29	0	1.68	0	0	0	0	0	0	0	0.98	0	0	3.56
40633	Vitvi05_01chr17g05760	0.35	1.79	4.31	0.42	0.68	NA	1.26	0	1.34	1.68	0	0	0	0	0	0	0	0	0	0	0.89
44012	Vitvi05_01chr18g20930	0.36	1.79	4.28	0.42	0.68	NA	0	0	0	1.68	0	0	0	0	0	0	0	0.98	0	0.91	1.78
45126	Vitvi05_01chr18g32070	0.39	1.79	4.19	0.43	0.68	NA	0	1.29	0	1.68	0	0	0	0	0	0	0	0	1.05	0	1.78
45290	Vitvi05_01chr18g33710	0.56	1.79	4.43	0.41	0.69	NA	1.26	0	5.36	1.68	0	0	0	0	0	0	0	0	0	0	0
47017	Vitvi05_01chr19g13590	0.62	1.79	3.7	0.49	0.63	NA	0	1.29	5.36	1.68	0	0	0	0	0	0	0.96	0	0	0	0
47335	Vitvi05_01chr19g16770	0.45	1.79	4.03	0.45	0.66	NA	0	1.29	2.68	1.68	0	0	0	0	0	0	0	0.98	0	0	0
1725	Vitvi05_01chr01g08430	37.89	1.78	0.59	3.06	0.01	0.04	77.69	119.52	150.08	23.4	74.6	25.95	18.74	12.73	4.52	7.74	4.76	6.83	11.5	5.46	24.86
1803	Vitvi05_01chr01g09210	0.25	1.78	4.83	0.37	0.72	NA	0	0	0	1.68	0	0	0	0	0	0	0.96	0	1.05	0	0
2097	Vitvi05_01chr01g12150	0.12	1.78	4.83	0.37	0.72	NA	0	0	0	1.68	0	0	0	0	0	0	0	0	0	0	0
2669	Vitvi05_01chr01g17870	0.21	1.78	4.83	0.37	0.72	NA	0	0	1.34	1.68	0	0	0	0	0	0	0	0	0	0	0
2825	Vitvi05_01chr01g19430	0.29	1.78	4.83	0.37	0.72	NA	0	1.29	1.34	1.68	0	0	0	0	0	0	0	0	0	0	0
2865	Vitvi05_01chr01g19830	0.29	1.78	4.83	0.37	0.72	NA	0	2.58	0	1.68	0	0	0	0	0	0	0	0	0	0	0
2956	Vitvi05_01chr01g20740	0.47	1.78	4.66	0.39	0.71	NA	1.26	0	4.02	1.68	0	0	0	0	0	0	0	0	0	0	0
3756	Vitvi05_01chr02g03450	0.29	1.78	4.83	0.37	0.72	NA	1.26	0	1.34	1.68	0	0	0	0	0	0	0	0	0	0	0
4639	Vitvi05_01chr02g12280	0.18	1.78	4.83	0.37	0.72	NA	0	0	0	1.68	0	0	0	0	0	0	0	0	0	0.91	0
4802	Vitvi05_01chr02g13910	0.28	1.78	4.83	0.37	0.72	NA	2.51	0	0	1.68	0	0	0	0	0	0	0	0	0	0	0
5093	Vitvi05_01chr02g16820	6.87	1.78	1.13	1.59	0.12	0.46	18.8	19.28	20.1	3.35	10.79	0.93	2.56	0	1.81	0.97	0	0	1.05	11.83	11.55
6454	Vitvi05_01chr03g10770	0.12	1.78	4.83	0.37	0.72	NA	0	0	0	1.68	0	0	0	0	0	0	0	0	0	0	0
6483	Vitvi05_01chr03g11060	0.12	1.78	4.83	0.37	0.72	NA	0	0	0	1.68	0	0	0	0	0	0	0	0	0	0	0
6722	Vitvi05_01chr03g13450	0.12	1.78	4.83	0.37	0.72	NA	0	0	0	1.68	0	0	0	0	0	0	0	0	0	0	0
6820	Vitvi05_01chr03g14430	0.21	1.78	4.83	0.37	0.72	NA	0	0	1.34	1.68	0	0	0	0	0	0	0	0	0	0	0
6864	Vitvi05_01chr03g14870	0.2	1.78	4.83	0.37	0.72	NA	0	1.29	0	1.68	0	0	0	0	0	0	0	0	0	0	0
7006	Vitvi05_01chr03g16290	0.3	1.78	4.83	0.37	0.72	NA	0	0	0	1.68	0	0	0	0	0	0	1.91	0	0	0.91	0
7621	Vitvi05_01chr04g02530	0.44	1.78	4.81	0.38	0.72	NA	3.76	0	0	1.68	0	0	0	0	0	0	0	0	1.05	0	0
8324	Vitvi05_01chr04g09560	0.19	1.78	4.83	0.37	0.72	NA	0	0	0	1.68	0	0	0	0	0	0	0	0	1.05	0	0
9143	Vitvi05_01chr04g17750	0.28	1.78	4.83	0.37	0.72	NA	2.51	0	0	1.68	0	0	0	0	0	0	0	0	0	0	0
9691	Vitvi05_01chr04g23230	0.46	1.78	4.65	0.39	0.71	NA	2.51	0	2.68	1.68	0	0	0	0	0	0	0	0	0	0	0
9743	Vitvi05_01chr04g23750	0.12	1.78	4.83	0.37	0.72	NA	0	0	0	1.68	0	0	0	0	0	0	0	0	0	0	0
10573	Vitvi05_01chr05g06600	0.21	1.78	4.83	0.37	0.72	NA	0	0	1.34	1.68	0	0	0	0	0	0	0	0	0	0	0
10626	Vitvi05_01chr05g07130	0.12	1.78	4.83	0.37	0.72	NA	0	0	0	1.68	0	0	0	0	0	0	0	0	0	0	0
11243	Vitvi05_01chr05g13300	0.12	1.78	4.83	0.37	0.72	NA	0	0	0	1.68	0	0	0	0	0	0	0	0	0	0	0
11407	Vitvi05_01chr05g14940	0.12	1.78	4.83	0.37	0.72	NA	0	0	0	1.68	0	0	0	0	0	0	0	0	0	0	0
11611	Vitvi05_01chr05g16980	0.12	1.78	4.83	0.37	0.72	NA	0	0	0	1.68	0	0	0	0	0	0	0	0	0	0	0
12005	Vitvi05_01chr05g20920	0.33	1.78	4.83	0.37	0.72	NA	0	0	0	1.68	0	0	0	0	0	0	0	0	3.14	0	0
12828	Vitvi05_01chr06g02320	35.45	1.78	0.66	2.7	0.01	0.09	10.03	15.43	21.44	42.62	262.44	26.88	44.28	27.28	25.29	10.63	9.52	16.59	3.14	5.46	10.66
13061	Vitvi05_01chr06g04650	0.12	1.78	4.83	0.37	0.72	NA	0	0	0	1.68	0	0	0	0	0	0	0	0	0	0	0
13095	Vitvi05_01chr06g04990	0.12	1.78	4.83	0.37	0.72	NA	0	0	0	1.68	0	0	0	0	0	0	0	0	0	0	0
14001	Vitvi05_01chr06g14050	0.29	1.78	4.83	0.37	0.72	NA	0	2.58	0	1.68	0	0	0	0	0	0	0	0	0	0	0
14011	Vitvi05_01chr06g14150	0.12	1.78	4.83	0.37	0.72	NA	0	0	0	1.68	0	0	0	0	0	0	0	0	0	0	0
14337	Vitvi05_01chr06g17410	0.12	1.78	4.83	0.37	0.72	NA	0	0	0	1.68	0	0	0	0	0	0	0	0	0	0	0
15189	Vitvi05_01chr07g02990	0.12	1.78	4.83	0.37	0.72	NA	0	0	0	1.68	0	0	0	0	0	0	0	0	0	0	0
15477	Vitvi05_01chr07g05870	0.47	1.78	4.83	0.37	0.72	NA	0	0	5.36	1.68	0	0	0	0	0	0	0	0	0	0	0
15734	Vitvi05_01chr07g08440	0.62	1.78	4.83	0.37	0.72	NA	7.52	0	0	1.68	0	0	0	0	0	0	0	0	0	0	0
17257	Vitvi05_01chr07g23670	0.12	1.78	4.83	0.37	0.72	NA	0	0	0	1.68	0	0	0	0	0	0	0	0	0	0	0
17371	Vitvi05_01chr07g24810	0.47	1.78	4.65	0.39	0.71	NA	0	1.29	4.02	1.68	0	0	0	0	0	0	0	0	0	0	0
17769	Vitvi05_01chr07g28790	0.21	1.78	4.83	0.37	0.72	NA	0	0	1.34	1.68	0	0	0	0	0	0	0	0	0	0	0
18417	Vitvi05_01chr08g02340	4.42	1.78	1.38	1.29	0.2	NA	10.03	12.86	6.7	5.02	0	0.93	0.86	0.91	0	6.77	3.81	2.93	7.32	3.64	4.44
19048	Vitvi05_01chr08g08650	0.28	1.78	4.83	0.37	0.72	NA	2.51	0	0	1.68	0	0	0	0	0	0	0	0	0	0	0
20163	Vitvi05_01chr08g19800	0.12	1.78	4.83	0.37	0.72	NA	0	0	0	1.68	0	0	0	0	0	0	0	0	0	0	0
21255	Vitvi05_01chr09g05760	0.3	1.78	4.83	0.37	0.72	NA	0	0	2.68	1.68	0	0	0	0	0	0	0	0	0	0	0
21272	Vitvi05_01chr09g05930	0.12	1.78	4.83	0.37	0.72	NA	0	0	0	1.68	0	0	0	0	0	0	0	0	0	0	0
21597	Vitvi05_01chr09g09180	0.12	1.78	4.83	0.37	0.72	NA	0	0	0	1.68	0	0	0	0	0	0	0	0	0	0	0
21840	Vitvi05_01chr09g11610	0.12	1.78	4.83	0.37	0.72	NA	0	0	0	1.68	0	0	0	0	0	0	0	0	0	0	0
22235	Vitvi05_01chr09g15560	0.29	1.78	4.83	0.37	0.72	NA	0	0	0	1.68	0	0	0	0	0	0	0	0	0	0	2.67
23358	Vitvi05_01chr10g04620	0.18	1.78	4.83	0.37	0.72	NA	0	0	0	1.68	0	0	0	0	0	0	0	0	0	0	0.89
24425	Vitvi05_01chr10g15290	0.51	1.78	4.61	0.39	0.7	NA	5.02	0	0	1.68	0	0	0	0	0	0	0	0	0	0.91	0
24733	Vitvi05_01chr10g18370	0.3	1.78	4.83	0.37	0.72	NA	0	0	0	1.68	0	0	0	0	0	0	0	0	0	2.73	0
25570	Vitvi05_01chr10g26740	3.17	1.78	1.91	0.94	0.36	NA	10.03	11.57	10.72	2.51	3.6	0	0	0	1.81	0	0	0	7.32	0	0
26226	Vitvi05_01chr11g06520	0.25	1.78	4.83	0.37	0.72	NA	0	0	0	1.68	0	0	0	0	0	0.97	0	0	1.05	0	0
26996	Vitvi05_01chr11g14220	0.12	1.78	4.83	0.37	0.72	NA	0	0	0	1.68	0	0	0	0	0	0	0	0	0	0	0
27002	Vitvi05_01chr11g14280	0.21	1.78	4.83	0.37	0.72	NA	0	0	1.34	1.68	0	0	0	0	0	0	0	0	0	0	0
27701	Vitvi05_01chr12g02060	35.06	1.78	2.27	0.79	0.44	0.81	1.26	0	0	5.85	0	0	1.71	0	0	0	0	2.93	259.14	118.21	136.72
29456	Vitvi05_01chr12g19610	0.12	1.78	4.83	0.37	0.72	NA	0	0	0	1.68	0	0	0	0	0	0	0	0	0	0	0
29575	Vitvi05_01chr12g20800	0.25	1.78	4.83	0.37	0.72	NA	0	0	0	1.68	0	0	0	0	0	0	0.96	0	1.05	0	0
29977	Vitvi05_01chr13g01390	0.12	1.78	4.83	0.37	0.72	NA	0	0	0	1.68	0	0	0	0	0	0	0	0	0	0	0
30533	Vitvi05_01chr13g06950	0.37	1.78	4.83	0.37	0.72	NA	3.76	0	0	1.68	0	0	0	0	0	0	0	0	0	0	0
30612	Vitvi05_01chr13g07740	0.25	1.78	4.83	0.37	0.72	NA	0	0	0	1.68	0	0	0	0	0	0	0.96	0	1.05	0	0
31186	Vitvi05_01chr13g13480	0.12	1.78	4.83	0.37	0.72	NA	0	0	0	1.68	0	0	0	0	0	0	0	0	0	0	0
31251	Vitvi05_01chr13g14130	0.35	1.78	4.83	0.37	0.72	NA	0	0	2.68	1.68	0	0	0	0	0	0	0	0	0	0	0.89
31854	Vitvi05_01chr13g20160	0.26	1.78	4.83	0.37	0.72	NA	1.26	0	0	1.68	0	0	0	0	0	0	0	0	0	0	0.89
31996	Vitvi05_01chr13g21580	0.18	1.78	4.83	0.37	0.72	NA	0	0	0	1.68	0	0	0	0	0	0	0	0	0	0	0.89
32277	Vitvi05_01chr13g24390	0.12	1.78	4.83	0.37	0.72	NA	0	0	0	1.68	0	0	0	0	0	0	0	0	0	0	0
33132	Vitvi05_01chr14g04200	0.29	1.78	4.83	0.37	0.72	NA	0	2.58	0	1.68	0	0	0	0	0	0	0	0	0	0	0
33201	Vitvi05_01chr14g04890	3.17	1.78	1.1	1.63	0.11	NA	0	1.29	2.68	11.7	3.6	2.78	1.71	0.91	2.71	0.97	6.67	1.96	4.18	3.64	2.67
33360	Vitvi05_01chr14g06480	0.12	1.78	4.83	0.37	0.72	NA	0	0	0	1.68	0	0	0	0	0	0	0	0	0	0	0
34512	Vitvi05_01chr14g18000	35.64	1.78	0.73	2.45	0.02	0.14	116.53	177.36	207.7	5.85	9.89	5.56	3.41	2.73	0	0	0.96	0.98	0	0	3.56
35217	Vitvi05_01chr14g25050	0.12	1.78	4.83	0.37	0.72	NA	0	0	0	1.68	0	0	0	0	0	0	0	0	0	0	0
35953	Vitvi05_01chr15g01960	0.18	1.78	4.83	0.37	0.72	NA	0	0	0	1.68	0	0	0	0	0	0	0.96	0	0	0	0
36278	Vitvi05_01chr15g05210	0.26	1.78	4.83	0.37	0.72	NA	1.26	0	0	1.68	0	0	0	0	0	0	0	0	0	0	0.89
36283	Vitvi05_01chr15g05260	0.12	1.78	4.83	0.37	0.72	NA	0	0	0	1.68	0	0	0	0	0	0	0	0	0	0	0
37818	Vitvi05_01chr15g20610	0.12	1.78	4.83	0.37	0.72	NA	0	0	0	1.68	0	0	0	0	0	0	0	0	0	0	0
39321	Vitvi05_01chr16g14950	0.12	1.78	4.83	0.37	0.72	NA	0	0	0	1.68	0	0	0	0	0	0	0	0	0	0	0
40428	Vitvi05_01chr17g03710	0.12	1.78	4.83	0.37	0.72	NA	0	0	0	1.68	0	0	0	0	0	0	0	0	0	0	0
42573	Vitvi05_01chr18g06540	0.3	1.78	4.83	0.37	0.72	NA	0	0	0	1.68	0	0	0	0	0	1.94	0	0	0	0	0.89
42778	Vitvi05_01chr18g08590	0.12	1.78	4.83	0.37	0.72	NA	0	0	0	1.68	0	0	0	0	0	0	0	0	0	0	0
43806	Vitvi05_01chr18g18870	0.29	1.78	4.83	0.37	0.72	NA	0	2.58	0	1.68	0	0	0	0	0	0	0	0	0	0	0
43975	Vitvi05_01chr18g20560	0.25	1.78	4.83	0.37	0.72	NA	0	0	0	1.68	0	0	0	0	0	1.94	0	0	0	0	0
44955	Vitvi05_01chr18g30360	0.35	1.78	4.83	0.37	0.72	NA	0	2.58	0	1.68	0	0	0	0	0	0	0	0	0	0	0.89
45280	Vitvi05_01chr18g33610	0.12	1.78	4.83	0.37	0.72	NA	0	0	0	1.68	0	0	0	0	0	0	0	0	0	0	0
45337	Vitvi05_01chr18g34180	0.29	1.78	4.83	0.37	0.72	NA	0	2.58	0	1.68	0	0	0	0	0	0	0	0	0	0	0
45610	Vitvi05_01chr18g36910	0.18	1.78	4.83	0.37	0.72	NA	0	0	0	1.68	0	0	0	0	0	0.97	0	0	0	0	0
47027	Vitvi05_01chr19g13690	0.25	1.78	4.83	0.37	0.72	NA	0	0	0	1.68	0	0	0	0	0	0	0	0.98	1.05	0	0
47776	Vitvi05_01chr19g21180	0.4	1.78	4.83	0.37	0.72	NA	2.51	0	0	1.68	0	0	0	0	0	0	0	0	0	1.82	0
5335	Vitvi05_01chr02g19240	587.05	1.77	1.18	1.52	0.14	0.49	2061.17	3476.35	3240.06	0	9.89	8.34	1.71	0.91	2.71	0	0	0	1.05	0	3.56
9207	Vitvi05_01chr04g18390	1.12	1.77	1.89	0.94	0.35	NA	1.26	3.86	0	3.35	1.8	0.93	0	1.82	0	0	0	0	1.05	0.91	1.78
22409	Vitvi05_01chr09g17300	1.66	1.77	1.95	0.91	0.37	NA	3.76	0	5.36	3.35	2.7	0	0	0	1.81	2.9	0.96	0	3.14	0.91	0
[truncated: 33,293 more rows]

## Sheet: CH_4DOE_v_7DOE
	gene	baseMean	log2FoldChange	lfcSE	stat	pvalue	padj	CH_t0_rep1	CH_t0_rep2	CH_t0_rep3	CH_t1_rep1	CH_t1_rep2	CH_t1_rep3	CH_t2_rep1	CH_t2_rep2	CH_t2_rep3	CH_t3_rep1	CH_t3_rep2	CH_t3_rep3	CH_t4_rep1	CH_t4_rep2	CH_t4_rep3
[truncated: 34,792 more rows]

[truncated: 5 more sheets: CH_7DOE_v_10DOE, CS_0DOE_v_3DOE, CS_3DOE_v_4DOE, CS_4DOE_v_7DOE, CS_7DOE_v_10DOE]
