# Supplementary material for: Modeling budbreak precocity in grapevine: insights from comparative gene expression analysis in single-node cuttings
Source: Planta. 2025 Apr 5;261(5):104. doi: 10.1007/s00425-025-04677-2 (PMC11972195; doi:10.1007/s00425-025-04677-2)
Supplement: Supplementary file 3 — Supplementary file3 (XLSX 189 KB) [file 425_2025_4677_MOESM3_ESM.xlsx]

## Sheet: Group1_CH
Vitvi05_01chr00g07410
Vitvi05_01chr00g08010
Vitvi05_01chr00g08020
Vitvi05_01chr00g08030
Vitvi05_01chr00g08080
Vitvi05_01chr00g08110
Vitvi05_01chr01g00120
Vitvi05_01chr01g00160
Vitvi05_01chr01g00360
Vitvi05_01chr01g00390
Vitvi05_01chr01g00420
Vitvi05_01chr01g00450
Vitvi05_01chr01g00460
Vitvi05_01chr01g00500
Vitvi05_01chr01g00540
Vitvi05_01chr01g00570
Vitvi05_01chr01g00590
Vitvi05_01chr01g00600
Vitvi05_01chr01g00640
Vitvi05_01chr01g00650
Vitvi05_01chr01g00660
Vitvi05_01chr01g00710
Vitvi05_01chr01g00730
Vitvi05_01chr01g00740
Vitvi05_01chr01g00750
Vitvi05_01chr01g00790
Vitvi05_01chr01g00810
Vitvi05_01chr01g00830
Vitvi05_01chr01g00860
Vitvi05_01chr01g00870
Vitvi05_01chr01g00880
Vitvi05_01chr01g00900
Vitvi05_01chr01g00950
Vitvi05_01chr01g00960
Vitvi05_01chr01g00970
Vitvi05_01chr01g01010
Vitvi05_01chr01g01040
Vitvi05_01chr01g01080
Vitvi05_01chr01g01110
Vitvi05_01chr01g01240
Vitvi05_01chr01g01250
Vitvi05_01chr01g01260
Vitvi05_01chr01g01280
Vitvi05_01chr01g01290
Vitvi05_01chr01g01310
Vitvi05_01chr01g01440
Vitvi05_01chr01g01500
Vitvi05_01chr01g01510
Vitvi05_01chr01g01550
Vitvi05_01chr01g01620
Vitvi05_01chr01g01670
Vitvi05_01chr01g01700
Vitvi05_01chr01g01710
Vitvi05_01chr01g01720
Vitvi05_01chr01g01750
Vitvi05_01chr01g01770
Vitvi05_01chr01g01780
Vitvi05_01chr01g01800
Vitvi05_01chr01g01820
Vitvi05_01chr01g01890
Vitvi05_01chr01g01920
Vitvi05_01chr01g01950
Vitvi05_01chr01g01970
Vitvi05_01chr01g02020
Vitvi05_01chr01g02050
Vitvi05_01chr01g02060
Vitvi05_01chr01g02070
Vitvi05_01chr01g02100
Vitvi05_01chr01g02180
Vitvi05_01chr01g02230
Vitvi05_01chr01g02270
Vitvi05_01chr01g02300
Vitvi05_01chr01g02310
Vitvi05_01chr01g02330
Vitvi05_01chr01g02370
Vitvi05_01chr01g02410
Vitvi05_01chr01g02490
Vitvi05_01chr01g02500
Vitvi05_01chr01g02530
Vitvi05_01chr01g02570
Vitvi05_01chr01g02610
Vitvi05_01chr01g02620
Vitvi05_01chr01g02630
Vitvi05_01chr01g02720
Vitvi05_01chr01g02820
Vitvi05_01chr01g02830
Vitvi05_01chr01g02960
Vitvi05_01chr01g03020
Vitvi05_01chr01g03050
Vitvi05_01chr01g03060
Vitvi05_01chr01g03320
Vitvi05_01chr01g03360
Vitvi05_01chr01g03420
Vitvi05_01chr01g03460
Vitvi05_01chr01g03480
Vitvi05_01chr01g03520
Vitvi05_01chr01g03590
Vitvi05_01chr01g03630
Vitvi05_01chr01g03650
Vitvi05_01chr01g03670
Vitvi05_01chr01g03730
Vitvi05_01chr01g03740
Vitvi05_01chr01g03760
Vitvi05_01chr01g03800
Vitvi05_01chr01g03830
Vitvi05_01chr01g03910
Vitvi05_01chr01g03920
Vitvi05_01chr01g03940
Vitvi05_01chr01g04020
Vitvi05_01chr01g04040
Vitvi05_01chr01g04100
Vitvi05_01chr01g04110
Vitvi05_01chr01g04140
Vitvi05_01chr01g04150
Vitvi05_01chr01g04190
Vitvi05_01chr01g04200
Vitvi05_01chr01g04240
Vitvi05_01chr01g04260
Vitvi05_01chr01g04290
Vitvi05_01chr01g04310
Vitvi05_01chr01g04400
Vitvi05_01chr01g04420
Vitvi05_01chr01g04700
Vitvi05_01chr01g04810
Vitvi05_01chr01g04890
Vitvi05_01chr01g04970
Vitvi05_01chr01g05020
Vitvi05_01chr01g05050
Vitvi05_01chr01g05100
Vitvi05_01chr01g05120
Vitvi05_01chr01g05160
Vitvi05_01chr01g05200
Vitvi05_01chr01g05270
Vitvi05_01chr01g05430
Vitvi05_01chr01g05500
Vitvi05_01chr01g05580
Vitvi05_01chr01g05680
Vitvi05_01chr01g05690
Vitvi05_01chr01g05790
Vitvi05_01chr01g05810
Vitvi05_01chr01g05820
Vitvi05_01chr01g05890
Vitvi05_01chr01g05900
Vitvi05_01chr01g05960
Vitvi05_01chr01g05980
Vitvi05_01chr01g06060
Vitvi05_01chr01g06100
Vitvi05_01chr01g06110
Vitvi05_01chr01g06180
Vitvi05_01chr01g06230
Vitvi05_01chr01g06250
Vitvi05_01chr01g06270
Vitvi05_01chr01g06350
Vitvi05_01chr01g06400
Vitvi05_01chr01g06450
Vitvi05_01chr01g06480
Vitvi05_01chr01g06490
Vitvi05_01chr01g06500
Vitvi05_01chr01g06690
Vitvi05_01chr01g06710
Vitvi05_01chr01g06720
Vitvi05_01chr01g06740
Vitvi05_01chr01g06750
Vitvi05_01chr01g06780
Vitvi05_01chr01g06800
Vitvi05_01chr01g06830
Vitvi05_01chr01g06850
Vitvi05_01chr01g06920
Vitvi05_01chr01g07100
Vitvi05_01chr01g07140
Vitvi05_01chr01g07270
Vitvi05_01chr01g07280
Vitvi05_01chr01g07310
Vitvi05_01chr01g07320
Vitvi05_01chr01g07350
Vitvi05_01chr01g07360
Vitvi05_01chr01g07420
Vitvi05_01chr01g07430
Vitvi05_01chr01g07450
Vitvi05_01chr01g07480
Vitvi05_01chr01g07560
Vitvi05_01chr01g07580
Vitvi05_01chr01g07600
Vitvi05_01chr01g07640
Vitvi05_01chr01g07780
Vitvi05_01chr01g07800
Vitvi05_01chr01g07820
Vitvi05_01chr01g07830
Vitvi05_01chr01g07890
Vitvi05_01chr01g07910
Vitvi05_01chr01g07950
Vitvi05_01chr01g08000
Vitvi05_01chr01g08070
Vitvi05_01chr01g08090
Vitvi05_01chr01g08110
Vitvi05_01chr01g08160
Vitvi05_01chr01g08170
Vitvi05_01chr01g08200
Vitvi05_01chr01g08210
Vitvi05_01chr01g08260
Vitvi05_01chr01g08270
Vitvi05_01chr01g08330
Vitvi05_01chr01g08410
Vitvi05_01chr01g08510
Vitvi05_01chr01g08530
Vitvi05_01chr01g08600
Vitvi05_01chr01g08780
Vitvi05_01chr01g08850
Vitvi05_01chr01g08940
Vitvi05_01chr01g08950
Vitvi05_01chr01g08970
Vitvi05_01chr01g08980
Vitvi05_01chr01g08990
Vitvi05_01chr01g09030
Vitvi05_01chr01g09070
Vitvi05_01chr01g09080
Vitvi05_01chr01g09140
Vitvi05_01chr01g09150
Vitvi05_01chr01g09200
Vitvi05_01chr01g09290
Vitvi05_01chr01g09310
Vitvi05_01chr01g09340
Vitvi05_01chr01g09470
Vitvi05_01chr01g09530
Vitvi05_01chr01g09540
Vitvi05_01chr01g09560
Vitvi05_01chr01g09570
Vitvi05_01chr01g09580
Vitvi05_01chr01g09590
Vitvi05_01chr01g09780
Vitvi05_01chr01g09900
Vitvi05_01chr01g09940
Vitvi05_01chr01g09990
Vitvi05_01chr01g10010
Vitvi05_01chr01g10050
Vitvi05_01chr01g10110
Vitvi05_01chr01g10150
Vitvi05_01chr01g10260
Vitvi05_01chr01g10340
Vitvi05_01chr01g10480
Vitvi05_01chr01g10580
Vitvi05_01chr01g10610
Vitvi05_01chr01g10680
Vitvi05_01chr01g10690
Vitvi05_01chr01g10700
Vitvi05_01chr01g10740
Vitvi05_01chr01g10880
Vitvi05_01chr01g10920
Vitvi05_01chr01g10980
Vitvi05_01chr01g11060
Vitvi05_01chr01g11090
Vitvi05_01chr01g11200
Vitvi05_01chr01g11280
Vitvi05_01chr01g11460
Vitvi05_01chr01g11470
Vitvi05_01chr01g11720
Vitvi05_01chr01g11730
Vitvi05_01chr01g11870
Vitvi05_01chr01g11880
Vitvi05_01chr01g11970
Vitvi05_01chr01g11980
Vitvi05_01chr01g11990
Vitvi05_01chr01g12040
Vitvi05_01chr01g12050
Vitvi05_01chr01g12060
Vitvi05_01chr01g12170
Vitvi05_01chr01g12190
Vitvi05_01chr01g12200
Vitvi05_01chr01g12210
Vitvi05_01chr01g12250
Vitvi05_01chr01g12490
Vitvi05_01chr01g12540
Vitvi05_01chr01g12550
Vitvi05_01chr01g12590
Vitvi05_01chr01g12680
Vitvi05_01chr01g12710
Vitvi05_01chr01g12740
Vitvi05_01chr01g12780
Vitvi05_01chr01g12910
Vitvi05_01chr01g13010
Vitvi05_01chr01g13100
Vitvi05_01chr01g13120
Vitvi05_01chr01g13140
Vitvi05_01chr01g13150
Vitvi05_01chr01g13170
Vitvi05_01chr01g13210
Vitvi05_01chr01g13260
Vitvi05_01chr01g13310
Vitvi05_01chr01g13330
Vitvi05_01chr01g13400
Vitvi05_01chr01g13510
Vitvi05_01chr01g13580
Vitvi05_01chr01g13610
Vitvi05_01chr01g13670
Vitvi05_01chr01g13690
Vitvi05_01chr01g13710
Vitvi05_01chr01g13750
Vitvi05_01chr01g13800
Vitvi05_01chr01g13840
Vitvi05_01chr01g13860
Vitvi05_01chr01g13870
Vitvi05_01chr01g13880
Vitvi05_01chr01g14010
Vitvi05_01chr01g14020
Vitvi05_01chr01g14030
Vitvi05_01chr01g14100
Vitvi05_01chr01g14120
Vitvi05_01chr01g14160
Vitvi05_01chr01g14180
Vitvi05_01chr01g14410
Vitvi05_01chr01g14430
Vitvi05_01chr01g14440
Vitvi05_01chr01g14560
Vitvi05_01chr01g14570
Vitvi05_01chr01g14580
Vitvi05_01chr01g14680
Vitvi05_01chr01g14710
Vitvi05_01chr01g14720
Vitvi05_01chr01g14740
Vitvi05_01chr01g14790
Vitvi05_01chr01g14830
Vitvi05_01chr01g14940
Vitvi05_01chr01g15150
Vitvi05_01chr01g15200
Vitvi05_01chr01g15230
Vitvi05_01chr01g15250
Vitvi05_01chr01g15300
Vitvi05_01chr01g15310
Vitvi05_01chr01g15380
Vitvi05_01chr01g15560
Vitvi05_01chr01g15630
Vitvi05_01chr01g15840
Vitvi05_01chr01g15870
Vitvi05_01chr01g15920
Vitvi05_01chr01g15930
Vitvi05_01chr01g16000
Vitvi05_01chr01g16040
Vitvi05_01chr01g16060
Vitvi05_01chr01g16110
Vitvi05_01chr01g16220
Vitvi05_01chr01g17220
Vitvi05_01chr01g17240
Vitvi05_01chr01g17370
Vitvi05_01chr01g17820
Vitvi05_01chr01g17850
Vitvi05_01chr01g17890
Vitvi05_01chr01g18080
Vitvi05_01chr01g18160
Vitvi05_01chr01g18450
Vitvi05_01chr01g18490
Vitvi05_01chr01g18510
Vitvi05_01chr01g18600
Vitvi05_01chr01g18770
Vitvi05_01chr01g18870
Vitvi05_01chr01g19000
Vitvi05_01chr01g19020
Vitvi05_01chr01g19260
Vitvi05_01chr01g19290
Vitvi05_01chr01g19300
Vitvi05_01chr01g19370
Vitvi05_01chr01g19410
Vitvi05_01chr01g19420
Vitvi05_01chr01g19670
Vitvi05_01chr01g19690
Vitvi05_01chr01g19700
Vitvi05_01chr01g19710
Vitvi05_01chr01g19770
Vitvi05_01chr01g19790
Vitvi05_01chr01g19800
Vitvi05_01chr01g19900
Vitvi05_01chr01g20000
Vitvi05_01chr01g20020
Vitvi05_01chr01g20080
Vitvi05_01chr01g20280
Vitvi05_01chr01g20320
Vitvi05_01chr01g20340
Vitvi05_01chr01g20370
Vitvi05_01chr01g20410
Vitvi05_01chr01g20430
Vitvi05_01chr01g20500
Vitvi05_01chr01g20590
Vitvi05_01chr01g20600
Vitvi05_01chr01g20770
Vitvi05_01chr01g20840
Vitvi05_01chr01g20850
Vitvi05_01chr01g20860
Vitvi05_01chr01g20900
Vitvi05_01chr01g20910
Vitvi05_01chr01g20990
Vitvi05_01chr01g21120
Vitvi05_01chr01g21130
Vitvi05_01chr01g21150
Vitvi05_01chr01g21230
Vitvi05_01chr01g21250
Vitvi05_01chr01g21330
Vitvi05_01chr01g21340
Vitvi05_01chr01g21380
Vitvi05_01chr01g21500
Vitvi05_01chr01g21530
Vitvi05_01chr01g22360
Vitvi05_01chr01g22370
Vitvi05_01chr01g22430
Vitvi05_01chr01g22450
Vitvi05_01chr01g22680
Vitvi05_01chr01g22700
Vitvi05_01chr01g22730
Vitvi05_01chr01g22740
Vitvi05_01chr01g22850
Vitvi05_01chr01g22860
Vitvi05_01chr01g22880
Vitvi05_01chr01g22910
Vitvi05_01chr01g22920
Vitvi05_01chr01g23000
Vitvi05_01chr01g23050
Vitvi05_01chr01g23120
Vitvi05_01chr01g23130
Vitvi05_01chr01g23280
Vitvi05_01chr01g23290
Vitvi05_01chr01g23300
Vitvi05_01chr01g23340
Vitvi05_01chr01g23470
Vitvi05_01chr01g23550
Vitvi05_01chr01g23560
Vitvi05_01chr01g23580
Vitvi05_01chr01g23590
Vitvi05_01chr01g23630
Vitvi05_01chr01g23660
Vitvi05_01chr01g23750
Vitvi05_01chr01g23800
Vitvi05_01chr01g23850
Vitvi05_01chr01g23990
Vitvi05_01chr01g24000
Vitvi05_01chr01g24030
Vitvi05_01chr01g24090
Vitvi05_01chr01g24280
Vitvi05_01chr01g24360
Vitvi05_01chr01g24370
Vitvi05_01chr01g24380
Vitvi05_01chr01g24440
Vitvi05_01chr01g24470
Vitvi05_01chr01g24480
Vitvi05_01chr01g24500
Vitvi05_01chr01g24580
Vitvi05_01chr01g24590
Vitvi05_01chr01g24610
Vitvi05_01chr01g24640
Vitvi05_01chr01g24650
Vitvi05_01chr01g24660
Vitvi05_01chr01g24670
Vitvi05_01chr01g24740
Vitvi05_01chr01g24750
Vitvi05_01chr01g24780
Vitvi05_01chr01g24800
Vitvi05_01chr01g24830
Vitvi05_01chr01g24900
Vitvi05_01chr01g25010
Vitvi05_01chr01g25030
Vitvi05_01chr01g25070
Vitvi05_01chr01g25100
Vitvi05_01chr01g25110
Vitvi05_01chr01g25120
Vitvi05_01chr01g25130
Vitvi05_01chr01g25170
Vitvi05_01chr01g25180
Vitvi05_01chr01g25240
Vitvi05_01chr02g00080
Vitvi05_01chr02g00090
Vitvi05_01chr02g00110
Vitvi05_01chr02g00130
Vitvi05_01chr02g00150
Vitvi05_01chr02g00160
Vitvi05_01chr02g00210
Vitvi05_01chr02g00300
Vitvi05_01chr02g00350
Vitvi05_01chr02g00430
Vitvi05_01chr02g00470
Vitvi05_01chr02g00500
Vitvi05_01chr02g00510
Vitvi05_01chr02g00530
Vitvi05_01chr02g00560
Vitvi05_01chr02g00610
Vitvi05_01chr02g00690
Vitvi05_01chr02g00700
Vitvi05_01chr02g00710
Vitvi05_01chr02g00730
Vitvi05_01chr02g00880
Vitvi05_01chr02g00930
Vitvi05_01chr02g00950
Vitvi05_01chr02g01060
Vitvi05_01chr02g01100
Vitvi05_01chr02g01110
Vitvi05_01chr02g01120
Vitvi05_01chr02g01160
Vitvi05_01chr02g01200
Vitvi05_01chr02g01250
Vitvi05_01chr02g01280
Vitvi05_01chr02g01290
Vitvi05_01chr02g01310
Vitvi05_01chr02g01320
Vitvi05_01chr02g01330
Vitvi05_01chr02g01380
Vitvi05_01chr02g01480
Vitvi05_01chr02g01490
Vitvi05_01chr02g01520
Vitvi05_01chr02g01530
Vitvi05_01chr02g01570
Vitvi05_01chr02g01600
Vitvi05_01chr02g01650
Vitvi05_01chr02g01680
Vitvi05_01chr02g01690
Vitvi05_01chr02g01700
Vitvi05_01chr02g01790
Vitvi05_01chr02g01800
Vitvi05_01chr02g01860
Vitvi05_01chr02g01910
Vitvi05_01chr02g02030
Vitvi05_01chr02g02050
Vitvi05_01chr02g02280
Vitvi05_01chr02g02300
Vitvi05_01chr02g02310
Vitvi05_01chr02g02360
Vitvi05_01chr02g02380
Vitvi05_01chr02g02420
Vitvi05_01chr02g02450
Vitvi05_01chr02g02470
Vitvi05_01chr02g02490
Vitvi05_01chr02g02590
Vitvi05_01chr02g02640
Vitvi05_01chr02g02670
Vitvi05_01chr02g02700
Vitvi05_01chr02g02730
Vitvi05_01chr02g02750
Vitvi05_01chr02g02760
Vitvi05_01chr02g02770
Vitvi05_01chr02g02800
Vitvi05_01chr02g02810
Vitvi05_01chr02g02840
Vitvi05_01chr02g02860
Vitvi05_01chr02g02870
Vitvi05_01chr02g02910
Vitvi05_01chr02g02990
Vitvi05_01chr02g03030
Vitvi05_01chr02g03070
Vitvi05_01chr02g03130
Vitvi05_01chr02g03160
Vitvi05_01chr02g03180
Vitvi05_01chr02g03200
Vitvi05_01chr02g03230
Vitvi05_01chr02g03250
Vitvi05_01chr02g03260
Vitvi05_01chr02g03290
Vitvi05_01chr02g03310
Vitvi05_01chr02g03320
Vitvi05_01chr02g03410
Vitvi05_01chr02g03480
Vitvi05_01chr02g03520
Vitvi05_01chr02g03650
Vitvi05_01chr02g03740
Vitvi05_01chr02g03760
Vitvi05_01chr02g03820
Vitvi05_01chr02g03890
Vitvi05_01chr02g03920
Vitvi05_01chr02g03970
Vitvi05_01chr02g04010
Vitvi05_01chr02g04020
Vitvi05_01chr02g04030
Vitvi05_01chr02g04050
Vitvi05_01chr02g04070
Vitvi05_01chr02g04080
Vitvi05_01chr02g04110
Vitvi05_01chr02g04140
Vitvi05_01chr02g04150
Vitvi05_01chr02g04160
Vitvi05_01chr02g04170
Vitvi05_01chr02g04180
Vitvi05_01chr02g04220
Vitvi05_01chr02g04260
Vitvi05_01chr02g04340
Vitvi05_01chr02g04350
Vitvi05_01chr02g04410
Vitvi05_01chr02g04450
Vitvi05_01chr02g04730
Vitvi05_01chr02g04760
Vitvi05_01chr02g04800
Vitvi05_01chr02g04910
Vitvi05_01chr02g04930
Vitvi05_01chr02g04970
Vitvi05_01chr02g05000
Vitvi05_01chr02g05010
Vitvi05_01chr02g05040
Vitvi05_01chr02g05110
Vitvi05_01chr02g05130
Vitvi05_01chr02g05210
Vitvi05_01chr02g05250
Vitvi05_01chr02g05260
Vitvi05_01chr02g05280
Vitvi05_01chr02g05300
Vitvi05_01chr02g05350
Vitvi05_01chr02g05360
Vitvi05_01chr02g05380
Vitvi05_01chr02g05390
Vitvi05_01chr02g05510
Vitvi05_01chr02g05600
Vitvi05_01chr02g05610
Vitvi05_01chr02g05630
Vitvi05_01chr02g05670
Vitvi05_01chr02g05690
Vitvi05_01chr02g05700
Vitvi05_01chr02g05720
Vitvi05_01chr02g05740
Vitvi05_01chr02g05750
Vitvi05_01chr02g05890
Vitvi05_01chr02g05910
Vitvi05_01chr02g05940
Vitvi05_01chr02g05990
Vitvi05_01chr02g06080
Vitvi05_01chr02g06090
Vitvi05_01chr02g06100
Vitvi05_01chr02g06150
Vitvi05_01chr02g06180
Vitvi05_01chr02g06190
Vitvi05_01chr02g06250
Vitvi05_01chr02g06260
Vitvi05_01chr02g06350
Vitvi05_01chr02g06360
Vitvi05_01chr02g06380
Vitvi05_01chr02g06490
Vitvi05_01chr02g06500
Vitvi05_01chr02g06520
Vitvi05_01chr02g06540
Vitvi05_01chr02g06620
Vitvi05_01chr02g06650
Vitvi05_01chr02g06700
Vitvi05_01chr02g06920
Vitvi05_01chr02g06940
Vitvi05_01chr02g06960
Vitvi05_01chr02g07010
Vitvi05_01chr02g07120
Vitvi05_01chr02g07130
Vitvi05_01chr02g07160
Vitvi05_01chr02g07170
Vitvi05_01chr02g07180
Vitvi05_01chr02g07240
Vitvi05_01chr02g07350
Vitvi05_01chr02g07360
Vitvi05_01chr02g07370
Vitvi05_01chr02g07440
Vitvi05_01chr02g07470
Vitvi05_01chr02g07550
Vitvi05_01chr02g07560
Vitvi05_01chr02g07610
Vitvi05_01chr02g07620
Vitvi05_01chr02g07790
Vitvi05_01chr02g07810
Vitvi05_01chr02g07870
Vitvi05_01chr02g07880
Vitvi05_01chr02g07890
Vitvi05_01chr02g07910
Vitvi05_01chr02g07940
Vitvi05_01chr02g07950
Vitvi05_01chr02g07980
Vitvi05_01chr02g08010
Vitvi05_01chr02g08020
Vitvi05_01chr02g08170
Vitvi05_01chr02g08230
Vitvi05_01chr02g08270
Vitvi05_01chr02g08310
Vitvi05_01chr02g08350
Vitvi05_01chr02g08400
Vitvi05_01chr02g08480
Vitvi05_01chr02g08490
Vitvi05_01chr02g08500
Vitvi05_01chr02g08560
Vitvi05_01chr02g08690
Vitvi05_01chr02g08850
Vitvi05_01chr02g08920
Vitvi05_01chr02g08930
Vitvi05_01chr02g08960
Vitvi05_01chr02g08970
Vitvi05_01chr02g09010
Vitvi05_01chr02g09040
Vitvi05_01chr02g09070
Vitvi05_01chr02g09210
Vitvi05_01chr02g09240
Vitvi05_01chr02g09330
Vitvi05_01chr02g09350
Vitvi05_01chr02g09380
Vitvi05_01chr02g09510
Vitvi05_01chr02g09530
Vitvi05_01chr02g09900
Vitvi05_01chr02g09930
Vitvi05_01chr02g09950
Vitvi05_01chr02g09980
Vitvi05_01chr02g09990
Vitvi05_01chr02g10030
Vitvi05_01chr02g10170
Vitvi05_01chr02g10190
Vitvi05_01chr02g10580
Vitvi05_01chr02g10730
Vitvi05_01chr02g10740
Vitvi05_01chr02g10960
Vitvi05_01chr02g10980
Vitvi05_01chr02g11080
Vitvi05_01chr02g11130
Vitvi05_01chr02g11160
Vitvi05_01chr02g11180
Vitvi05_01chr02g11190
Vitvi05_01chr02g11220
Vitvi05_01chr02g11330
Vitvi05_01chr02g11370
Vitvi05_01chr02g11410
Vitvi05_01chr02g11460
Vitvi05_01chr02g11470
Vitvi05_01chr02g11570
Vitvi05_01chr02g11590
Vitvi05_01chr02g11610
Vitvi05_01chr02g11650
Vitvi05_01chr02g11660
Vitvi05_01chr02g11670
Vitvi05_01chr02g11680
Vitvi05_01chr02g11710
Vitvi05_01chr02g11770
Vitvi05_01chr02g11780
Vitvi05_01chr02g11850
Vitvi05_01chr02g11980
Vitvi05_01chr02g12140
Vitvi05_01chr02g12180
Vitvi05_01chr02g12190
Vitvi05_01chr02g12200
Vitvi05_01chr02g12230
Vitvi05_01chr02g12250
Vitvi05_01chr02g12300
Vitvi05_01chr02g12340
Vitvi05_01chr02g12360
Vitvi05_01chr02g12380
Vitvi05_01chr02g12430
Vitvi05_01chr02g12470
Vitvi05_01chr02g12530
Vitvi05_01chr02g12550
Vitvi05_01chr02g12560
Vitvi05_01chr02g12580
Vitvi05_01chr02g12600
Vitvi05_01chr02g12610
Vitvi05_01chr02g12740
Vitvi05_01chr02g12750
Vitvi05_01chr02g12820
Vitvi05_01chr02g12920
Vitvi05_01chr02g12980
Vitvi05_01chr02g13060
Vitvi05_01chr02g13090
Vitvi05_01chr02g13210
Vitvi05_01chr02g13570
Vitvi05_01chr02g13630
Vitvi05_01chr02g13730
Vitvi05_01chr02g14020
Vitvi05_01chr02g14050
Vitvi05_01chr02g14730
Vitvi05_01chr02g14970
Vitvi05_01chr02g15120
Vitvi05_01chr02g15480
Vitvi05_01chr02g15530
Vitvi05_01chr02g15640
Vitvi05_01chr02g15700
Vitvi05_01chr02g15790
Vitvi05_01chr02g15880
Vitvi05_01chr02g16230
Vitvi05_01chr02g16950
Vitvi05_01chr02g17160
Vitvi05_01chr02g17370
Vitvi05_01chr02g17500
Vitvi05_01chr02g17580
Vitvi05_01chr02g17640
Vitvi05_01chr02g17690
Vitvi05_01chr02g17700
Vitvi05_01chr02g17850
Vitvi05_01chr02g17940
Vitvi05_01chr02g17960
Vitvi05_01chr02g17970
Vitvi05_01chr02g18000
Vitvi05_01chr02g18050
Vitvi05_01chr02g18060
Vitvi05_01chr02g18270
Vitvi05_01chr02g18320
Vitvi05_01chr02g18560
Vitvi05_01chr02g18660
Vitvi05_01chr02g18680
Vitvi05_01chr02g18690
Vitvi05_01chr02g18710
Vitvi05_01chr02g19060
Vitvi05_01chr02g19090
Vitvi05_01chr02g19220
Vitvi05_01chr02g19240
Vitvi05_01chr02g19260
Vitvi05_01chr02g19270
Vitvi05_01chr02g19280
Vitvi05_01chr02g19290
Vitvi05_01chr02g19340
Vitvi05_01chr02g19350
Vitvi05_01chr02g19410
Vitvi05_01chr03g00010
Vitvi05_01chr03g00070
Vitvi05_01chr03g00080
Vitvi05_01chr03g00100
Vitvi05_01chr03g00120
Vitvi05_01chr03g00250
Vitvi05_01chr03g00260
Vitvi05_01chr03g00310
Vitvi05_01chr03g00340
Vitvi05_01chr03g00360
Vitvi05_01chr03g00380
Vitvi05_01chr03g00390
Vitvi05_01chr03g00490
Vitvi05_01chr03g00510
Vitvi05_01chr03g00560
Vitvi05_01chr03g00580
Vitvi05_01chr03g00590
Vitvi05_01chr03g00630
Vitvi05_01chr03g00650
Vitvi05_01chr03g00660
Vitvi05_01chr03g00670
Vitvi05_01chr03g00690
Vitvi05_01chr03g00710
Vitvi05_01chr03g00720
Vitvi05_01chr03g00730
Vitvi05_01chr03g00740
Vitvi05_01chr03g00760
Vitvi05_01chr03g01190
Vitvi05_01chr03g01250
Vitvi05_01chr03g01300
Vitvi05_01chr03g01320
Vitvi05_01chr03g01330
Vitvi05_01chr03g01340
Vitvi05_01chr03g01680
Vitvi05_01chr03g01720
Vitvi05_01chr03g01740
Vitvi05_01chr03g01800
Vitvi05_01chr03g01820
Vitvi05_01chr03g01830
Vitvi05_01chr03g01880
Vitvi05_01chr03g01950
Vitvi05_01chr03g02070
Vitvi05_01chr03g02100
Vitvi05_01chr03g02120
Vitvi05_01chr03g02140
Vitvi05_01chr03g02150
Vitvi05_01chr03g02190
Vitvi05_01chr03g02210
Vitvi05_01chr03g02230
Vitvi05_01chr03g02240
Vitvi05_01chr03g02260
Vitvi05_01chr03g02320
Vitvi05_01chr03g02360
Vitvi05_01chr03g02370
Vitvi05_01chr03g02380
Vitvi05_01chr03g02410
Vitvi05_01chr03g02450
Vitvi05_01chr03g02480
Vitvi05_01chr03g02540
Vitvi05_01chr03g02570
Vitvi05_01chr03g02610
Vitvi05_01chr03g02630
Vitvi05_01chr03g02650
Vitvi05_01chr03g02660
Vitvi05_01chr03g02690
Vitvi05_01chr03g02730
Vitvi05_01chr03g02750
Vitvi05_01chr03g02780
Vitvi05_01chr03g02790
Vitvi05_01chr03g02860
Vitvi05_01chr03g02950
Vitvi05_01chr03g02970
Vitvi05_01chr03g03010
Vitvi05_01chr03g03050
Vitvi05_01chr03g03070
Vitvi05_01chr03g03100
Vitvi05_01chr03g03120
Vitvi05_01chr03g03130
Vitvi05_01chr03g03140
Vitvi05_01chr03g03240
Vitvi05_01chr03g03250
Vitvi05_01chr03g03270
Vitvi05_01chr03g03280
Vitvi05_01chr03g03330
Vitvi05_01chr03g03340
Vitvi05_01chr03g03490
Vitvi05_01chr03g03540
Vitvi05_01chr03g03850
Vitvi05_01chr03g03910
Vitvi05_01chr03g03920
Vitvi05_01chr03g03930
Vitvi05_01chr03g03950
Vitvi05_01chr03g03990
Vitvi05_01chr03g04000
Vitvi05_01chr03g04080
Vitvi05_01chr03g04100
Vitvi05_01chr03g04240
Vitvi05_01chr03g04260
Vitvi05_01chr03g04320
Vitvi05_01chr03g04330
Vitvi05_01chr03g04360
Vitvi05_01chr03g04370
Vitvi05_01chr03g04390
Vitvi05_01chr03g04440
Vitvi05_01chr03g04460
Vitvi05_01chr03g04490
Vitvi05_01chr03g04530
Vitvi05_01chr03g04540
Vitvi05_01chr03g04600
Vitvi05_01chr03g04610
Vitvi05_01chr03g04680
Vitvi05_01chr03g04740
Vitvi05_01chr03g04790
Vitvi05_01chr03g04820
Vitvi05_01chr03g04860
Vitvi05_01chr03g04910
Vitvi05_01chr03g04940
Vitvi05_01chr03g04960
Vitvi05_01chr03g05000
Vitvi05_01chr03g05010
Vitvi05_01chr03g05030
Vitvi05_01chr03g05100
Vitvi05_01chr03g05120
Vitvi05_01chr03g05130
Vitvi05_01chr03g05180
Vitvi05_01chr03g05290
Vitvi05_01chr03g05470
Vitvi05_01chr03g05520
Vitvi05_01chr03g05550
Vitvi05_01chr03g05570
Vitvi05_01chr03g05580
Vitvi05_01chr03g05600
Vitvi05_01chr03g05610
Vitvi05_01chr03g05620
Vitvi05_01chr03g05640
Vitvi05_01chr03g05680
Vitvi05_01chr03g05750
Vitvi05_01chr03g05760
Vitvi05_01chr03g05780
Vitvi05_01chr03g05870
Vitvi05_01chr03g05880
Vitvi05_01chr03g06050
Vitvi05_01chr03g06160
Vitvi05_01chr03g06200
Vitvi05_01chr03g06230
Vitvi05_01chr03g06360
Vitvi05_01chr03g06370
Vitvi05_01chr03g06510
Vitvi05_01chr03g06550
Vitvi05_01chr03g06560
Vitvi05_01chr03g06570
Vitvi05_01chr03g06640
Vitvi05_01chr03g06990
Vitvi05_01chr03g07050
Vitvi05_01chr03g07320
Vitvi05_01chr03g07330
Vitvi05_01chr03g07340
Vitvi05_01chr03g07400
Vitvi05_01chr03g07440
Vitvi05_01chr03g07450
Vitvi05_01chr03g07550
Vitvi05_01chr03g07610
Vitvi05_01chr03g07640
Vitvi05_01chr03g07650
Vitvi05_01chr03g07660
Vitvi05_01chr03g07680
Vitvi05_01chr03g07720
Vitvi05_01chr03g07740
Vitvi05_01chr03g07770
Vitvi05_01chr03g07780
Vitvi05_01chr03g07870
Vitvi05_01chr03g07890
Vitvi05_01chr03g07940
Vitvi05_01chr03g07990
Vitvi05_01chr03g08040
Vitvi05_01chr03g08060
Vitvi05_01chr03g08180
Vitvi05_01chr03g08200
Vitvi05_01chr03g08230
Vitvi05_01chr03g08290
Vitvi05_01chr03g08350
Vitvi05_01chr03g08360
Vitvi05_01chr03g08400
Vitvi05_01chr03g08440
Vitvi05_01chr03g08480
Vitvi05_01chr03g08520
Vitvi05_01chr03g08560
Vitvi05_01chr03g08590
Vitvi05_01chr03g08600
Vitvi05_01chr03g08630
Vitvi05_01chr03g08680
Vitvi05_01chr03g08690
Vitvi05_01chr03g08700
Vitvi05_01chr03g08720
Vitvi05_01chr03g08740
Vitvi05_01chr03g08770
Vitvi05_01chr03g08780
Vitvi05_01chr03g08890
Vitvi05_01chr03g08930
Vitvi05_01chr03g09040
Vitvi05_01chr03g09100
Vitvi05_01chr03g09330
Vitvi05_01chr03g09340
Vitvi05_01chr03g09360
Vitvi05_01chr03g09390
Vitvi05_01chr03g09430
Vitvi05_01chr03g09440
Vitvi05_01chr03g09460
Vitvi05_01chr03g09490
Vitvi05_01chr03g09540
Vitvi05_01chr03g09570
Vitvi05_01chr03g09590
Vitvi05_01chr03g09630
Vitvi05_01chr03g09640
Vitvi05_01chr03g09730
Vitvi05_01chr03g09740
Vitvi05_01chr03g09820
Vitvi05_01chr03g09860
Vitvi05_01chr03g09880
Vitvi05_01chr03g09910
Vitvi05_01chr03g09920
Vitvi05_01chr03g09940
Vitvi05_01chr03g09970
Vitvi05_01chr03g10060
Vitvi05_01chr03g10350
Vitvi05_01chr03g10360
Vitvi05_01chr03g10380
Vitvi05_01chr03g10410
Vitvi05_01chr03g10570
Vitvi05_01chr03g10590
Vitvi05_01chr03g10670
Vitvi05_01chr03g10690
Vitvi05_01chr03g10970
Vitvi05_01chr03g10990
Vitvi05_01chr03g11180
Vitvi05_01chr03g11250
Vitvi05_01chr03g11260
Vitvi05_01chr03g11330
Vitvi05_01chr03g11500
Vitvi05_01chr03g11550
Vitvi05_01chr03g11810
Vitvi05_01chr03g11830
Vitvi05_01chr03g11870
Vitvi05_01chr03g12030
Vitvi05_01chr03g12040
Vitvi05_01chr03g12050
Vitvi05_01chr03g12120
Vitvi05_01chr03g12130
Vitvi05_01chr03g12240
Vitvi05_01chr03g12380
Vitvi05_01chr03g12420
Vitvi05_01chr03g12440
Vitvi05_01chr03g12520
Vitvi05_01chr03g12550
Vitvi05_01chr03g12600
Vitvi05_01chr03g14270
Vitvi05_01chr03g14690
Vitvi05_01chr03g14720
Vitvi05_01chr03g14810
Vitvi05_01chr03g14820
Vitvi05_01chr03g16720
Vitvi05_01chr03g16880
Vitvi05_01chr03g16910
Vitvi05_01chr03g17030
Vitvi05_01chr03g17240
Vitvi05_01chr03g17720
Vitvi05_01chr03g17730
Vitvi05_01chr03g17760
Vitvi05_01chr03g17810
Vitvi05_01chr03g17970
Vitvi05_01chr03g18260
Vitvi05_01chr03g18430
Vitvi05_01chr03g18760
Vitvi05_01chr03g18880
Vitvi05_01chr03g18890
Vitvi05_01chr03g18910
Vitvi05_01chr03g18930
Vitvi05_01chr03g18940
Vitvi05_01chr03g18960
Vitvi05_01chr03g19210
Vitvi05_01chr03g19250
Vitvi05_01chr03g19260
Vitvi05_01chr03g19600
Vitvi05_01chr03g19610
Vitvi05_01chr03g19820
Vitvi05_01chr03g19880
Vitvi05_01chr04g00060
Vitvi05_01chr04g00130
Vitvi05_01chr04g00500
Vitvi05_01chr04g00520
Vitvi05_01chr04g00550
Vitvi05_01chr04g00570
Vitvi05_01chr04g00590
Vitvi05_01chr04g00610
Vitvi05_01chr04g00670
Vitvi05_01chr04g00690
Vitvi05_01chr04g00700
Vitvi05_01chr04g00710
Vitvi05_01chr04g00730
Vitvi05_01chr04g00770
Vitvi05_01chr04g00780
Vitvi05_01chr04g00790
Vitvi05_01chr04g00810
Vitvi05_01chr04g00820
Vitvi05_01chr04g00850
Vitvi05_01chr04g00870
Vitvi05_01chr04g00890
Vitvi05_01chr04g00910
Vitvi05_01chr04g00920
Vitvi05_01chr04g00940
Vitvi05_01chr04g00990
Vitvi05_01chr04g01180
Vitvi05_01chr04g01190
Vitvi05_01chr04g01200
Vitvi05_01chr04g01230
Vitvi05_01chr04g01270
Vitvi05_01chr04g01290
Vitvi05_01chr04g01310
Vitvi05_01chr04g01320
Vitvi05_01chr04g01360
Vitvi05_01chr04g01380
Vitvi05_01chr04g01390
Vitvi05_01chr04g01440
Vitvi05_01chr04g01460
Vitvi05_01chr04g01500
Vitvi05_01chr04g01520
Vitvi05_01chr04g01530
Vitvi05_01chr04g01550
Vitvi05_01chr04g01600
Vitvi05_01chr04g01860
Vitvi05_01chr04g01890
Vitvi05_01chr04g01940
Vitvi05_01chr04g01970
Vitvi05_01chr04g02010
Vitvi05_01chr04g02110
Vitvi05_01chr04g02140
Vitvi05_01chr04g02150
Vitvi05_01chr04g02170
Vitvi05_01chr04g02200
Vitvi05_01chr04g02210
Vitvi05_01chr04g02240
Vitvi05_01chr04g02300
Vitvi05_01chr04g02400
Vitvi05_01chr04g02460
Vitvi05_01chr04g02600
Vitvi05_01chr04g02660
Vitvi05_01chr04g02720
Vitvi05_01chr04g02750
Vitvi05_01chr04g02820
Vitvi05_01chr04g02840
Vitvi05_01chr04g02850
Vitvi05_01chr04g02890
Vitvi05_01chr04g02900
Vitvi05_01chr04g02910
Vitvi05_01chr04g02950
Vitvi05_01chr04g03000
Vitvi05_01chr04g03090
Vitvi05_01chr04g03120
Vitvi05_01chr04g03140
Vitvi05_01chr04g03160
Vitvi05_01chr04g03200
Vitvi05_01chr04g03210
Vitvi05_01chr04g03280
Vitvi05_01chr04g03310
Vitvi05_01chr04g03400
Vitvi05_01chr04g03410
Vitvi05_01chr04g03420
Vitvi05_01chr04g03450
Vitvi05_01chr04g03470
Vitvi05_01chr04g03480
Vitvi05_01chr04g03530
Vitvi05_01chr04g03580
Vitvi05_01chr04g03590
Vitvi05_01chr04g03600
Vitvi05_01chr04g03610
Vitvi05_01chr04g03650
Vitvi05_01chr04g03760
Vitvi05_01chr04g03810
Vitvi05_01chr04g03860
Vitvi05_01chr04g03870
Vitvi05_01chr04g03880
Vitvi05_01chr04g03940
Vitvi05_01chr04g04000
Vitvi05_01chr04g04090
Vitvi05_01chr04g04110
Vitvi05_01chr04g04170
Vitvi05_01chr04g04270
Vitvi05_01chr04g04310
Vitvi05_01chr04g04330
Vitvi05_01chr04g04390
Vitvi05_01chr04g04400
Vitvi05_01chr04g04440
Vitvi05_01chr04g04450
Vitvi05_01chr04g04460
Vitvi05_01chr04g04520
Vitvi05_01chr04g04530
Vitvi05_01chr04g04550
Vitvi05_01chr04g04620
Vitvi05_01chr04g04630
Vitvi05_01chr04g04720
Vitvi05_01chr04g04730
Vitvi05_01chr04g04750
Vitvi05_01chr04g04780
Vitvi05_01chr04g04960
Vitvi05_01chr04g04970
Vitvi05_01chr04g04990
Vitvi05_01chr04g05000
Vitvi05_01chr04g05060
Vitvi05_01chr04g05070
Vitvi05_01chr04g05080
Vitvi05_01chr04g05100
Vitvi05_01chr04g05140
Vitvi05_01chr04g05170
Vitvi05_01chr04g05190
Vitvi05_01chr04g05250
Vitvi05_01chr04g05360
Vitvi05_01chr04g05390
Vitvi05_01chr04g05640
Vitvi05_01chr04g05650
Vitvi05_01chr04g05660
Vitvi05_01chr04g05670
Vitvi05_01chr04g05730
Vitvi05_01chr04g05780
Vitvi05_01chr04g06060
Vitvi05_01chr04g06090
Vitvi05_01chr04g06130
Vitvi05_01chr04g06150
Vitvi05_01chr04g06170
Vitvi05_01chr04g06180
Vitvi05_01chr04g06220
Vitvi05_01chr04g06280
Vitvi05_01chr04g06290
Vitvi05_01chr04g06440
Vitvi05_01chr04g06510
Vitvi05_01chr04g06550
Vitvi05_01chr04g06640
Vitvi05_01chr04g06660
Vitvi05_01chr04g06730
Vitvi05_01chr04g06740
Vitvi05_01chr04g06770
Vitvi05_01chr04g06790
Vitvi05_01chr04g06820
Vitvi05_01chr04g06880
Vitvi05_01chr04g06900
Vitvi05_01chr04g06930
Vitvi05_01chr04g06950
Vitvi05_01chr04g06970
Vitvi05_01chr04g07040
Vitvi05_01chr04g07070
Vitvi05_01chr04g07150
Vitvi05_01chr04g07170
Vitvi05_01chr04g07200
Vitvi05_01chr04g07240
Vitvi05_01chr04g07260
Vitvi05_01chr04g07280
Vitvi05_01chr04g07310
Vitvi05_01chr04g07400
Vitvi05_01chr04g07470
Vitvi05_01chr04g07500
Vitvi05_01chr04g07550
Vitvi05_01chr04g07580
Vitvi05_01chr04g07650
Vitvi05_01chr04g07690
Vitvi05_01chr04g07750
Vitvi05_01chr04g07760
Vitvi05_01chr04g07880
Vitvi05_01chr04g07890
Vitvi05_01chr04g08000
Vitvi05_01chr04g08040
Vitvi05_01chr04g08200
Vitvi05_01chr04g08220
Vitvi05_01chr04g08250
Vitvi05_01chr04g08310
Vitvi05_01chr04g08360
Vitvi05_01chr04g08410
Vitvi05_01chr04g08440
Vitvi05_01chr04g08460
Vitvi05_01chr04g08500
Vitvi05_01chr04g08510
Vitvi05_01chr04g08590
Vitvi05_01chr04g08610
Vitvi05_01chr04g08670
Vitvi05_01chr04g08710
Vitvi05_01chr04g08750
Vitvi05_01chr04g08790
Vitvi05_01chr04g08810
Vitvi05_01chr04g08820
Vitvi05_01chr04g08830
Vitvi05_01chr04g08880
Vitvi05_01chr04g08940
Vitvi05_01chr04g08950
Vitvi05_01chr04g09040
Vitvi05_01chr04g09380
Vitvi05_01chr04g09530
Vitvi05_01chr04g09600
Vitvi05_01chr04g10000
Vitvi05_01chr04g10470
Vitvi05_01chr04g10510
Vitvi05_01chr04g10530
Vitvi05_01chr04g10690
Vitvi05_01chr04g10960
Vitvi05_01chr04g11040
Vitvi05_01chr04g11190
Vitvi05_01chr04g11320
Vitvi05_01chr04g11400
Vitvi05_01chr04g11600
Vitvi05_01chr04g11810
Vitvi05_01chr04g11990
Vitvi05_01chr04g12160
Vitvi05_01chr04g12200
Vitvi05_01chr04g12210
Vitvi05_01chr04g12540
Vitvi05_01chr04g12640
Vitvi05_01chr04g12700
Vitvi05_01chr04g12730
Vitvi05_01chr04g12810
Vitvi05_01chr04g12870
Vitvi05_01chr04g12900
Vitvi05_01chr04g13450
Vitvi05_01chr04g13550
Vitvi05_01chr04g13580
Vitvi05_01chr04g13620
Vitvi05_01chr04g13700
Vitvi05_01chr04g13710
Vitvi05_01chr04g13830
Vitvi05_01chr04g13860
Vitvi05_01chr04g13990
Vitvi05_01chr04g14100
Vitvi05_01chr04g14180
Vitvi05_01chr04g14200
Vitvi05_01chr04g14290
Vitvi05_01chr04g14340
Vitvi05_01chr04g14590
Vitvi05_01chr04g14640
Vitvi05_01chr04g15290
Vitvi05_01chr04g15550
Vitvi05_01chr04g15670
Vitvi05_01chr04g15720
Vitvi05_01chr04g15740
Vitvi05_01chr04g16000
Vitvi05_01chr04g16010
Vitvi05_01chr04g16020
Vitvi05_01chr04g16040
Vitvi05_01chr04g16080
Vitvi05_01chr04g16090
Vitvi05_01chr04g16100
Vitvi05_01chr04g16130
Vitvi05_01chr04g16470
Vitvi05_01chr04g16480
Vitvi05_01chr04g16680
Vitvi05_01chr04g16740
Vitvi05_01chr04g16770
Vitvi05_01chr04g16780
Vitvi05_01chr04g16800
Vitvi05_01chr04g16820
Vitvi05_01chr04g16860
Vitvi05_01chr04g16870
Vitvi05_01chr04g16880
Vitvi05_01chr04g16890
Vitvi05_01chr04g16900
Vitvi05_01chr04g16910
Vitvi05_01chr04g16980
Vitvi05_01chr04g17080
Vitvi05_01chr04g17090
Vitvi05_01chr04g17120
Vitvi05_01chr04g17230
Vitvi05_01chr04g17280
Vitvi05_01chr04g17290
Vitvi05_01chr04g17320
Vitvi05_01chr04g17330
Vitvi05_01chr04g17390
Vitvi05_01chr04g17450
Vitvi05_01chr04g17510
Vitvi05_01chr04g17610
Vitvi05_01chr04g17640
Vitvi05_01chr04g17740
Vitvi05_01chr04g17770
Vitvi05_01chr04g17780
Vitvi05_01chr04g17870
Vitvi05_01chr04g17890
Vitvi05_01chr04g17990
Vitvi05_01chr04g18040
Vitvi05_01chr04g18200
Vitvi05_01chr04g18260
Vitvi05_01chr04g18280
Vitvi05_01chr04g18320
Vitvi05_01chr04g18330
Vitvi05_01chr04g18350
Vitvi05_01chr04g18420
Vitvi05_01chr04g18450
Vitvi05_01chr04g18470
Vitvi05_01chr04g18490
Vitvi05_01chr04g18550
Vitvi05_01chr04g18570
Vitvi05_01chr04g18590
Vitvi05_01chr04g18610
Vitvi05_01chr04g18840
Vitvi05_01chr04g18960
Vitvi05_01chr04g18970
Vitvi05_01chr04g18990
Vitvi05_01chr04g19000
Vitvi05_01chr04g19180
Vitvi05_01chr04g19190
Vitvi05_01chr04g19210
Vitvi05_01chr04g19240
Vitvi05_01chr04g19260
Vitvi05_01chr04g19280
Vitvi05_01chr04g19300
Vitvi05_01chr04g19310
Vitvi05_01chr04g19390
Vitvi05_01chr04g19480
Vitvi05_01chr04g19540
Vitvi05_01chr04g19620
Vitvi05_01chr04g19700
Vitvi05_01chr04g19720
Vitvi05_01chr04g19820
Vitvi05_01chr04g19840
Vitvi05_01chr04g19850
Vitvi05_01chr04g19870
Vitvi05_01chr04g19910
Vitvi05_01chr04g19960
Vitvi05_01chr04g19980
Vitvi05_01chr04g20010
Vitvi05_01chr04g20090
Vitvi05_01chr04g20120
Vitvi05_01chr04g20140
Vitvi05_01chr04g20320
Vitvi05_01chr04g20440
Vitvi05_01chr04g20460
Vitvi05_01chr04g20620
Vitvi05_01chr04g20640
Vitvi05_01chr04g20690
Vitvi05_01chr04g20740
Vitvi05_01chr04g20790
Vitvi05_01chr04g20840
Vitvi05_01chr04g20890
Vitvi05_01chr04g20900
Vitvi05_01chr04g20920
Vitvi05_01chr04g20940
Vitvi05_01chr04g21000
Vitvi05_01chr04g21050
Vitvi05_01chr04g21090
Vitvi05_01chr04g21100
Vitvi05_01chr04g21110
Vitvi05_01chr04g21130
Vitvi05_01chr04g21160
Vitvi05_01chr04g21170
Vitvi05_01chr04g21220
Vitvi05_01chr04g21260
Vitvi05_01chr04g21270
Vitvi05_01chr04g21330
Vitvi05_01chr04g21400
Vitvi05_01chr04g21500
Vitvi05_01chr04g21520
Vitvi05_01chr04g21600
Vitvi05_01chr04g22120
Vitvi05_01chr04g22160
Vitvi05_01chr04g22180
Vitvi05_01chr04g22190
Vitvi05_01chr04g22200
Vitvi05_01chr04g22270
Vitvi05_01chr04g22300
Vitvi05_01chr04g22370
Vitvi05_01chr04g22380
Vitvi05_01chr04g22470
Vitvi05_01chr04g22490
Vitvi05_01chr04g22500
Vitvi05_01chr04g22540
Vitvi05_01chr04g22570
Vitvi05_01chr04g22630
Vitvi05_01chr04g22650
Vitvi05_01chr04g22890
Vitvi05_01chr04g22920
Vitvi05_01chr04g22940
Vitvi05_01chr04g22960
Vitvi05_01chr04g22970
Vitvi05_01chr04g22990
Vitvi05_01chr04g23890
Vitvi05_01chr04g23990
Vitvi05_01chr04g24010
Vitvi05_01chr04g24070
Vitvi05_01chr04g24130
Vitvi05_01chr04g24140
Vitvi05_01chr04g24180
Vitvi05_01chr04g24290
Vitvi05_01chr04g24330
Vitvi05_01chr04g24510
Vitvi05_01chr04g24590
Vitvi05_01chr04g24740
Vitvi05_01chr04g24830
Vitvi05_01chr04g24850
Vitvi05_01chr04g24920
Vitvi05_01chr04g24940
Vitvi05_01chr04g25080
Vitvi05_01chr04g25120
Vitvi05_01chr04g25130
Vitvi05_01chr04g25150
Vitvi05_01chr04g25190
Vitvi05_01chr04g25210
Vitvi05_01chr04g25270
Vitvi05_01chr04g25340
Vitvi05_01chr04g25430
Vitvi05_01chr04g25440
Vitvi05_01chr04g25450
Vitvi05_01chr05g00010
Vitvi05_01chr05g00060
Vitvi05_01chr05g00070
Vitvi05_01chr05g00080
Vitvi05_01chr05g00090
Vitvi05_01chr05g00130
Vitvi05_01chr05g00150
Vitvi05_01chr05g00290
Vitvi05_01chr05g00350
Vitvi05_01chr05g00360
Vitvi05_01chr05g00420
Vitvi05_01chr05g00450
Vitvi05_01chr05g00520
Vitvi05_01chr05g00530
Vitvi05_01chr05g00550
Vitvi05_01chr05g00620
Vitvi05_01chr05g00630
Vitvi05_01chr05g00690
Vitvi05_01chr05g00740
Vitvi05_01chr05g00770
Vitvi05_01chr05g00850
Vitvi05_01chr05g01020
Vitvi05_01chr05g01100
Vitvi05_01chr05g01120
Vitvi05_01chr05g01130
Vitvi05_01chr05g01140
Vitvi05_01chr05g01170
Vitvi05_01chr05g01260
Vitvi05_01chr05g01290
Vitvi05_01chr05g01420
Vitvi05_01chr05g01460
Vitvi05_01chr05g01470
Vitvi05_01chr05g01510
Vitvi05_01chr05g01540
Vitvi05_01chr05g01570
Vitvi05_01chr05g01640
Vitvi05_01chr05g01700
Vitvi05_01chr05g01720
Vitvi05_01chr05g01770
Vitvi05_01chr05g01850
Vitvi05_01chr05g01860
Vitvi05_01chr05g01880
Vitvi05_01chr05g01940
Vitvi05_01chr05g01950
Vitvi05_01chr05g01990
Vitvi05_01chr05g02010
Vitvi05_01chr05g02060
Vitvi05_01chr05g02150
Vitvi05_01chr05g02170
Vitvi05_01chr05g02230
Vitvi05_01chr05g02240
Vitvi05_01chr05g02250
Vitvi05_01chr05g02260
Vitvi05_01chr05g02350
Vitvi05_01chr05g02360
Vitvi05_01chr05g02390
Vitvi05_01chr05g02430
Vitvi05_01chr05g02440
Vitvi05_01chr05g02490
Vitvi05_01chr05g02500
Vitvi05_01chr05g02520
Vitvi05_01chr05g02540
Vitvi05_01chr05g02550
Vitvi05_01chr05g02580
Vitvi05_01chr05g03020
Vitvi05_01chr05g03450
Vitvi05_01chr05g03480
Vitvi05_01chr05g03490
Vitvi05_01chr05g03500
Vitvi05_01chr05g03610
Vitvi05_01chr05g03630
Vitvi05_01chr05g03640
Vitvi05_01chr05g03650
Vitvi05_01chr05g03690
Vitvi05_01chr05g03740
Vitvi05_01chr05g03760
Vitvi05_01chr05g03800
Vitvi05_01chr05g03810
Vitvi05_01chr05g03820
Vitvi05_01chr05g03860
Vitvi05_01chr05g03870
Vitvi05_01chr05g03880
Vitvi05_01chr05g03890
Vitvi05_01chr05g03910
Vitvi05_01chr05g03920
Vitvi05_01chr05g03930
Vitvi05_01chr05g03940
Vitvi05_01chr05g03970
Vitvi05_01chr05g04010
Vitvi05_01chr05g04040
Vitvi05_01chr05g04070
Vitvi05_01chr05g04080
Vitvi05_01chr05g04120
Vitvi05_01chr05g04330
Vitvi05_01chr05g04340
Vitvi05_01chr05g04360
Vitvi05_01chr05g04410
Vitvi05_01chr05g04450
Vitvi05_01chr05g04480
Vitvi05_01chr05g04510
Vitvi05_01chr05g04520
Vitvi05_01chr05g04530
Vitvi05_01chr05g04560
Vitvi05_01chr05g04610
Vitvi05_01chr05g04630
Vitvi05_01chr05g04690
Vitvi05_01chr05g04720
Vitvi05_01chr05g04740
Vitvi05_01chr05g04760
Vitvi05_01chr05g04770
Vitvi05_01chr05g04800
Vitvi05_01chr05g04820
Vitvi05_01chr05g04840
Vitvi05_01chr05g04850
Vitvi05_01chr05g04880
Vitvi05_01chr05g04890
Vitvi05_01chr05g04920
Vitvi05_01chr05g04930
Vitvi05_01chr05g04970
Vitvi05_01chr05g05060
Vitvi05_01chr05g05100
Vitvi05_01chr05g05160
Vitvi05_01chr05g05190
Vitvi05_01chr05g05230
Vitvi05_01chr05g05260
Vitvi05_01chr05g05280
Vitvi05_01chr05g05290
Vitvi05_01chr05g05310
Vitvi05_01chr05g05340
Vitvi05_01chr05g05410
Vitvi05_01chr05g05420
Vitvi05_01chr05g05470
Vitvi05_01chr05g05490
Vitvi05_01chr05g05510
Vitvi05_01chr05g05530
Vitvi05_01chr05g05570
Vitvi05_01chr05g05610
Vitvi05_01chr05g05630
Vitvi05_01chr05g05720
Vitvi05_01chr05g05750
Vitvi05_01chr05g05800
Vitvi05_01chr05g05860
Vitvi05_01chr05g05870
Vitvi05_01chr05g05910
Vitvi05_01chr05g06000
Vitvi05_01chr05g06030
Vitvi05_01chr05g06090
Vitvi05_01chr05g06100
Vitvi05_01chr05g06110
Vitvi05_01chr05g06130
Vitvi05_01chr05g06140
Vitvi05_01chr05g06190
Vitvi05_01chr05g06200
Vitvi05_01chr05g06220
Vitvi05_01chr05g06240
Vitvi05_01chr05g06250
Vitvi05_01chr05g06260
Vitvi05_01chr05g06290
Vitvi05_01chr05g06310
Vitvi05_01chr05g06340
Vitvi05_01chr05g06410
Vitvi05_01chr05g06420
Vitvi05_01chr05g06650
Vitvi05_01chr05g06710
Vitvi05_01chr05g06720
Vitvi05_01chr05g06730
Vitvi05_01chr05g06740
Vitvi05_01chr05g06750
Vitvi05_01chr05g06790
Vitvi05_01chr05g06810
Vitvi05_01chr05g06860
Vitvi05_01chr05g06890
Vitvi05_01chr05g06900
Vitvi05_01chr05g06920
Vitvi05_01chr05g06970
Vitvi05_01chr05g07000
Vitvi05_01chr05g07020
Vitvi05_01chr05g07040
Vitvi05_01chr05g07070
Vitvi05_01chr05g07120
Vitvi05_01chr05g07150
Vitvi05_01chr05g07170
Vitvi05_01chr05g07180
Vitvi05_01chr05g07530
Vitvi05_01chr05g07550
Vitvi05_01chr05g07580
Vitvi05_01chr05g07620
Vitvi05_01chr05g07670
Vitvi05_01chr05g07700
Vitvi05_01chr05g07830
Vitvi05_01chr05g07880
Vitvi05_01chr05g07930
Vitvi05_01chr05g08080
Vitvi05_01chr05g08110
Vitvi05_01chr05g08130
Vitvi05_01chr05g08340
Vitvi05_01chr05g08360
Vitvi05_01chr05g08390
Vitvi05_01chr05g08420
Vitvi05_01chr05g08440
Vitvi05_01chr05g08450
Vitvi05_01chr05g08500
Vitvi05_01chr05g08520
Vitvi05_01chr05g08590
Vitvi05_01chr05g08610
Vitvi05_01chr05g08630
Vitvi05_01chr05g08650
Vitvi05_01chr05g09010
Vitvi05_01chr05g09020
Vitvi05_01chr05g09090
Vitvi05_01chr05g09120
Vitvi05_01chr05g09130
Vitvi05_01chr05g09150
Vitvi05_01chr05g09210
Vitvi05_01chr05g09230
Vitvi05_01chr05g09250
Vitvi05_01chr05g09270
Vitvi05_01chr05g09280
Vitvi05_01chr05g09310
Vitvi05_01chr05g09420
Vitvi05_01chr05g09440
Vitvi05_01chr05g09550
Vitvi05_01chr05g09570
Vitvi05_01chr05g09620
Vitvi05_01chr05g09640
Vitvi05_01chr05g09710
Vitvi05_01chr05g10040
Vitvi05_01chr05g10070
Vitvi05_01chr05g10110
Vitvi05_01chr05g10150
Vitvi05_01chr05g10160
Vitvi05_01chr05g10190
Vitvi05_01chr05g10210
Vitvi05_01chr05g10680
Vitvi05_01chr05g10730
Vitvi05_01chr05g10740
Vitvi05_01chr05g10770
Vitvi05_01chr05g10890
Vitvi05_01chr05g10950
Vitvi05_01chr05g10970
Vitvi05_01chr05g10980
Vitvi05_01chr05g11190
Vitvi05_01chr05g11200
Vitvi05_01chr05g11270
Vitvi05_01chr05g11280
Vitvi05_01chr05g11310
Vitvi05_01chr05g11500
Vitvi05_01chr05g11520
Vitvi05_01chr05g11560
Vitvi05_01chr05g11570
Vitvi05_01chr05g11690
Vitvi05_01chr05g11720
Vitvi05_01chr05g11790
Vitvi05_01chr05g11820
Vitvi05_01chr05g11830
Vitvi05_01chr05g12050
Vitvi05_01chr05g12100
Vitvi05_01chr05g12150
Vitvi05_01chr05g12210
Vitvi05_01chr05g12220
Vitvi05_01chr05g12240
Vitvi05_01chr05g12270
Vitvi05_01chr05g12530
Vitvi05_01chr05g12550
Vitvi05_01chr05g12570
Vitvi05_01chr05g12750
Vitvi05_01chr05g12770
Vitvi05_01chr05g12840
Vitvi05_01chr05g12850
Vitvi05_01chr05g12900
Vitvi05_01chr05g13120
Vitvi05_01chr05g13490
Vitvi05_01chr05g13980
Vitvi05_01chr05g14010
Vitvi05_01chr05g14060
Vitvi05_01chr05g14070
Vitvi05_01chr05g14210
Vitvi05_01chr05g14290
Vitvi05_01chr05g14350
Vitvi05_01chr05g14370
Vitvi05_01chr05g14520
Vitvi05_01chr05g14620
Vitvi05_01chr05g14740
Vitvi05_01chr05g14810
Vitvi05_01chr05g15550
Vitvi05_01chr05g15640
Vitvi05_01chr05g15860
Vitvi05_01chr05g15930
Vitvi05_01chr05g15990
Vitvi05_01chr05g16050
Vitvi05_01chr05g16070
Vitvi05_01chr05g16270
Vitvi05_01chr05g16290
Vitvi05_01chr05g16310
Vitvi05_01chr05g16360
Vitvi05_01chr05g16590
Vitvi05_01chr05g16600
Vitvi05_01chr05g16670
Vitvi05_01chr05g16710
Vitvi05_01chr05g16770
Vitvi05_01chr05g16880
Vitvi05_01chr05g17180
Vitvi05_01chr05g17190
Vitvi05_01chr05g17990
Vitvi05_01chr05g18000
Vitvi05_01chr05g18280
Vitvi05_01chr05g18310
Vitvi05_01chr05g18390
Vitvi05_01chr05g18440
Vitvi05_01chr05g18480
Vitvi05_01chr05g19050
Vitvi05_01chr05g19230
Vitvi05_01chr05g19320
Vitvi05_01chr05g19340
Vitvi05_01chr05g19350
Vitvi05_01chr05g19400
Vitvi05_01chr05g19940
Vitvi05_01chr05g19990
Vitvi05_01chr05g20100
Vitvi05_01chr05g20120
Vitvi05_01chr05g20160
Vitvi05_01chr05g20170
Vitvi05_01chr05g20200
Vitvi05_01chr05g20240
Vitvi05_01chr05g20290
Vitvi05_01chr05g20380
Vitvi05_01chr05g20390
Vitvi05_01chr05g20400
Vitvi05_01chr05g20450
Vitvi05_01chr05g20550
Vitvi05_01chr05g20650
Vitvi05_01chr05g20680
Vitvi05_01chr05g20790
Vitvi05_01chr05g20800
Vitvi05_01chr05g20940
Vitvi05_01chr05g20950
Vitvi05_01chr05g21280
Vitvi05_01chr05g21300
Vitvi05_01chr05g21430
Vitvi05_01chr05g21480
Vitvi05_01chr05g21540
Vitvi05_01chr05g21660
Vitvi05_01chr05g21690
Vitvi05_01chr05g21700
Vitvi05_01chr05g22420
Vitvi05_01chr05g22440
Vitvi05_01chr05g22480
Vitvi05_01chr05g22490
Vitvi05_01chr05g22540
Vitvi05_01chr05g22640
Vitvi05_01chr05g22690
Vitvi05_01chr05g22700
Vitvi05_01chr05g22740
Vitvi05_01chr05g22750
Vitvi05_01chr05g22820
Vitvi05_01chr05g22910
Vitvi05_01chr05g22920
Vitvi05_01chr05g23100
Vitvi05_01chr05g23120
Vitvi05_01chr05g23340
Vitvi05_01chr05g23360
Vitvi05_01chr05g24220
Vitvi05_01chr05g24240
Vitvi05_01chr05g24270
Vitvi05_01chr05g24290
Vitvi05_01chr05g24310
Vitvi05_01chr05g24320
Vitvi05_01chr05g24330
Vitvi05_01chr05g24340
Vitvi05_01chr05g24350
Vitvi05_01chr05g24630
Vitvi05_01chr05g24650
Vitvi05_01chr05g24670
Vitvi05_01chr05g24680
Vitvi05_01chr05g24860
Vitvi05_01chr05g25110
Vitvi05_01chr05g25190
Vitvi05_01chr05g25230
Vitvi05_01chr05g25280
Vitvi05_01chr05g25640
Vitvi05_01chr05g25680
Vitvi05_01chr05g25690
Vitvi05_01chr05g25750
Vitvi05_01chr05g25780
Vitvi05_01chr05g25830
Vitvi05_01chr05g25870
Vitvi05_01chr05g25940
Vitvi05_01chr05g26040
Vitvi05_01chr05g26090
Vitvi05_01chr05g26100
Vitvi05_01chr05g26190
Vitvi05_01chr05g26230
Vitvi05_01chr05g26380
Vitvi05_01chr05g26510
Vitvi05_01chr05g26520
Vitvi05_01chr05g26540
Vitvi05_01chr05g26600
Vitvi05_01chr05g26620
Vitvi05_01chr05g26640
Vitvi05_01chr05g26690
Vitvi05_01chr05g26710
Vitvi05_01chr06g00180
Vitvi05_01chr06g00220
Vitvi05_01chr06g00250
Vitvi05_01chr06g00280
Vitvi05_01chr06g00330
Vitvi05_01chr06g00350
Vitvi05_01chr06g00400
Vitvi05_01chr06g00420
Vitvi05_01chr06g00760
Vitvi05_01chr06g00800
Vitvi05_01chr06g00810
Vitvi05_01chr06g00820
Vitvi05_01chr06g00830
Vitvi05_01chr06g00990
Vitvi05_01chr06g01100
Vitvi05_01chr06g01110
Vitvi05_01chr06g01170
Vitvi05_01chr06g01300
Vitvi05_01chr06g01310
Vitvi05_01chr06g01340
Vitvi05_01chr06g01370
Vitvi05_01chr06g01400
Vitvi05_01chr06g01420
Vitvi05_01chr06g01440
Vitvi05_01chr06g01510
Vitvi05_01chr06g01530
Vitvi05_01chr06g01590
Vitvi05_01chr06g01690
Vitvi05_01chr06g01720
Vitvi05_01chr06g01730
Vitvi05_01chr06g01770
Vitvi05_01chr06g01790
Vitvi05_01chr06g01820
Vitvi05_01chr06g01860
Vitvi05_01chr06g02020
Vitvi05_01chr06g02050
Vitvi05_01chr06g02100
Vitvi05_01chr06g02110
Vitvi05_01chr06g02150
Vitvi05_01chr06g02260
Vitvi05_01chr06g02430
Vitvi05_01chr06g02450
Vitvi05_01chr06g02660
Vitvi05_01chr06g02690
Vitvi05_01chr06g02720
Vitvi05_01chr06g02750
Vitvi05_01chr06g02800
Vitvi05_01chr06g02830
Vitvi05_01chr06g02860
Vitvi05_01chr06g02890
Vitvi05_01chr06g02920
Vitvi05_01chr06g02950
Vitvi05_01chr06g03130
Vitvi05_01chr06g03140
Vitvi05_01chr06g03160
Vitvi05_01chr06g03170
Vitvi05_01chr06g03290
Vitvi05_01chr06g03330
Vitvi05_01chr06g03370
Vitvi05_01chr06g03420
Vitvi05_01chr06g03500
Vitvi05_01chr06g03680
Vitvi05_01chr06g03690
Vitvi05_01chr06g03700
Vitvi05_01chr06g03710
Vitvi05_01chr06g03720
Vitvi05_01chr06g03760
Vitvi05_01chr06g03780
Vitvi05_01chr06g03820
Vitvi05_01chr06g03960
Vitvi05_01chr06g04040
Vitvi05_01chr06g04080
Vitvi05_01chr06g04090
Vitvi05_01chr06g04100
Vitvi05_01chr06g04170
Vitvi05_01chr06g04190
Vitvi05_01chr06g04200
Vitvi05_01chr06g04230
Vitvi05_01chr06g04270
Vitvi05_01chr06g04310
Vitvi05_01chr06g04320
Vitvi05_01chr06g04330
Vitvi05_01chr06g04370
Vitvi05_01chr06g04380
Vitvi05_01chr06g04390
Vitvi05_01chr06g04450
Vitvi05_01chr06g04460
Vitvi05_01chr06g04490
Vitvi05_01chr06g04510
Vitvi05_01chr06g04540
Vitvi05_01chr06g04550
Vitvi05_01chr06g04560
Vitvi05_01chr06g04590
Vitvi05_01chr06g04610
Vitvi05_01chr06g04620
Vitvi05_01chr06g04640
[truncated: 5,213 more rows]

## Sheet: Group2_CH
Vitvi05_01chr01g01370
Vitvi05_01chr01g01610
Vitvi05_01chr01g02810
Vitvi05_01chr01g03750
Vitvi05_01chr01g04120
Vitvi05_01chr01g04180
Vitvi05_01chr01g04750
Vitvi05_01chr01g05170
Vitvi05_01chr01g05700
Vitvi05_01chr01g07260
Vitvi05_01chr01g07750
Vitvi05_01chr01g08380
Vitvi05_01chr01g08580
Vitvi05_01chr01g09640
Vitvi05_01chr01g09920
Vitvi05_01chr01g10720
Vitvi05_01chr01g10730
Vitvi05_01chr01g11030
Vitvi05_01chr01g11120
Vitvi05_01chr01g11150
Vitvi05_01chr01g11860
Vitvi05_01chr01g12100
Vitvi05_01chr01g12970
Vitvi05_01chr01g13190
Vitvi05_01chr01g13950
Vitvi05_01chr01g14060
Vitvi05_01chr01g17970
Vitvi05_01chr01g20950
Vitvi05_01chr01g21070
Vitvi05_01chr01g22990
Vitvi05_01chr01g23060
Vitvi05_01chr01g24430
Vitvi05_01chr01g24630
Vitvi05_01chr02g00750
Vitvi05_01chr02g01470
Vitvi05_01chr02g01560
Vitvi05_01chr02g02000
Vitvi05_01chr02g02820
Vitvi05_01chr02g03330
Vitvi05_01chr02g03840
Vitvi05_01chr02g04240
Vitvi05_01chr02g04310
Vitvi05_01chr02g05290
Vitvi05_01chr02g06550
Vitvi05_01chr02g06570
Vitvi05_01chr02g07510
Vitvi05_01chr02g08630
Vitvi05_01chr02g10020
Vitvi05_01chr02g10040
Vitvi05_01chr02g10360
Vitvi05_01chr02g11360
Vitvi05_01chr02g11750
Vitvi05_01chr02g11860
Vitvi05_01chr02g12130
Vitvi05_01chr02g12990
Vitvi05_01chr02g17510
Vitvi05_01chr02g19170
Vitvi05_01chr03g00500
Vitvi05_01chr03g01350
Vitvi05_01chr03g03530
Vitvi05_01chr03g03800
Vitvi05_01chr03g04410
Vitvi05_01chr03g04550
Vitvi05_01chr03g04580
Vitvi05_01chr03g04890
Vitvi05_01chr03g05280
Vitvi05_01chr03g05450
Vitvi05_01chr03g07010
Vitvi05_01chr03g07380
Vitvi05_01chr03g07950
Vitvi05_01chr03g08190
Vitvi05_01chr03g08490
Vitvi05_01chr03g08580
Vitvi05_01chr03g11490
Vitvi05_01chr03g12060
Vitvi05_01chr03g12480
Vitvi05_01chr03g17080
Vitvi05_01chr03g18170
Vitvi05_01chr03g18810
Vitvi05_01chr03g19690
Vitvi05_01chr03g19780
Vitvi05_01chr04g00120
Vitvi05_01chr04g00560
Vitvi05_01chr04g01850
Vitvi05_01chr04g02260
Vitvi05_01chr04g02360
Vitvi05_01chr04g02780
Vitvi05_01chr04g03540
Vitvi05_01chr04g05090
Vitvi05_01chr04g05350
Vitvi05_01chr04g10670
Vitvi05_01chr04g12450
Vitvi05_01chr04g14460
Vitvi05_01chr04g17060
Vitvi05_01chr04g17670
Vitvi05_01chr04g18130
Vitvi05_01chr04g19030
Vitvi05_01chr04g19690
Vitvi05_01chr04g19740
Vitvi05_01chr04g19930
Vitvi05_01chr04g20200
Vitvi05_01chr04g20570
Vitvi05_01chr04g22170
Vitvi05_01chr04g24030
Vitvi05_01chr04g24040
Vitvi05_01chr04g24050
Vitvi05_01chr04g24060
Vitvi05_01chr04g24110
Vitvi05_01chr04g24260
Vitvi05_01chr04g24350
Vitvi05_01chr04g25050
Vitvi05_01chr04g25200
Vitvi05_01chr04g25250
Vitvi05_01chr05g00650
Vitvi05_01chr05g00980
Vitvi05_01chr05g01000
Vitvi05_01chr05g01110
Vitvi05_01chr05g01520
Vitvi05_01chr05g01580
Vitvi05_01chr05g03660
Vitvi05_01chr05g05440
Vitvi05_01chr05g06640
Vitvi05_01chr05g07010
Vitvi05_01chr05g07090
Vitvi05_01chr05g07490
Vitvi05_01chr05g07520
Vitvi05_01chr05g08540
Vitvi05_01chr05g09160
Vitvi05_01chr05g09760
Vitvi05_01chr05g10030
Vitvi05_01chr05g10580
Vitvi05_01chr05g10840
Vitvi05_01chr05g11030
Vitvi05_01chr05g11060
Vitvi05_01chr05g11420
Vitvi05_01chr05g11840
Vitvi05_01chr05g14650
Vitvi05_01chr05g15670
Vitvi05_01chr05g16650
Vitvi05_01chr05g19240
Vitvi05_01chr05g19430
Vitvi05_01chr05g20270
Vitvi05_01chr05g21020
Vitvi05_01chr05g21460
Vitvi05_01chr05g23320
Vitvi05_01chr05g25080
Vitvi05_01chr05g25370
Vitvi05_01chr05g26280
Vitvi05_01chr06g00880
Vitvi05_01chr06g04780
Vitvi05_01chr06g05380
Vitvi05_01chr06g06850
Vitvi05_01chr06g07000
Vitvi05_01chr06g07010
Vitvi05_01chr06g07170
Vitvi05_01chr06g09230
Vitvi05_01chr06g09730
Vitvi05_01chr06g09740
Vitvi05_01chr06g10900
Vitvi05_01chr06g11220
Vitvi05_01chr06g11390
Vitvi05_01chr06g11840
Vitvi05_01chr06g13510
Vitvi05_01chr06g16010
Vitvi05_01chr06g18550
Vitvi05_01chr06g19270
Vitvi05_01chr06g19320
Vitvi05_01chr06g19740
Vitvi05_01chr06g20350
Vitvi05_01chr07g01190
Vitvi05_01chr07g02370
Vitvi05_01chr07g02570
Vitvi05_01chr07g02620
Vitvi05_01chr07g02730
Vitvi05_01chr07g03480
Vitvi05_01chr07g04360
Vitvi05_01chr07g04900
Vitvi05_01chr07g04930
Vitvi05_01chr07g05010
Vitvi05_01chr07g05050
Vitvi05_01chr07g05480
Vitvi05_01chr07g05590
Vitvi05_01chr07g05680
Vitvi05_01chr07g05710
Vitvi05_01chr07g06430
Vitvi05_01chr07g07240
Vitvi05_01chr07g07250
Vitvi05_01chr07g09050
Vitvi05_01chr07g21150
Vitvi05_01chr07g23460
Vitvi05_01chr07g25110
Vitvi05_01chr07g25610
Vitvi05_01chr07g26390
Vitvi05_01chr07g26470
Vitvi05_01chr07g26940
Vitvi05_01chr07g27300
Vitvi05_01chr07g27450
Vitvi05_01chr07g28310
Vitvi05_01chr07g29150
Vitvi05_01chr07g29550
Vitvi05_01chr07g30560
Vitvi05_01chr07g31040
Vitvi05_01chr07g31810
Vitvi05_01chr08g00350
Vitvi05_01chr08g00720
Vitvi05_01chr08g01830
Vitvi05_01chr08g02270
Vitvi05_01chr08g02500
Vitvi05_01chr08g02820
Vitvi05_01chr08g03100
Vitvi05_01chr08g03350
Vitvi05_01chr08g05490
Vitvi05_01chr08g06180
Vitvi05_01chr08g07510
Vitvi05_01chr08g07960
Vitvi05_01chr08g08030
Vitvi05_01chr08g08070
Vitvi05_01chr08g08350
Vitvi05_01chr08g09120
Vitvi05_01chr08g09190
Vitvi05_01chr08g09210
Vitvi05_01chr08g09630
Vitvi05_01chr08g10090
Vitvi05_01chr08g10380
Vitvi05_01chr08g10910
Vitvi05_01chr08g11320
Vitvi05_01chr08g11630
Vitvi05_01chr08g12490
Vitvi05_01chr08g13160
Vitvi05_01chr08g15030
Vitvi05_01chr08g16400
Vitvi05_01chr08g16740
Vitvi05_01chr08g17850
Vitvi05_01chr08g18070
Vitvi05_01chr08g18230
Vitvi05_01chr08g18650
Vitvi05_01chr08g18660
Vitvi05_01chr08g18820
Vitvi05_01chr08g20820
Vitvi05_01chr08g22500
Vitvi05_01chr08g22630
Vitvi05_01chr08g22850
Vitvi05_01chr08g23110
Vitvi05_01chr08g23780
Vitvi05_01chr08g23870
Vitvi05_01chr08g23880
Vitvi05_01chr08g24470
Vitvi05_01chr09g00300
Vitvi05_01chr09g01140
Vitvi05_01chr09g01220
Vitvi05_01chr09g01920
Vitvi05_01chr09g02070
Vitvi05_01chr09g02580
Vitvi05_01chr09g03870
Vitvi05_01chr09g03910
Vitvi05_01chr09g04570
Vitvi05_01chr09g05410
Vitvi05_01chr09g05430
Vitvi05_01chr09g06080
Vitvi05_01chr09g06690
Vitvi05_01chr09g08430
Vitvi05_01chr09g08650
Vitvi05_01chr09g12710
Vitvi05_01chr09g14500
Vitvi05_01chr09g17420
Vitvi05_01chr09g21930
Vitvi05_01chr10g01000
Vitvi05_01chr10g01010
Vitvi05_01chr10g05570
Vitvi05_01chr10g06810
Vitvi05_01chr10g07730
Vitvi05_01chr10g07970
Vitvi05_01chr10g08760
Vitvi05_01chr10g09070
Vitvi05_01chr10g09140
Vitvi05_01chr10g09990
Vitvi05_01chr10g10890
Vitvi05_01chr10g11010
Vitvi05_01chr10g11390
Vitvi05_01chr10g11400
Vitvi05_01chr10g13450
Vitvi05_01chr10g14360
Vitvi05_01chr10g14700
Vitvi05_01chr10g15830
Vitvi05_01chr10g17390
Vitvi05_01chr10g18460
Vitvi05_01chr10g23050
Vitvi05_01chr10g26570
Vitvi05_01chr11g00510
Vitvi05_01chr11g01280
Vitvi05_01chr11g01570
Vitvi05_01chr11g02760
Vitvi05_01chr11g03250
Vitvi05_01chr11g03440
Vitvi05_01chr11g03830
Vitvi05_01chr11g04410
Vitvi05_01chr11g05430
Vitvi05_01chr11g06030
Vitvi05_01chr11g06700
Vitvi05_01chr11g06860
Vitvi05_01chr11g06980
Vitvi05_01chr11g07450
Vitvi05_01chr11g07830
Vitvi05_01chr11g08320
Vitvi05_01chr11g08540
Vitvi05_01chr11g08550
Vitvi05_01chr11g09990
Vitvi05_01chr11g10100
Vitvi05_01chr11g10180
Vitvi05_01chr11g10310
Vitvi05_01chr11g10530
Vitvi05_01chr11g11230
Vitvi05_01chr11g12900
Vitvi05_01chr11g17860
Vitvi05_01chr11g18210
Vitvi05_01chr11g18360
Vitvi05_01chr11g18400
Vitvi05_01chr11g18430
Vitvi05_01chr11g18520
Vitvi05_01chr12g00190
Vitvi05_01chr12g01440
Vitvi05_01chr12g04070
Vitvi05_01chr12g05370
Vitvi05_01chr12g05850
Vitvi05_01chr12g05920
Vitvi05_01chr12g06230
Vitvi05_01chr12g09970
Vitvi05_01chr12g09980
Vitvi05_01chr12g09990
Vitvi05_01chr12g10000
Vitvi05_01chr12g10010
Vitvi05_01chr12g10020
Vitvi05_01chr12g10940
Vitvi05_01chr12g11690
Vitvi05_01chr12g11760
Vitvi05_01chr12g13780
Vitvi05_01chr12g19730
Vitvi05_01chr12g20510
Vitvi05_01chr12g23430
Vitvi05_01chr13g00190
Vitvi05_01chr13g00390
Vitvi05_01chr13g00730
Vitvi05_01chr13g01180
Vitvi05_01chr13g01690
Vitvi05_01chr13g01840
Vitvi05_01chr13g02470
Vitvi05_01chr13g02980
Vitvi05_01chr13g03700
Vitvi05_01chr13g04340
Vitvi05_01chr13g05070
Vitvi05_01chr13g05320
Vitvi05_01chr13g06220
Vitvi05_01chr13g06290
Vitvi05_01chr13g07720
Vitvi05_01chr13g08290
Vitvi05_01chr13g09620
Vitvi05_01chr13g11180
Vitvi05_01chr13g15290
Vitvi05_01chr13g16280
Vitvi05_01chr13g18020
Vitvi05_01chr13g20530
Vitvi05_01chr13g24760
Vitvi05_01chr13g25930
Vitvi05_01chr13g26860
Vitvi05_01chr13g26890
Vitvi05_01chr13g28300
Vitvi05_01chr14g00550
Vitvi05_01chr14g01580
Vitvi05_01chr14g01600
Vitvi05_01chr14g01610
Vitvi05_01chr14g02670
Vitvi05_01chr14g06610
Vitvi05_01chr14g07190
Vitvi05_01chr14g11280
Vitvi05_01chr14g11310
Vitvi05_01chr14g11450
Vitvi05_01chr14g12630
Vitvi05_01chr14g13250
Vitvi05_01chr14g16460
Vitvi05_01chr14g17580
Vitvi05_01chr14g17710
Vitvi05_01chr14g17790
Vitvi05_01chr14g18410
Vitvi05_01chr14g19890
Vitvi05_01chr14g20320
Vitvi05_01chr14g21460
Vitvi05_01chr14g22190
Vitvi05_01chr14g22370
Vitvi05_01chr14g22420
Vitvi05_01chr14g22520
Vitvi05_01chr14g22990
Vitvi05_01chr14g23510
Vitvi05_01chr14g24360
Vitvi05_01chr14g24440
Vitvi05_01chr14g24460
Vitvi05_01chr14g24570
Vitvi05_01chr14g26160
Vitvi05_01chr14g26440
Vitvi05_01chr14g26510
Vitvi05_01chr14g26610
Vitvi05_01chr14g27180
Vitvi05_01chr14g28550
Vitvi05_01chr14g28610
Vitvi05_01chr14g29050
Vitvi05_01chr14g29070
Vitvi05_01chr14g29930
Vitvi05_01chr14g30330
Vitvi05_01chr15g04130
Vitvi05_01chr15g05610
Vitvi05_01chr15g07930
Vitvi05_01chr15g10540
Vitvi05_01chr15g16490
Vitvi05_01chr15g17500
Vitvi05_01chr15g17860
Vitvi05_01chr15g18130
Vitvi05_01chr15g18240
Vitvi05_01chr15g18810
Vitvi05_01chr15g19050
Vitvi05_01chr15g19940
Vitvi05_01chr16g01090
Vitvi05_01chr16g08500
Vitvi05_01chr16g09240
Vitvi05_01chr16g11760
Vitvi05_01chr16g13680
Vitvi05_01chr16g14020
Vitvi05_01chr16g14030
Vitvi05_01chr16g14370
Vitvi05_01chr16g16180
Vitvi05_01chr16g16470
Vitvi05_01chr16g16480
Vitvi05_01chr16g16820
Vitvi05_01chr16g18100
Vitvi05_01chr16g20140
Vitvi05_01chr16g20200
Vitvi05_01chr16g20890
Vitvi05_01chr17g00310
Vitvi05_01chr17g00670
Vitvi05_01chr17g01790
Vitvi05_01chr17g02070
Vitvi05_01chr17g02530
Vitvi05_01chr17g06920
Vitvi05_01chr17g07230
Vitvi05_01chr17g07810
Vitvi05_01chr17g09120
Vitvi05_01chr17g11790
Vitvi05_01chr17g12030
Vitvi05_01chr17g12180
Vitvi05_01chr17g12230
Vitvi05_01chr17g13270
Vitvi05_01chr17g13460
Vitvi05_01chr17g14390
Vitvi05_01chr18g00210
Vitvi05_01chr18g00390
Vitvi05_01chr18g00420
Vitvi05_01chr18g00500
Vitvi05_01chr18g00520
Vitvi05_01chr18g01190
Vitvi05_01chr18g01320
Vitvi05_01chr18g01780
Vitvi05_01chr18g02370
Vitvi05_01chr18g02500
Vitvi05_01chr18g02550
Vitvi05_01chr18g03270
Vitvi05_01chr18g03320
Vitvi05_01chr18g03900
Vitvi05_01chr18g04530
Vitvi05_01chr18g04870
Vitvi05_01chr18g04970
Vitvi05_01chr18g05600
Vitvi05_01chr18g06320
Vitvi05_01chr18g06340
Vitvi05_01chr18g06680
Vitvi05_01chr18g07890
Vitvi05_01chr18g08140
Vitvi05_01chr18g08820
Vitvi05_01chr18g09290
Vitvi05_01chr18g09560
Vitvi05_01chr18g10110
Vitvi05_01chr18g10220
Vitvi05_01chr18g11000
Vitvi05_01chr18g11220
Vitvi05_01chr18g11720
Vitvi05_01chr18g12150
Vitvi05_01chr18g12660
Vitvi05_01chr18g12820
Vitvi05_01chr18g13270
Vitvi05_01chr18g14180
Vitvi05_01chr18g14660
Vitvi05_01chr18g15020
Vitvi05_01chr18g15040
Vitvi05_01chr18g16000
Vitvi05_01chr18g16410
Vitvi05_01chr18g16720
Vitvi05_01chr18g16900
Vitvi05_01chr18g18270
Vitvi05_01chr18g18300
Vitvi05_01chr18g21790
Vitvi05_01chr18g24180
Vitvi05_01chr18g24350
Vitvi05_01chr18g29950
Vitvi05_01chr18g31910
Vitvi05_01chr18g34350
Vitvi05_01chr18g35400
Vitvi05_01chr18g35730
Vitvi05_01chr19g01120
Vitvi05_01chr19g01660
Vitvi05_01chr19g01900
Vitvi05_01chr19g01920
Vitvi05_01chr19g01990
Vitvi05_01chr19g04360
Vitvi05_01chr19g04570
Vitvi05_01chr19g04680
Vitvi05_01chr19g04810
Vitvi05_01chr19g07550
Vitvi05_01chr19g08420
Vitvi05_01chr19g08850
Vitvi05_01chr19g09140
Vitvi05_01chr19g11860
Vitvi05_01chr19g12780
Vitvi05_01chr19g12880
Vitvi05_01chr19g16210
Vitvi05_01chr19g17380
Vitvi05_01chr19g17400

## Sheet: Group3_CH
Vitvi05_01chr01g01760
Vitvi05_01chr01g02170
Vitvi05_01chr01g02440
Vitvi05_01chr01g02600
Vitvi05_01chr01g02760
Vitvi05_01chr01g03430
Vitvi05_01chr01g04250
Vitvi05_01chr01g05490
Vitvi05_01chr01g05670
Vitvi05_01chr01g06880
Vitvi05_01chr01g06900
Vitvi05_01chr01g07540
Vitvi05_01chr01g08180
Vitvi05_01chr01g08500
Vitvi05_01chr01g08610
Vitvi05_01chr01g09970
Vitvi05_01chr01g11020
Vitvi05_01chr01g11440
Vitvi05_01chr01g11490
Vitvi05_01chr01g14050
Vitvi05_01chr01g14980
Vitvi05_01chr01g15100
Vitvi05_01chr01g15430
Vitvi05_01chr01g15490
Vitvi05_01chr01g15570
Vitvi05_01chr01g18070
Vitvi05_01chr01g18650
Vitvi05_01chr01g18810
Vitvi05_01chr01g21510
Vitvi05_01chr01g22440
Vitvi05_01chr01g22830
Vitvi05_01chr01g23910
Vitvi05_01chr01g24450
Vitvi05_01chr01g24720
Vitvi05_01chr01g24850
Vitvi05_01chr01g24940
Vitvi05_01chr01g24950
Vitvi05_01chr01g25050
Vitvi05_01chr02g00100
Vitvi05_01chr02g00320
Vitvi05_01chr02g02440
Vitvi05_01chr02g03210
Vitvi05_01chr02g03220
Vitvi05_01chr02g03830
Vitvi05_01chr02g03950
Vitvi05_01chr02g04330
Vitvi05_01chr02g05650
Vitvi05_01chr02g05870
Vitvi05_01chr02g06900
Vitvi05_01chr02g07020
Vitvi05_01chr02g07150
Vitvi05_01chr02g07520
Vitvi05_01chr02g07530
Vitvi05_01chr02g08030
Vitvi05_01chr02g08180
Vitvi05_01chr02g08190
Vitvi05_01chr02g08830
Vitvi05_01chr02g08900
Vitvi05_01chr02g09960
Vitvi05_01chr02g10750
Vitvi05_01chr02g15200
Vitvi05_01chr03g00240
Vitvi05_01chr03g00640
Vitvi05_01chr03g01650
Vitvi05_01chr03g01690
Vitvi05_01chr03g01700
Vitvi05_01chr03g01960
Vitvi05_01chr03g02040
Vitvi05_01chr03g02170
Vitvi05_01chr03g02280
Vitvi05_01chr03g02470
Vitvi05_01chr03g04750
Vitvi05_01chr03g04780
Vitvi05_01chr03g04850
Vitvi05_01chr03g04980
Vitvi05_01chr03g05090
Vitvi05_01chr03g05140
Vitvi05_01chr03g05510
Vitvi05_01chr03g05650
Vitvi05_01chr03g05710
Vitvi05_01chr03g05930
Vitvi05_01chr03g05940
Vitvi05_01chr03g06110
Vitvi05_01chr03g07690
Vitvi05_01chr03g08450
Vitvi05_01chr03g08500
Vitvi05_01chr03g08610
Vitvi05_01chr03g08660
Vitvi05_01chr03g08730
Vitvi05_01chr03g08750
Vitvi05_01chr03g08830
Vitvi05_01chr03g09550
Vitvi05_01chr03g11020
Vitvi05_01chr03g11210
Vitvi05_01chr03g12540
Vitvi05_01chr03g14700
Vitvi05_01chr03g18460
Vitvi05_01chr04g00930
Vitvi05_01chr04g01100
Vitvi05_01chr04g01330
Vitvi05_01chr04g01590
Vitvi05_01chr04g01610
Vitvi05_01chr04g02220
Vitvi05_01chr04g02550
Vitvi05_01chr04g02630
Vitvi05_01chr04g02670
Vitvi05_01chr04g04210
Vitvi05_01chr04g04360
Vitvi05_01chr04g04590
Vitvi05_01chr04g05970
Vitvi05_01chr04g06250
Vitvi05_01chr04g06420
Vitvi05_01chr04g07130
Vitvi05_01chr04g07540
Vitvi05_01chr04g07860
Vitvi05_01chr04g08640
Vitvi05_01chr04g09070
Vitvi05_01chr04g11510
Vitvi05_01chr04g12340
Vitvi05_01chr04g12430
Vitvi05_01chr04g14000
Vitvi05_01chr04g16150
Vitvi05_01chr04g16650
Vitvi05_01chr04g16990
Vitvi05_01chr04g17760
Vitvi05_01chr04g17900
Vitvi05_01chr04g17940
Vitvi05_01chr04g18030
Vitvi05_01chr04g20030
Vitvi05_01chr04g20240
Vitvi05_01chr04g20250
Vitvi05_01chr04g20590
Vitvi05_01chr04g20850
Vitvi05_01chr04g21150
Vitvi05_01chr04g22260
Vitvi05_01chr04g22430
Vitvi05_01chr04g23050
Vitvi05_01chr04g23470
Vitvi05_01chr04g24910
Vitvi05_01chr05g00400
Vitvi05_01chr05g00680
Vitvi05_01chr05g01480
Vitvi05_01chr05g01680
Vitvi05_01chr05g01840
Vitvi05_01chr05g02340
Vitvi05_01chr05g03470
Vitvi05_01chr05g03830
Vitvi05_01chr05g04400
Vitvi05_01chr05g04440
Vitvi05_01chr05g04570
Vitvi05_01chr05g05250
Vitvi05_01chr05g05540
Vitvi05_01chr05g05940
Vitvi05_01chr05g06470
Vitvi05_01chr05g06940
Vitvi05_01chr05g07110
Vitvi05_01chr05g07160
Vitvi05_01chr05g07590
Vitvi05_01chr05g08100
Vitvi05_01chr05g09140
Vitvi05_01chr05g09460
Vitvi05_01chr05g09470
Vitvi05_01chr05g11220
Vitvi05_01chr05g11370
Vitvi05_01chr05g11950
Vitvi05_01chr05g12080
Vitvi05_01chr05g12120
Vitvi05_01chr05g13810
Vitvi05_01chr05g15660
Vitvi05_01chr05g15870
Vitvi05_01chr05g16420
Vitvi05_01chr05g16450
Vitvi05_01chr05g18030
Vitvi05_01chr05g18200
Vitvi05_01chr05g20560
Vitvi05_01chr05g20760
Vitvi05_01chr05g21070
Vitvi05_01chr05g22940
Vitvi05_01chr05g25790
Vitvi05_01chr05g25850
Vitvi05_01chr05g26390
Vitvi05_01chr05g26560
Vitvi05_01chr05g26610
Vitvi05_01chr06g00440
Vitvi05_01chr06g00480
Vitvi05_01chr06g00680
Vitvi05_01chr06g00790
Vitvi05_01chr06g00850
Vitvi05_01chr06g00860
Vitvi05_01chr06g01700
Vitvi05_01chr06g01950
Vitvi05_01chr06g02410
Vitvi05_01chr06g03260
Vitvi05_01chr06g03510
Vitvi05_01chr06g04070
Vitvi05_01chr06g04430
Vitvi05_01chr06g04820
Vitvi05_01chr06g04890
Vitvi05_01chr06g05370
Vitvi05_01chr06g06350
Vitvi05_01chr06g06430
Vitvi05_01chr06g06470
Vitvi05_01chr06g06710
Vitvi05_01chr06g06810
Vitvi05_01chr06g06990
Vitvi05_01chr06g07740
Vitvi05_01chr06g08370
Vitvi05_01chr06g08620
Vitvi05_01chr06g08660
Vitvi05_01chr06g08670
Vitvi05_01chr06g09610
Vitvi05_01chr06g09870
Vitvi05_01chr06g09930
Vitvi05_01chr06g10220
Vitvi05_01chr06g10350
Vitvi05_01chr06g11750
Vitvi05_01chr06g11870
Vitvi05_01chr06g11900
Vitvi05_01chr06g11960
Vitvi05_01chr06g13870
Vitvi05_01chr06g14560
Vitvi05_01chr06g14620
Vitvi05_01chr06g15600
Vitvi05_01chr06g15730
Vitvi05_01chr06g16350
Vitvi05_01chr06g18820
Vitvi05_01chr06g19060
Vitvi05_01chr06g19770
Vitvi05_01chr06g20530
Vitvi05_01chr06g20540
Vitvi05_01chr06g20980
Vitvi05_01chr06g21570
Vitvi05_01chr06g22050
Vitvi05_01chr06g22850
Vitvi05_01chr07g00320
Vitvi05_01chr07g00330
Vitvi05_01chr07g01010
Vitvi05_01chr07g01750
Vitvi05_01chr07g02060
Vitvi05_01chr07g02490
Vitvi05_01chr07g04650
Vitvi05_01chr07g04910
Vitvi05_01chr07g04990
Vitvi05_01chr07g05250
Vitvi05_01chr07g05390
Vitvi05_01chr07g05580
Vitvi05_01chr07g05700
Vitvi05_01chr07g05890
Vitvi05_01chr07g07150
Vitvi05_01chr07g07330
Vitvi05_01chr07g07420
Vitvi05_01chr07g07460
Vitvi05_01chr07g07900
Vitvi05_01chr07g09060
Vitvi05_01chr07g09070
Vitvi05_01chr07g09440
Vitvi05_01chr07g10070
Vitvi05_01chr07g10280
Vitvi05_01chr07g10440
Vitvi05_01chr07g11850
Vitvi05_01chr07g11860
Vitvi05_01chr07g12570
Vitvi05_01chr07g13450
Vitvi05_01chr07g17080
Vitvi05_01chr07g17690
Vitvi05_01chr07g17700
Vitvi05_01chr07g18600
Vitvi05_01chr07g18870
Vitvi05_01chr07g19310
Vitvi05_01chr07g20390
Vitvi05_01chr07g21220
Vitvi05_01chr07g21470
Vitvi05_01chr07g22470
Vitvi05_01chr07g23400
Vitvi05_01chr07g23600
Vitvi05_01chr07g23630
Vitvi05_01chr07g23720
Vitvi05_01chr07g24310
Vitvi05_01chr07g24930
Vitvi05_01chr07g24970
Vitvi05_01chr07g25320
Vitvi05_01chr07g26210
Vitvi05_01chr07g26360
Vitvi05_01chr07g26480
Vitvi05_01chr07g26520
Vitvi05_01chr07g26800
Vitvi05_01chr07g26910
Vitvi05_01chr07g27600
Vitvi05_01chr07g27740
Vitvi05_01chr07g28410
Vitvi05_01chr07g28730
Vitvi05_01chr07g29020
Vitvi05_01chr07g29070
Vitvi05_01chr07g29200
Vitvi05_01chr07g29770
Vitvi05_01chr07g30090
Vitvi05_01chr07g30400
Vitvi05_01chr07g32110
Vitvi05_01chr07g32140
Vitvi05_01chr07g32190
Vitvi05_01chr07g32360
Vitvi05_01chr07g32680
Vitvi05_01chr08g00340
Vitvi05_01chr08g00950
Vitvi05_01chr08g02230
Vitvi05_01chr08g03760
Vitvi05_01chr08g05730
Vitvi05_01chr08g06110
Vitvi05_01chr08g06740
Vitvi05_01chr08g07040
Vitvi05_01chr08g07460
Vitvi05_01chr08g08250
Vitvi05_01chr08g08280
Vitvi05_01chr08g08420
Vitvi05_01chr08g08860
Vitvi05_01chr08g08990
Vitvi05_01chr08g09280
Vitvi05_01chr08g09760
Vitvi05_01chr08g10640
Vitvi05_01chr08g10940
Vitvi05_01chr08g10970
Vitvi05_01chr08g11140
Vitvi05_01chr08g11900
Vitvi05_01chr08g11970
Vitvi05_01chr08g11990
Vitvi05_01chr08g13030
Vitvi05_01chr08g13380
Vitvi05_01chr08g13530
Vitvi05_01chr08g13610
Vitvi05_01chr08g13760
Vitvi05_01chr08g15280
Vitvi05_01chr08g16090
Vitvi05_01chr08g16150
Vitvi05_01chr08g16660
Vitvi05_01chr08g17610
Vitvi05_01chr08g17960
Vitvi05_01chr08g18400
Vitvi05_01chr08g18410
Vitvi05_01chr08g18420
Vitvi05_01chr08g18700
Vitvi05_01chr08g19450
Vitvi05_01chr08g19860
Vitvi05_01chr08g21360
Vitvi05_01chr08g21380
Vitvi05_01chr08g21740
Vitvi05_01chr08g22250
Vitvi05_01chr08g22360
Vitvi05_01chr08g22570
Vitvi05_01chr08g22600
Vitvi05_01chr08g22610
Vitvi05_01chr08g22820
Vitvi05_01chr08g22860
Vitvi05_01chr08g23950
Vitvi05_01chr08g24430
Vitvi05_01chr08g24850
Vitvi05_01chr09g00100
Vitvi05_01chr09g00130
Vitvi05_01chr09g00440
Vitvi05_01chr09g00460
Vitvi05_01chr09g00590
Vitvi05_01chr09g01720
Vitvi05_01chr09g01930
Vitvi05_01chr09g02100
Vitvi05_01chr09g02480
Vitvi05_01chr09g02500
Vitvi05_01chr09g03010
Vitvi05_01chr09g03890
Vitvi05_01chr09g04140
Vitvi05_01chr09g04260
Vitvi05_01chr09g04500
Vitvi05_01chr09g04600
Vitvi05_01chr09g05050
Vitvi05_01chr09g05210
Vitvi05_01chr09g05330
Vitvi05_01chr09g05500
Vitvi05_01chr09g05690
Vitvi05_01chr09g06120
Vitvi05_01chr09g06850
Vitvi05_01chr09g08220
Vitvi05_01chr09g08320
Vitvi05_01chr09g08690
Vitvi05_01chr09g09300
Vitvi05_01chr09g10010
Vitvi05_01chr09g14310
Vitvi05_01chr09g14840
Vitvi05_01chr09g18740
Vitvi05_01chr09g20910
Vitvi05_01chr10g01650
Vitvi05_01chr10g01840
Vitvi05_01chr10g02130
Vitvi05_01chr10g02480
Vitvi05_01chr10g02840
Vitvi05_01chr10g03020
Vitvi05_01chr10g03310
Vitvi05_01chr10g04000
Vitvi05_01chr10g05420
Vitvi05_01chr10g05430
Vitvi05_01chr10g05520
Vitvi05_01chr10g07790
Vitvi05_01chr10g07800
Vitvi05_01chr10g08320
Vitvi05_01chr10g08520
Vitvi05_01chr10g08560
Vitvi05_01chr10g09250
Vitvi05_01chr10g10000
Vitvi05_01chr10g10550
Vitvi05_01chr10g10760
Vitvi05_01chr10g12630
Vitvi05_01chr10g12830
Vitvi05_01chr10g13070
Vitvi05_01chr10g13400
Vitvi05_01chr10g13430
Vitvi05_01chr10g13490
Vitvi05_01chr10g14560
Vitvi05_01chr10g14990
Vitvi05_01chr10g15430
Vitvi05_01chr10g15510
Vitvi05_01chr10g15860
Vitvi05_01chr10g16080
Vitvi05_01chr10g17170
Vitvi05_01chr10g21500
Vitvi05_01chr10g23930
Vitvi05_01chr11g00320
Vitvi05_01chr11g00720
Vitvi05_01chr11g01060
Vitvi05_01chr11g02330
Vitvi05_01chr11g03090
Vitvi05_01chr11g03130
Vitvi05_01chr11g04300
Vitvi05_01chr11g05030
Vitvi05_01chr11g05870
Vitvi05_01chr11g07300
Vitvi05_01chr11g08440
Vitvi05_01chr11g08530
Vitvi05_01chr11g08740
Vitvi05_01chr11g09910
Vitvi05_01chr11g10050
Vitvi05_01chr11g10160
Vitvi05_01chr11g10600
Vitvi05_01chr11g11480
Vitvi05_01chr11g15550
Vitvi05_01chr11g16060
Vitvi05_01chr11g16310
Vitvi05_01chr11g16740
Vitvi05_01chr11g16860
Vitvi05_01chr11g17720
Vitvi05_01chr11g17750
Vitvi05_01chr11g18020
Vitvi05_01chr12g00520
Vitvi05_01chr12g00990
Vitvi05_01chr12g01610
Vitvi05_01chr12g02530
Vitvi05_01chr12g03290
Vitvi05_01chr12g03690
Vitvi05_01chr12g04330
Vitvi05_01chr12g04630
Vitvi05_01chr12g06090
Vitvi05_01chr12g06250
Vitvi05_01chr12g06950
Vitvi05_01chr12g07260
Vitvi05_01chr12g09010
Vitvi05_01chr12g09100
Vitvi05_01chr12g09250
Vitvi05_01chr12g10890
Vitvi05_01chr12g12000
Vitvi05_01chr12g20360
Vitvi05_01chr12g21370
Vitvi05_01chr12g21420
Vitvi05_01chr12g21660
Vitvi05_01chr12g23360
Vitvi05_01chr13g00200
Vitvi05_01chr13g00330
Vitvi05_01chr13g00910
Vitvi05_01chr13g02070
Vitvi05_01chr13g02240
Vitvi05_01chr13g02330
Vitvi05_01chr13g02950
Vitvi05_01chr13g02970
Vitvi05_01chr13g03160
Vitvi05_01chr13g03260
Vitvi05_01chr13g03290
Vitvi05_01chr13g03680
Vitvi05_01chr13g03930
Vitvi05_01chr13g03950
Vitvi05_01chr13g04120
Vitvi05_01chr13g04330
Vitvi05_01chr13g04420
Vitvi05_01chr13g04620
Vitvi05_01chr13g05170
Vitvi05_01chr13g05490
Vitvi05_01chr13g05960
Vitvi05_01chr13g06650
Vitvi05_01chr13g07240
Vitvi05_01chr13g07620
Vitvi05_01chr13g07670
Vitvi05_01chr13g08130
Vitvi05_01chr13g14490
Vitvi05_01chr13g15180
Vitvi05_01chr13g15260
Vitvi05_01chr13g17860
Vitvi05_01chr13g18960
Vitvi05_01chr13g20750
Vitvi05_01chr13g24380
Vitvi05_01chr13g24710
Vitvi05_01chr13g25720
Vitvi05_01chr13g25920
Vitvi05_01chr13g26470
Vitvi05_01chr13g26480
Vitvi05_01chr13g26630
Vitvi05_01chr13g26910
Vitvi05_01chr13g27050
Vitvi05_01chr13g27130
Vitvi05_01chr13g27550
Vitvi05_01chr14g00150
Vitvi05_01chr14g00230
Vitvi05_01chr14g00690
Vitvi05_01chr14g00750
Vitvi05_01chr14g00860
Vitvi05_01chr14g01080
Vitvi05_01chr14g01400
Vitvi05_01chr14g01590
Vitvi05_01chr14g01700
Vitvi05_01chr14g01930
Vitvi05_01chr14g02220
Vitvi05_01chr14g02470
Vitvi05_01chr14g05830
Vitvi05_01chr14g05840
Vitvi05_01chr14g06680
Vitvi05_01chr14g07380
Vitvi05_01chr14g07630
Vitvi05_01chr14g08120
Vitvi05_01chr14g09160
Vitvi05_01chr14g13600
Vitvi05_01chr14g16010
Vitvi05_01chr14g17590
Vitvi05_01chr14g18320
Vitvi05_01chr14g19270
Vitvi05_01chr14g19900
Vitvi05_01chr14g21570
Vitvi05_01chr14g21850
Vitvi05_01chr14g21860
Vitvi05_01chr14g22810
Vitvi05_01chr14g24490
Vitvi05_01chr14g25290
Vitvi05_01chr14g26810
Vitvi05_01chr14g27240
Vitvi05_01chr14g28510
Vitvi05_01chr14g28990
Vitvi05_01chr14g29000
Vitvi05_01chr14g29020
Vitvi05_01chr14g29270
Vitvi05_01chr14g29370
Vitvi05_01chr14g29700
Vitvi05_01chr14g29750
Vitvi05_01chr14g30070
Vitvi05_01chr14g30380
Vitvi05_01chr15g00160
Vitvi05_01chr15g08510
Vitvi05_01chr15g08620
Vitvi05_01chr15g08730
Vitvi05_01chr15g08950
Vitvi05_01chr15g09210
Vitvi05_01chr15g09290
Vitvi05_01chr15g10750
Vitvi05_01chr15g11240
Vitvi05_01chr15g12500
Vitvi05_01chr15g12900
Vitvi05_01chr15g13070
Vitvi05_01chr15g14160
Vitvi05_01chr15g14310
Vitvi05_01chr15g14620
Vitvi05_01chr15g16610
Vitvi05_01chr15g17600
Vitvi05_01chr15g18470
Vitvi05_01chr15g18790
Vitvi05_01chr15g19130
Vitvi05_01chr15g19270
Vitvi05_01chr16g02300
Vitvi05_01chr16g02840
Vitvi05_01chr16g10390
Vitvi05_01chr16g11320
Vitvi05_01chr16g11330
Vitvi05_01chr16g11350
Vitvi05_01chr16g12270
Vitvi05_01chr16g12420
Vitvi05_01chr16g13390
Vitvi05_01chr16g13520
Vitvi05_01chr16g13630
Vitvi05_01chr16g13860
Vitvi05_01chr16g15420
Vitvi05_01chr16g15590
Vitvi05_01chr16g15720
Vitvi05_01chr16g16010
Vitvi05_01chr16g16070
Vitvi05_01chr16g16400
Vitvi05_01chr16g17710
Vitvi05_01chr16g20690
Vitvi05_01chr16g20770
Vitvi05_01chr16g20910
Vitvi05_01chr16g21310
Vitvi05_01chr16g21420
Vitvi05_01chr16g21880
Vitvi05_01chr16g22140
Vitvi05_01chr17g00020
Vitvi05_01chr17g00030
Vitvi05_01chr17g00500
Vitvi05_01chr17g00520
Vitvi05_01chr17g00570
Vitvi05_01chr17g01130
Vitvi05_01chr17g01760
Vitvi05_01chr17g01780
Vitvi05_01chr17g01930
Vitvi05_01chr17g01960
Vitvi05_01chr17g02380
Vitvi05_01chr17g03160
Vitvi05_01chr17g03280
Vitvi05_01chr17g03440
Vitvi05_01chr17g03480
Vitvi05_01chr17g03590
Vitvi05_01chr17g03640
Vitvi05_01chr17g03860
Vitvi05_01chr17g04220
Vitvi05_01chr17g04290
Vitvi05_01chr17g04650
Vitvi05_01chr17g04920
Vitvi05_01chr17g05170
Vitvi05_01chr17g07270
Vitvi05_01chr17g07870
Vitvi05_01chr17g08470
Vitvi05_01chr17g08550
Vitvi05_01chr17g09560
Vitvi05_01chr17g10170
Vitvi05_01chr17g10570
Vitvi05_01chr17g10670
Vitvi05_01chr17g10710
Vitvi05_01chr17g10740
Vitvi05_01chr17g11590
Vitvi05_01chr17g11980
Vitvi05_01chr17g12940
Vitvi05_01chr17g13260
Vitvi05_01chr17g14340
Vitvi05_01chr17g14580
Vitvi05_01chr17g15130
Vitvi05_01chr17g15670
Vitvi05_01chr17g16220
Vitvi05_01chr17g16990
Vitvi05_01chr17g17550
Vitvi05_01chr17g17700
Vitvi05_01chr18g00190
Vitvi05_01chr18g00870
Vitvi05_01chr18g01170
Vitvi05_01chr18g01850
Vitvi05_01chr18g01860
Vitvi05_01chr18g02190
Vitvi05_01chr18g02300
Vitvi05_01chr18g02480
Vitvi05_01chr18g02670
Vitvi05_01chr18g03920
Vitvi05_01chr18g05490
Vitvi05_01chr18g05530
Vitvi05_01chr18g05590
Vitvi05_01chr18g05770
Vitvi05_01chr18g05940
Vitvi05_01chr18g06400
Vitvi05_01chr18g06420
Vitvi05_01chr18g06460
Vitvi05_01chr18g07330
Vitvi05_01chr18g07370
Vitvi05_01chr18g07480
Vitvi05_01chr18g08610
Vitvi05_01chr18g08870
Vitvi05_01chr18g10380
Vitvi05_01chr18g11250
Vitvi05_01chr18g11420
Vitvi05_01chr18g13470
Vitvi05_01chr18g14710
Vitvi05_01chr18g14780
Vitvi05_01chr18g16760
Vitvi05_01chr18g16890
Vitvi05_01chr18g17080
Vitvi05_01chr18g18100
Vitvi05_01chr18g19110
Vitvi05_01chr18g19400
Vitvi05_01chr18g23300
Vitvi05_01chr18g24300
Vitvi05_01chr18g24370
Vitvi05_01chr18g24950
Vitvi05_01chr18g31980
Vitvi05_01chr18g32520
Vitvi05_01chr18g34140
Vitvi05_01chr19g00480
Vitvi05_01chr19g01390
Vitvi05_01chr19g01930
Vitvi05_01chr19g01960
Vitvi05_01chr19g02120
Vitvi05_01chr19g02160
Vitvi05_01chr19g03600
Vitvi05_01chr19g04390
Vitvi05_01chr19g06590
Vitvi05_01chr19g06880
Vitvi05_01chr19g07220
Vitvi05_01chr19g07460
Vitvi05_01chr19g07510
Vitvi05_01chr19g07590
Vitvi05_01chr19g08250
Vitvi05_01chr19g08470
Vitvi05_01chr19g09070
Vitvi05_01chr19g09300
Vitvi05_01chr19g09420
Vitvi05_01chr19g09630
Vitvi05_01chr19g09750
Vitvi05_01chr19g10640
Vitvi05_01chr19g10750
Vitvi05_01chr19g10950
Vitvi05_01chr19g11140
Vitvi05_01chr19g11430
Vitvi05_01chr19g11690
Vitvi05_01chr19g19370
Vitvi05_01chr19g19390
Vitvi05_01chr19g21910
Vitvi05_01chr19g22220
Vitvi05_01chr19g22620
Vitvi05_01chr19g22930

## Sheet: Group1_CS
Vitvi05_01chr00g07410
Vitvi05_01chr00g08010
Vitvi05_01chr00g08020
Vitvi05_01chr00g08030
Vitvi05_01chr01g00120
Vitvi05_01chr01g00360
Vitvi05_01chr01g00420
Vitvi05_01chr01g00450
Vitvi05_01chr01g00460
Vitvi05_01chr01g00500
Vitvi05_01chr01g00540
Vitvi05_01chr01g00560
Vitvi05_01chr01g00570
Vitvi05_01chr01g00590
Vitvi05_01chr01g00640
Vitvi05_01chr01g00650
Vitvi05_01chr01g00660
Vitvi05_01chr01g00710
Vitvi05_01chr01g00730
Vitvi05_01chr01g00740
Vitvi05_01chr01g00750
Vitvi05_01chr01g00790
Vitvi05_01chr01g00810
Vitvi05_01chr01g00830
Vitvi05_01chr01g00880
Vitvi05_01chr01g00900
Vitvi05_01chr01g00950
Vitvi05_01chr01g00960
Vitvi05_01chr01g01040
Vitvi05_01chr01g01080
Vitvi05_01chr01g01110
Vitvi05_01chr01g01240
Vitvi05_01chr01g01250
Vitvi05_01chr01g01260
Vitvi05_01chr01g01310
Vitvi05_01chr01g01440
Vitvi05_01chr01g01500
Vitvi05_01chr01g01510
Vitvi05_01chr01g01550
Vitvi05_01chr01g01620
Vitvi05_01chr01g01670
Vitvi05_01chr01g01700
Vitvi05_01chr01g01710
Vitvi05_01chr01g01720
Vitvi05_01chr01g01770
Vitvi05_01chr01g01780
Vitvi05_01chr01g01800
Vitvi05_01chr01g01920
Vitvi05_01chr01g01950
Vitvi05_01chr01g01970
Vitvi05_01chr01g02020
Vitvi05_01chr01g02060
Vitvi05_01chr01g02070
Vitvi05_01chr01g02100
Vitvi05_01chr01g02230
Vitvi05_01chr01g02300
Vitvi05_01chr01g02370
Vitvi05_01chr01g02410
Vitvi05_01chr01g02490
Vitvi05_01chr01g02500
Vitvi05_01chr01g02610
Vitvi05_01chr01g02620
Vitvi05_01chr01g02720
Vitvi05_01chr01g02820
Vitvi05_01chr01g02830
Vitvi05_01chr01g03020
Vitvi05_01chr01g03320
Vitvi05_01chr01g03460
Vitvi05_01chr01g03480
Vitvi05_01chr01g03630
Vitvi05_01chr01g03650
Vitvi05_01chr01g03670
Vitvi05_01chr01g03730
Vitvi05_01chr01g03740
Vitvi05_01chr01g03800
Vitvi05_01chr01g03940
Vitvi05_01chr01g04020
Vitvi05_01chr01g04110
Vitvi05_01chr01g04150
Vitvi05_01chr01g04240
Vitvi05_01chr01g04260
Vitvi05_01chr01g04290
Vitvi05_01chr01g04310
Vitvi05_01chr01g04380
Vitvi05_01chr01g04420
Vitvi05_01chr01g04700
Vitvi05_01chr01g04810
Vitvi05_01chr01g04890
Vitvi05_01chr01g05020
Vitvi05_01chr01g05050
Vitvi05_01chr01g05070
Vitvi05_01chr01g05100
Vitvi05_01chr01g05120
Vitvi05_01chr01g05130
Vitvi05_01chr01g05160
Vitvi05_01chr01g05270
Vitvi05_01chr01g05430
Vitvi05_01chr01g05500
Vitvi05_01chr01g05580
Vitvi05_01chr01g05790
Vitvi05_01chr01g05810
Vitvi05_01chr01g05890
Vitvi05_01chr01g05900
Vitvi05_01chr01g05980
Vitvi05_01chr01g06060
Vitvi05_01chr01g06110
Vitvi05_01chr01g06180
Vitvi05_01chr01g06230
Vitvi05_01chr01g06250
Vitvi05_01chr01g06270
Vitvi05_01chr01g06350
Vitvi05_01chr01g06370
Vitvi05_01chr01g06400
Vitvi05_01chr01g06450
Vitvi05_01chr01g06460
Vitvi05_01chr01g06480
Vitvi05_01chr01g06490
Vitvi05_01chr01g06500
Vitvi05_01chr01g06710
Vitvi05_01chr01g06720
Vitvi05_01chr01g06740
Vitvi05_01chr01g06800
Vitvi05_01chr01g06850
Vitvi05_01chr01g06920
Vitvi05_01chr01g07140
Vitvi05_01chr01g07270
Vitvi05_01chr01g07280
Vitvi05_01chr01g07310
Vitvi05_01chr01g07350
Vitvi05_01chr01g07360
Vitvi05_01chr01g07420
Vitvi05_01chr01g07480
Vitvi05_01chr01g07800
Vitvi05_01chr01g07820
Vitvi05_01chr01g07830
Vitvi05_01chr01g07880
Vitvi05_01chr01g07950
Vitvi05_01chr01g08090
Vitvi05_01chr01g08170
Vitvi05_01chr01g08200
Vitvi05_01chr01g08260
Vitvi05_01chr01g08270
Vitvi05_01chr01g08400
Vitvi05_01chr01g08410
Vitvi05_01chr01g08510
Vitvi05_01chr01g08780
Vitvi05_01chr01g08850
Vitvi05_01chr01g08950
Vitvi05_01chr01g08970
Vitvi05_01chr01g08980
Vitvi05_01chr01g08990
Vitvi05_01chr01g09080
Vitvi05_01chr01g09310
Vitvi05_01chr01g09470
Vitvi05_01chr01g09560
Vitvi05_01chr01g09570
Vitvi05_01chr01g09580
Vitvi05_01chr01g09590
Vitvi05_01chr01g09710
Vitvi05_01chr01g09720
Vitvi05_01chr01g09780
Vitvi05_01chr01g09900
Vitvi05_01chr01g09990
Vitvi05_01chr01g10010
Vitvi05_01chr01g10050
Vitvi05_01chr01g10110
Vitvi05_01chr01g10150
Vitvi05_01chr01g10340
Vitvi05_01chr01g10610
Vitvi05_01chr01g10680
Vitvi05_01chr01g10690
Vitvi05_01chr01g10700
Vitvi05_01chr01g10740
Vitvi05_01chr01g10880
Vitvi05_01chr01g10920
Vitvi05_01chr01g11200
Vitvi05_01chr01g11460
Vitvi05_01chr01g11470
Vitvi05_01chr01g11870
Vitvi05_01chr01g11880
Vitvi05_01chr01g11970
Vitvi05_01chr01g12040
Vitvi05_01chr01g12050
Vitvi05_01chr01g12060
Vitvi05_01chr01g12190
Vitvi05_01chr01g12200
Vitvi05_01chr01g12250
Vitvi05_01chr01g12490
Vitvi05_01chr01g12540
Vitvi05_01chr01g12590
Vitvi05_01chr01g12680
Vitvi05_01chr01g12710
Vitvi05_01chr01g12740
Vitvi05_01chr01g12910
Vitvi05_01chr01g12970
Vitvi05_01chr01g13120
Vitvi05_01chr01g13140
Vitvi05_01chr01g13170
Vitvi05_01chr01g13210
Vitvi05_01chr01g13260
Vitvi05_01chr01g13310
Vitvi05_01chr01g13400
Vitvi05_01chr01g13510
Vitvi05_01chr01g13580
Vitvi05_01chr01g13670
Vitvi05_01chr01g13690
Vitvi05_01chr01g13840
Vitvi05_01chr01g13860
Vitvi05_01chr01g13870
Vitvi05_01chr01g13930
Vitvi05_01chr01g14010
Vitvi05_01chr01g14020
Vitvi05_01chr01g14030
Vitvi05_01chr01g14120
Vitvi05_01chr01g14180
Vitvi05_01chr01g14410
Vitvi05_01chr01g14430
Vitvi05_01chr01g14440
Vitvi05_01chr01g14560
Vitvi05_01chr01g14570
Vitvi05_01chr01g14580
Vitvi05_01chr01g14720
Vitvi05_01chr01g14740
Vitvi05_01chr01g14790
Vitvi05_01chr01g14920
Vitvi05_01chr01g15150
Vitvi05_01chr01g15200
Vitvi05_01chr01g15230
Vitvi05_01chr01g15300
Vitvi05_01chr01g15310
Vitvi05_01chr01g15380
Vitvi05_01chr01g15630
Vitvi05_01chr01g15840
Vitvi05_01chr01g15870
Vitvi05_01chr01g15920
Vitvi05_01chr01g15930
Vitvi05_01chr01g16000
Vitvi05_01chr01g16040
Vitvi05_01chr01g16060
Vitvi05_01chr01g16220
Vitvi05_01chr01g17240
Vitvi05_01chr01g17370
Vitvi05_01chr01g17580
Vitvi05_01chr01g17850
Vitvi05_01chr01g17890
Vitvi05_01chr01g18080
Vitvi05_01chr01g18160
Vitvi05_01chr01g18450
Vitvi05_01chr01g18510
Vitvi05_01chr01g18600
Vitvi05_01chr01g18870
Vitvi05_01chr01g19000
Vitvi05_01chr01g19020
Vitvi05_01chr01g19250
Vitvi05_01chr01g19260
Vitvi05_01chr01g19300
Vitvi05_01chr01g19370
Vitvi05_01chr01g19410
Vitvi05_01chr01g19420
Vitvi05_01chr01g19630
Vitvi05_01chr01g19670
Vitvi05_01chr01g19690
Vitvi05_01chr01g19710
Vitvi05_01chr01g19790
Vitvi05_01chr01g19900
Vitvi05_01chr01g20000
Vitvi05_01chr01g20030
Vitvi05_01chr01g20080
Vitvi05_01chr01g20320
Vitvi05_01chr01g20340
Vitvi05_01chr01g20410
Vitvi05_01chr01g20430
Vitvi05_01chr01g20530
Vitvi05_01chr01g20600
Vitvi05_01chr01g20770
Vitvi05_01chr01g20860
Vitvi05_01chr01g20900
Vitvi05_01chr01g20990
Vitvi05_01chr01g21130
Vitvi05_01chr01g21230
Vitvi05_01chr01g21340
Vitvi05_01chr01g21380
Vitvi05_01chr01g21500
Vitvi05_01chr01g22360
Vitvi05_01chr01g22370
Vitvi05_01chr01g22680
Vitvi05_01chr01g22730
Vitvi05_01chr01g22750
Vitvi05_01chr01g22850
Vitvi05_01chr01g22860
Vitvi05_01chr01g22880
Vitvi05_01chr01g22910
Vitvi05_01chr01g22920
Vitvi05_01chr01g23050
Vitvi05_01chr01g23120
Vitvi05_01chr01g23130
Vitvi05_01chr01g23280
Vitvi05_01chr01g23300
Vitvi05_01chr01g23340
Vitvi05_01chr01g23470
Vitvi05_01chr01g23560
Vitvi05_01chr01g23580
Vitvi05_01chr01g23590
Vitvi05_01chr01g23660
Vitvi05_01chr01g23750
Vitvi05_01chr01g23800
Vitvi05_01chr01g23820
Vitvi05_01chr01g23990
Vitvi05_01chr01g24000
Vitvi05_01chr01g24030
Vitvi05_01chr01g24280
Vitvi05_01chr01g24370
Vitvi05_01chr01g24380
Vitvi05_01chr01g24430
Vitvi05_01chr01g24440
Vitvi05_01chr01g24480
Vitvi05_01chr01g24520
Vitvi05_01chr01g24590
Vitvi05_01chr01g24610
Vitvi05_01chr01g24640
Vitvi05_01chr01g24650
Vitvi05_01chr01g24660
Vitvi05_01chr01g24670
Vitvi05_01chr01g24710
Vitvi05_01chr01g24750
Vitvi05_01chr01g24780
Vitvi05_01chr01g24860
Vitvi05_01chr01g24900
Vitvi05_01chr01g25030
Vitvi05_01chr01g25070
Vitvi05_01chr01g25100
Vitvi05_01chr01g25110
Vitvi05_01chr01g25130
Vitvi05_01chr01g25170
Vitvi05_01chr01g25180
Vitvi05_01chr01g25240
Vitvi05_01chr02g00080
Vitvi05_01chr02g00090
Vitvi05_01chr02g00130
Vitvi05_01chr02g00150
Vitvi05_01chr02g00210
Vitvi05_01chr02g00270
Vitvi05_01chr02g00300
Vitvi05_01chr02g00350
Vitvi05_01chr02g00430
Vitvi05_01chr02g00470
Vitvi05_01chr02g00530
Vitvi05_01chr02g00560
Vitvi05_01chr02g00710
Vitvi05_01chr02g00730
Vitvi05_01chr02g00880
Vitvi05_01chr02g01060
Vitvi05_01chr02g01100
Vitvi05_01chr02g01120
Vitvi05_01chr02g01200
Vitvi05_01chr02g01290
Vitvi05_01chr02g01310
Vitvi05_01chr02g01320
Vitvi05_01chr02g01380
Vitvi05_01chr02g01480
Vitvi05_01chr02g01490
Vitvi05_01chr02g01520
Vitvi05_01chr02g01570
Vitvi05_01chr02g01600
Vitvi05_01chr02g01680
Vitvi05_01chr02g01690
Vitvi05_01chr02g01800
Vitvi05_01chr02g01860
Vitvi05_01chr02g01910
Vitvi05_01chr02g02050
Vitvi05_01chr02g02280
Vitvi05_01chr02g02360
Vitvi05_01chr02g02380
Vitvi05_01chr02g02420
Vitvi05_01chr02g02450
Vitvi05_01chr02g02490
Vitvi05_01chr02g02510
Vitvi05_01chr02g02590
Vitvi05_01chr02g02640
Vitvi05_01chr02g02660
Vitvi05_01chr02g02700
Vitvi05_01chr02g02750
Vitvi05_01chr02g02760
Vitvi05_01chr02g02770
Vitvi05_01chr02g02800
Vitvi05_01chr02g02840
Vitvi05_01chr02g02860
Vitvi05_01chr02g02910
Vitvi05_01chr02g02940
Vitvi05_01chr02g02990
Vitvi05_01chr02g03020
Vitvi05_01chr02g03070
Vitvi05_01chr02g03200
Vitvi05_01chr02g03230
Vitvi05_01chr02g03260
Vitvi05_01chr02g03290
Vitvi05_01chr02g03310
Vitvi05_01chr02g03320
Vitvi05_01chr02g03410
Vitvi05_01chr02g03480
Vitvi05_01chr02g03520
Vitvi05_01chr02g03580
Vitvi05_01chr02g03740
Vitvi05_01chr02g03760
Vitvi05_01chr02g03820
Vitvi05_01chr02g03850
Vitvi05_01chr02g03890
Vitvi05_01chr02g04010
Vitvi05_01chr02g04050
Vitvi05_01chr02g04160
Vitvi05_01chr02g04170
Vitvi05_01chr02g04220
Vitvi05_01chr02g04270
Vitvi05_01chr02g04290
Vitvi05_01chr02g04350
Vitvi05_01chr02g04410
Vitvi05_01chr02g04450
Vitvi05_01chr02g04730
Vitvi05_01chr02g04760
Vitvi05_01chr02g04800
Vitvi05_01chr02g04930
Vitvi05_01chr02g04970
Vitvi05_01chr02g05010
Vitvi05_01chr02g05020
Vitvi05_01chr02g05050
Vitvi05_01chr02g05110
Vitvi05_01chr02g05130
Vitvi05_01chr02g05300
Vitvi05_01chr02g05380
Vitvi05_01chr02g05390
Vitvi05_01chr02g05510
Vitvi05_01chr02g05610
Vitvi05_01chr02g05740
Vitvi05_01chr02g05750
Vitvi05_01chr02g05760
Vitvi05_01chr02g05910
Vitvi05_01chr02g05940
Vitvi05_01chr02g05990
Vitvi05_01chr02g06060
Vitvi05_01chr02g06080
Vitvi05_01chr02g06100
Vitvi05_01chr02g06150
Vitvi05_01chr02g06190
Vitvi05_01chr02g06260
Vitvi05_01chr02g06350
Vitvi05_01chr02g06360
Vitvi05_01chr02g06380
Vitvi05_01chr02g06490
Vitvi05_01chr02g06500
Vitvi05_01chr02g06520
Vitvi05_01chr02g06620
Vitvi05_01chr02g06650
Vitvi05_01chr02g06700
Vitvi05_01chr02g06920
Vitvi05_01chr02g06940
Vitvi05_01chr02g06960
Vitvi05_01chr02g07010
Vitvi05_01chr02g07120
Vitvi05_01chr02g07160
Vitvi05_01chr02g07170
Vitvi05_01chr02g07240
Vitvi05_01chr02g07350
Vitvi05_01chr02g07360
Vitvi05_01chr02g07370
Vitvi05_01chr02g07470
Vitvi05_01chr02g07510
Vitvi05_01chr02g07550
Vitvi05_01chr02g07560
Vitvi05_01chr02g07610
Vitvi05_01chr02g07680
Vitvi05_01chr02g07810
Vitvi05_01chr02g07870
Vitvi05_01chr02g07890
Vitvi05_01chr02g08020
Vitvi05_01chr02g08230
Vitvi05_01chr02g08270
Vitvi05_01chr02g08350
Vitvi05_01chr02g08450
Vitvi05_01chr02g08480
Vitvi05_01chr02g08500
Vitvi05_01chr02g08560
Vitvi05_01chr02g08690
Vitvi05_01chr02g08760
Vitvi05_01chr02g08920
Vitvi05_01chr02g08960
Vitvi05_01chr02g09010
Vitvi05_01chr02g09040
Vitvi05_01chr02g09070
Vitvi05_01chr02g09210
Vitvi05_01chr02g09240
Vitvi05_01chr02g09330
Vitvi05_01chr02g09350
Vitvi05_01chr02g09370
Vitvi05_01chr02g09390
Vitvi05_01chr02g09510
Vitvi05_01chr02g09530
Vitvi05_01chr02g09900
Vitvi05_01chr02g09930
Vitvi05_01chr02g09950
Vitvi05_01chr02g09980
Vitvi05_01chr02g09990
Vitvi05_01chr02g10030
Vitvi05_01chr02g10170
Vitvi05_01chr02g10190
Vitvi05_01chr02g10740
Vitvi05_01chr02g10960
Vitvi05_01chr02g10980
Vitvi05_01chr02g11080
Vitvi05_01chr02g11160
Vitvi05_01chr02g11190
Vitvi05_01chr02g11220
Vitvi05_01chr02g11370
Vitvi05_01chr02g11410
Vitvi05_01chr02g11460
Vitvi05_01chr02g11470
Vitvi05_01chr02g11570
Vitvi05_01chr02g11590
Vitvi05_01chr02g11610
Vitvi05_01chr02g11650
Vitvi05_01chr02g11670
Vitvi05_01chr02g11780
Vitvi05_01chr02g11830
Vitvi05_01chr02g11850
Vitvi05_01chr02g11990
Vitvi05_01chr02g12140
Vitvi05_01chr02g12200
Vitvi05_01chr02g12230
Vitvi05_01chr02g12250
Vitvi05_01chr02g12340
Vitvi05_01chr02g12430
Vitvi05_01chr02g12530
Vitvi05_01chr02g12550
Vitvi05_01chr02g12600
Vitvi05_01chr02g12740
Vitvi05_01chr02g12750
Vitvi05_01chr02g12820
Vitvi05_01chr02g12920
Vitvi05_01chr02g12980
Vitvi05_01chr02g13090
Vitvi05_01chr02g13210
Vitvi05_01chr02g13570
Vitvi05_01chr02g14020
Vitvi05_01chr02g14050
Vitvi05_01chr02g14730
Vitvi05_01chr02g14970
Vitvi05_01chr02g15120
Vitvi05_01chr02g15480
Vitvi05_01chr02g15530
Vitvi05_01chr02g15700
Vitvi05_01chr02g15790
Vitvi05_01chr02g15880
Vitvi05_01chr02g16230
Vitvi05_01chr02g16330
Vitvi05_01chr02g17160
Vitvi05_01chr02g17500
Vitvi05_01chr02g17580
Vitvi05_01chr02g17640
Vitvi05_01chr02g17690
Vitvi05_01chr02g17710
Vitvi05_01chr02g17850
Vitvi05_01chr02g17960
Vitvi05_01chr02g17970
Vitvi05_01chr02g18000
Vitvi05_01chr02g18270
Vitvi05_01chr02g18320
Vitvi05_01chr02g18560
Vitvi05_01chr02g18660
Vitvi05_01chr02g18680
Vitvi05_01chr02g18690
Vitvi05_01chr02g18710
Vitvi05_01chr02g19220
Vitvi05_01chr02g19280
Vitvi05_01chr02g19290
Vitvi05_01chr02g19340
Vitvi05_01chr02g19350
Vitvi05_01chr02g19410
Vitvi05_01chr03g00070
Vitvi05_01chr03g00120
Vitvi05_01chr03g00150
Vitvi05_01chr03g00260
Vitvi05_01chr03g00310
Vitvi05_01chr03g00340
Vitvi05_01chr03g00360
Vitvi05_01chr03g00380
Vitvi05_01chr03g00390
Vitvi05_01chr03g00490
Vitvi05_01chr03g00510
Vitvi05_01chr03g00590
Vitvi05_01chr03g00660
Vitvi05_01chr03g00670
Vitvi05_01chr03g00690
Vitvi05_01chr03g00720
Vitvi05_01chr03g00730
Vitvi05_01chr03g00740
Vitvi05_01chr03g01190
Vitvi05_01chr03g01300
Vitvi05_01chr03g01320
Vitvi05_01chr03g01340
Vitvi05_01chr03g01680
Vitvi05_01chr03g01720
Vitvi05_01chr03g01740
Vitvi05_01chr03g01830
Vitvi05_01chr03g01880
Vitvi05_01chr03g01890
Vitvi05_01chr03g01950
Vitvi05_01chr03g02070
Vitvi05_01chr03g02110
Vitvi05_01chr03g02140
Vitvi05_01chr03g02150
Vitvi05_01chr03g02210
Vitvi05_01chr03g02260
Vitvi05_01chr03g02320
Vitvi05_01chr03g02360
Vitvi05_01chr03g02370
Vitvi05_01chr03g02410
Vitvi05_01chr03g02480
Vitvi05_01chr03g02540
Vitvi05_01chr03g02630
Vitvi05_01chr03g02650
Vitvi05_01chr03g02660
Vitvi05_01chr03g02690
Vitvi05_01chr03g02790
Vitvi05_01chr03g02860
Vitvi05_01chr03g02950
Vitvi05_01chr03g02970
Vitvi05_01chr03g03010
Vitvi05_01chr03g03020
Vitvi05_01chr03g03070
Vitvi05_01chr03g03100
Vitvi05_01chr03g03130
Vitvi05_01chr03g03140
Vitvi05_01chr03g03240
Vitvi05_01chr03g03250
Vitvi05_01chr03g03270
Vitvi05_01chr03g03280
Vitvi05_01chr03g03340
Vitvi05_01chr03g03540
Vitvi05_01chr03g03850
Vitvi05_01chr03g03910
Vitvi05_01chr03g03920
Vitvi05_01chr03g03930
Vitvi05_01chr03g03950
Vitvi05_01chr03g03960
Vitvi05_01chr03g03990
Vitvi05_01chr03g04260
Vitvi05_01chr03g04320
Vitvi05_01chr03g04360
Vitvi05_01chr03g04370
Vitvi05_01chr03g04390
Vitvi05_01chr03g04420
Vitvi05_01chr03g04440
Vitvi05_01chr03g04460
Vitvi05_01chr03g04530
Vitvi05_01chr03g04600
Vitvi05_01chr03g04610
Vitvi05_01chr03g04680
Vitvi05_01chr03g04710
Vitvi05_01chr03g04740
Vitvi05_01chr03g04820
Vitvi05_01chr03g04860
Vitvi05_01chr03g04910
Vitvi05_01chr03g04940
Vitvi05_01chr03g04960
Vitvi05_01chr03g05030
Vitvi05_01chr03g05120
Vitvi05_01chr03g05130
Vitvi05_01chr03g05180
Vitvi05_01chr03g05290
Vitvi05_01chr03g05520
Vitvi05_01chr03g05580
Vitvi05_01chr03g05600
Vitvi05_01chr03g05640
Vitvi05_01chr03g05870
Vitvi05_01chr03g05880
Vitvi05_01chr03g06160
Vitvi05_01chr03g06370
Vitvi05_01chr03g06990
Vitvi05_01chr03g07050
Vitvi05_01chr03g07320
Vitvi05_01chr03g07330
Vitvi05_01chr03g07340
Vitvi05_01chr03g07400
Vitvi05_01chr03g07440
Vitvi05_01chr03g07550
Vitvi05_01chr03g07640
Vitvi05_01chr03g07650
Vitvi05_01chr03g07680
Vitvi05_01chr03g07720
Vitvi05_01chr03g07730
Vitvi05_01chr03g07740
Vitvi05_01chr03g07770
Vitvi05_01chr03g07780
Vitvi05_01chr03g07890
Vitvi05_01chr03g07940
Vitvi05_01chr03g07990
Vitvi05_01chr03g08040
Vitvi05_01chr03g08200
Vitvi05_01chr03g08230
Vitvi05_01chr03g08350
Vitvi05_01chr03g08400
Vitvi05_01chr03g08440
Vitvi05_01chr03g08480
Vitvi05_01chr03g08520
Vitvi05_01chr03g08560
Vitvi05_01chr03g08630
Vitvi05_01chr03g08680
Vitvi05_01chr03g08690
Vitvi05_01chr03g08700
Vitvi05_01chr03g08720
Vitvi05_01chr03g08740
Vitvi05_01chr03g08770
Vitvi05_01chr03g08780
Vitvi05_01chr03g08930
Vitvi05_01chr03g09040
Vitvi05_01chr03g09100
Vitvi05_01chr03g09150
Vitvi05_01chr03g09330
Vitvi05_01chr03g09340
Vitvi05_01chr03g09360
Vitvi05_01chr03g09430
Vitvi05_01chr03g09440
Vitvi05_01chr03g09490
Vitvi05_01chr03g09540
Vitvi05_01chr03g09570
Vitvi05_01chr03g09590
Vitvi05_01chr03g09630
Vitvi05_01chr03g09640
Vitvi05_01chr03g09680
Vitvi05_01chr03g09740
Vitvi05_01chr03g09820
Vitvi05_01chr03g09860
Vitvi05_01chr03g09920
Vitvi05_01chr03g09940
Vitvi05_01chr03g10060
Vitvi05_01chr03g10350
Vitvi05_01chr03g10360
Vitvi05_01chr03g10570
Vitvi05_01chr03g10590
Vitvi05_01chr03g10670
Vitvi05_01chr03g10690
Vitvi05_01chr03g11020
Vitvi05_01chr03g11250
Vitvi05_01chr03g11330
Vitvi05_01chr03g11500
Vitvi05_01chr03g11550
Vitvi05_01chr03g11810
Vitvi05_01chr03g11830
Vitvi05_01chr03g11840
Vitvi05_01chr03g11870
Vitvi05_01chr03g12040
Vitvi05_01chr03g12050
Vitvi05_01chr03g12120
Vitvi05_01chr03g12130
Vitvi05_01chr03g12240
Vitvi05_01chr03g12350
Vitvi05_01chr03g12380
Vitvi05_01chr03g12420
Vitvi05_01chr03g12440
Vitvi05_01chr03g14170
Vitvi05_01chr03g14270
Vitvi05_01chr03g14370
Vitvi05_01chr03g14720
Vitvi05_01chr03g14820
Vitvi05_01chr03g16880
Vitvi05_01chr03g16910
Vitvi05_01chr03g17030
Vitvi05_01chr03g17230
Vitvi05_01chr03g17240
Vitvi05_01chr03g17720
Vitvi05_01chr03g17760
Vitvi05_01chr03g17810
Vitvi05_01chr03g17970
Vitvi05_01chr03g18880
Vitvi05_01chr03g18890
Vitvi05_01chr03g18930
Vitvi05_01chr03g18960
Vitvi05_01chr03g19210
Vitvi05_01chr03g19250
Vitvi05_01chr03g19340
Vitvi05_01chr04g00130
Vitvi05_01chr04g00520
Vitvi05_01chr04g00550
Vitvi05_01chr04g00570
Vitvi05_01chr04g00590
Vitvi05_01chr04g00610
Vitvi05_01chr04g00690
Vitvi05_01chr04g00710
Vitvi05_01chr04g00770
Vitvi05_01chr04g00790
Vitvi05_01chr04g00810
Vitvi05_01chr04g00850
Vitvi05_01chr04g00870
Vitvi05_01chr04g00890
Vitvi05_01chr04g00910
Vitvi05_01chr04g00920
Vitvi05_01chr04g00940
Vitvi05_01chr04g00950
Vitvi05_01chr04g00990
Vitvi05_01chr04g01180
Vitvi05_01chr04g01190
Vitvi05_01chr04g01200
Vitvi05_01chr04g01270
Vitvi05_01chr04g01310
Vitvi05_01chr04g01320
Vitvi05_01chr04g01380
Vitvi05_01chr04g01390
Vitvi05_01chr04g01500
Vitvi05_01chr04g01520
Vitvi05_01chr04g01600
Vitvi05_01chr04g01640
Vitvi05_01chr04g01660
Vitvi05_01chr04g01860
Vitvi05_01chr04g01890
Vitvi05_01chr04g01940
Vitvi05_01chr04g02110
Vitvi05_01chr04g02140
Vitvi05_01chr04g02210
Vitvi05_01chr04g02300
Vitvi05_01chr04g02400
Vitvi05_01chr04g02460
Vitvi05_01chr04g02600
Vitvi05_01chr04g02660
Vitvi05_01chr04g02750
Vitvi05_01chr04g02840
Vitvi05_01chr04g02850
Vitvi05_01chr04g02900
Vitvi05_01chr04g02910
Vitvi05_01chr04g02950
Vitvi05_01chr04g03090
Vitvi05_01chr04g03160
Vitvi05_01chr04g03200
Vitvi05_01chr04g03280
Vitvi05_01chr04g03300
Vitvi05_01chr04g03310
Vitvi05_01chr04g03420
Vitvi05_01chr04g03450
Vitvi05_01chr04g03530
Vitvi05_01chr04g03580
Vitvi05_01chr04g03590
Vitvi05_01chr04g03600
Vitvi05_01chr04g03650
Vitvi05_01chr04g03720
Vitvi05_01chr04g03760
Vitvi05_01chr04g03860
Vitvi05_01chr04g03870
Vitvi05_01chr04g03880
Vitvi05_01chr04g03940
Vitvi05_01chr04g04000
Vitvi05_01chr04g04170
Vitvi05_01chr04g04270
Vitvi05_01chr04g04310
Vitvi05_01chr04g04450
Vitvi05_01chr04g04460
Vitvi05_01chr04g04530
Vitvi05_01chr04g04550
Vitvi05_01chr04g04630
Vitvi05_01chr04g04720
Vitvi05_01chr04g04750
Vitvi05_01chr04g04780
Vitvi05_01chr04g04960
Vitvi05_01chr04g04970
Vitvi05_01chr04g04990
Vitvi05_01chr04g05000
Vitvi05_01chr04g05060
Vitvi05_01chr04g05070
Vitvi05_01chr04g05080
Vitvi05_01chr04g05100
Vitvi05_01chr04g05170
Vitvi05_01chr04g05200
Vitvi05_01chr04g05250
Vitvi05_01chr04g05650
Vitvi05_01chr04g05670
Vitvi05_01chr04g05730
Vitvi05_01chr04g05780
Vitvi05_01chr04g06000
Vitvi05_01chr04g06060
Vitvi05_01chr04g06130
Vitvi05_01chr04g06210
Vitvi05_01chr04g06220
Vitvi05_01chr04g06280
Vitvi05_01chr04g06290
Vitvi05_01chr04g06430
Vitvi05_01chr04g06510
Vitvi05_01chr04g06640
Vitvi05_01chr04g06710
Vitvi05_01chr04g06790
Vitvi05_01chr04g06870
Vitvi05_01chr04g06900
Vitvi05_01chr04g06930
Vitvi05_01chr04g06950
Vitvi05_01chr04g07070
Vitvi05_01chr04g07150
Vitvi05_01chr04g07200
Vitvi05_01chr04g07240
Vitvi05_01chr04g07270
Vitvi05_01chr04g07280
Vitvi05_01chr04g07400
Vitvi05_01chr04g07470
Vitvi05_01chr04g07510
Vitvi05_01chr04g07550
Vitvi05_01chr04g07580
Vitvi05_01chr04g07620
Vitvi05_01chr04g07650
Vitvi05_01chr04g07690
Vitvi05_01chr04g07750
Vitvi05_01chr04g07760
Vitvi05_01chr04g07880
Vitvi05_01chr04g07890
Vitvi05_01chr04g08000
Vitvi05_01chr04g08040
Vitvi05_01chr04g08200
Vitvi05_01chr04g08220
Vitvi05_01chr04g08250
Vitvi05_01chr04g08360
Vitvi05_01chr04g08410
Vitvi05_01chr04g08500
Vitvi05_01chr04g08510
Vitvi05_01chr04g08610
Vitvi05_01chr04g08750
Vitvi05_01chr04g08790
Vitvi05_01chr04g08810
Vitvi05_01chr04g08820
Vitvi05_01chr04g08830
Vitvi05_01chr04g08840
Vitvi05_01chr04g08880
Vitvi05_01chr04g08950
Vitvi05_01chr04g09380
Vitvi05_01chr04g10000
Vitvi05_01chr04g10470
Vitvi05_01chr04g10510
Vitvi05_01chr04g11040
Vitvi05_01chr04g11400
Vitvi05_01chr04g11600
Vitvi05_01chr04g11990
Vitvi05_01chr04g12210
Vitvi05_01chr04g12540
Vitvi05_01chr04g12700
Vitvi05_01chr04g12730
Vitvi05_01chr04g12900
Vitvi05_01chr04g13450
Vitvi05_01chr04g13550
Vitvi05_01chr04g13700
Vitvi05_01chr04g13710
Vitvi05_01chr04g13830
Vitvi05_01chr04g14100
Vitvi05_01chr04g14180
Vitvi05_01chr04g14200
Vitvi05_01chr04g14290
Vitvi05_01chr04g14340
Vitvi05_01chr04g14590
Vitvi05_01chr04g14640
Vitvi05_01chr04g15290
Vitvi05_01chr04g15550
Vitvi05_01chr04g15670
Vitvi05_01chr04g15720
Vitvi05_01chr04g16010
Vitvi05_01chr04g16020
Vitvi05_01chr04g16040
Vitvi05_01chr04g16080
Vitvi05_01chr04g16090
Vitvi05_01chr04g16100
Vitvi05_01chr04g16470
Vitvi05_01chr04g16480
Vitvi05_01chr04g16760
Vitvi05_01chr04g16780
Vitvi05_01chr04g16800
Vitvi05_01chr04g16820
Vitvi05_01chr04g16860
Vitvi05_01chr04g16880
Vitvi05_01chr04g16890
Vitvi05_01chr04g16900
Vitvi05_01chr04g16910
Vitvi05_01chr04g16980
Vitvi05_01chr04g17080
Vitvi05_01chr04g17090
Vitvi05_01chr04g17110
Vitvi05_01chr04g17120
Vitvi05_01chr04g17320
Vitvi05_01chr04g17330
Vitvi05_01chr04g17510
Vitvi05_01chr04g17610
Vitvi05_01chr04g17740
Vitvi05_01chr04g17770
Vitvi05_01chr04g17780
Vitvi05_01chr04g17870
Vitvi05_01chr04g17890
Vitvi05_01chr04g17990
Vitvi05_01chr04g18040
Vitvi05_01chr04g18200
Vitvi05_01chr04g18260
Vitvi05_01chr04g18280
Vitvi05_01chr04g18320
Vitvi05_01chr04g18330
Vitvi05_01chr04g18340
Vitvi05_01chr04g18350
Vitvi05_01chr04g18420
Vitvi05_01chr04g18450
Vitvi05_01chr04g18490
Vitvi05_01chr04g18530
Vitvi05_01chr04g18550
Vitvi05_01chr04g18840
Vitvi05_01chr04g18970
Vitvi05_01chr04g19180
Vitvi05_01chr04g19210
Vitvi05_01chr04g19240
Vitvi05_01chr04g19280
Vitvi05_01chr04g19310
Vitvi05_01chr04g19480
Vitvi05_01chr04g19540
Vitvi05_01chr04g19620
Vitvi05_01chr04g19720
Vitvi05_01chr04g19840
Vitvi05_01chr04g19850
Vitvi05_01chr04g19910
Vitvi05_01chr04g20010
Vitvi05_01chr04g20090
Vitvi05_01chr04g20120
Vitvi05_01chr04g20140
Vitvi05_01chr04g20240
Vitvi05_01chr04g20320
Vitvi05_01chr04g20340
Vitvi05_01chr04g20440
Vitvi05_01chr04g20640
Vitvi05_01chr04g20690
Vitvi05_01chr04g20740
Vitvi05_01chr04g20790
Vitvi05_01chr04g20800
Vitvi05_01chr04g20890
Vitvi05_01chr04g20940
Vitvi05_01chr04g21060
Vitvi05_01chr04g21090
Vitvi05_01chr04g21110
Vitvi05_01chr04g21130
Vitvi05_01chr04g21160
Vitvi05_01chr04g21260
Vitvi05_01chr04g21330
Vitvi05_01chr04g21400
Vitvi05_01chr04g21500
Vitvi05_01chr04g21720
Vitvi05_01chr04g22120
Vitvi05_01chr04g22160
Vitvi05_01chr04g22180
Vitvi05_01chr04g22190
Vitvi05_01chr04g22270
Vitvi05_01chr04g22300
Vitvi05_01chr04g22370
Vitvi05_01chr04g22450
Vitvi05_01chr04g22470
Vitvi05_01chr04g22480
Vitvi05_01chr04g22490
Vitvi05_01chr04g22500
Vitvi05_01chr04g22540
Vitvi05_01chr04g22650
Vitvi05_01chr04g22670
Vitvi05_01chr04g22890
Vitvi05_01chr04g22960
Vitvi05_01chr04g22970
Vitvi05_01chr04g22990
Vitvi05_01chr04g23190
Vitvi05_01chr04g23990
Vitvi05_01chr04g24010
Vitvi05_01chr04g24130
Vitvi05_01chr04g24140
Vitvi05_01chr04g24510
Vitvi05_01chr04g24590
Vitvi05_01chr04g24850
Vitvi05_01chr04g24920
Vitvi05_01chr04g24940
Vitvi05_01chr04g25080
Vitvi05_01chr04g25120
Vitvi05_01chr04g25150
Vitvi05_01chr04g25210
Vitvi05_01chr04g25270
Vitvi05_01chr04g25340
Vitvi05_01chr04g25440
Vitvi05_01chr04g25450
Vitvi05_01chr05g00010
Vitvi05_01chr05g00060
Vitvi05_01chr05g00070
Vitvi05_01chr05g00080
Vitvi05_01chr05g00130
Vitvi05_01chr05g00150
Vitvi05_01chr05g00420
Vitvi05_01chr05g00470
Vitvi05_01chr05g00740
Vitvi05_01chr05g00770
Vitvi05_01chr05g00850
Vitvi05_01chr05g01060
Vitvi05_01chr05g01120
Vitvi05_01chr05g01130
Vitvi05_01chr05g01140
Vitvi05_01chr05g01260
Vitvi05_01chr05g01290
Vitvi05_01chr05g01510
Vitvi05_01chr05g01570
Vitvi05_01chr05g01580
Vitvi05_01chr05g01700
Vitvi05_01chr05g01720
Vitvi05_01chr05g01770
Vitvi05_01chr05g01850
Vitvi05_01chr05g01860
Vitvi05_01chr05g01880
Vitvi05_01chr05g01940
Vitvi05_01chr05g01950
Vitvi05_01chr05g01990
Vitvi05_01chr05g02010
Vitvi05_01chr05g02170
Vitvi05_01chr05g02240
Vitvi05_01chr05g02250
Vitvi05_01chr05g02260
Vitvi05_01chr05g02320
Vitvi05_01chr05g02350
Vitvi05_01chr05g02360
Vitvi05_01chr05g02390
Vitvi05_01chr05g02430
Vitvi05_01chr05g02440
Vitvi05_01chr05g02550
Vitvi05_01chr05g03020
Vitvi05_01chr05g03450
Vitvi05_01chr05g03480
Vitvi05_01chr05g03490
Vitvi05_01chr05g03610
Vitvi05_01chr05g03630
Vitvi05_01chr05g03640
Vitvi05_01chr05g03740
Vitvi05_01chr05g03760
Vitvi05_01chr05g03800
Vitvi05_01chr05g03820
Vitvi05_01chr05g03880
Vitvi05_01chr05g03890
Vitvi05_01chr05g03910
Vitvi05_01chr05g03920
Vitvi05_01chr05g03930
Vitvi05_01chr05g03940
Vitvi05_01chr05g03970
Vitvi05_01chr05g04010
Vitvi05_01chr05g04040
Vitvi05_01chr05g04070
Vitvi05_01chr05g04120
Vitvi05_01chr05g04330
Vitvi05_01chr05g04340
Vitvi05_01chr05g04410
Vitvi05_01chr05g04450
Vitvi05_01chr05g04480
Vitvi05_01chr05g04510
Vitvi05_01chr05g04520
Vitvi05_01chr05g04530
Vitvi05_01chr05g04560
Vitvi05_01chr05g04610
Vitvi05_01chr05g04630
Vitvi05_01chr05g04690
Vitvi05_01chr05g04720
Vitvi05_01chr05g04740
Vitvi05_01chr05g04790
Vitvi05_01chr05g04800
Vitvi05_01chr05g04820
Vitvi05_01chr05g04840
Vitvi05_01chr05g04850
Vitvi05_01chr05g04890
Vitvi05_01chr05g04920
Vitvi05_01chr05g04930
Vitvi05_01chr05g05060
Vitvi05_01chr05g05100
Vitvi05_01chr05g05190
Vitvi05_01chr05g05230
Vitvi05_01chr05g05260
Vitvi05_01chr05g05280
Vitvi05_01chr05g05290
Vitvi05_01chr05g05310
Vitvi05_01chr05g05340
Vitvi05_01chr05g05420
Vitvi05_01chr05g05470
Vitvi05_01chr05g05510
Vitvi05_01chr05g05530
Vitvi05_01chr05g05570
Vitvi05_01chr05g05610
Vitvi05_01chr05g05630
Vitvi05_01chr05g05720
Vitvi05_01chr05g05750
Vitvi05_01chr05g05800
Vitvi05_01chr05g05860
Vitvi05_01chr05g05870
Vitvi05_01chr05g05910
Vitvi05_01chr05g06000
Vitvi05_01chr05g06040
Vitvi05_01chr05g06090
Vitvi05_01chr05g06100
Vitvi05_01chr05g06110
Vitvi05_01chr05g06130
Vitvi05_01chr05g06190
Vitvi05_01chr05g06200
Vitvi05_01chr05g06220
Vitvi05_01chr05g06240
Vitvi05_01chr05g06260
Vitvi05_01chr05g06290
Vitvi05_01chr05g06310
Vitvi05_01chr05g06330
Vitvi05_01chr05g06380
Vitvi05_01chr05g06410
Vitvi05_01chr05g06420
Vitvi05_01chr05g06650
Vitvi05_01chr05g06710
Vitvi05_01chr05g06720
Vitvi05_01chr05g06730
Vitvi05_01chr05g06740
Vitvi05_01chr05g06750
Vitvi05_01chr05g06810
Vitvi05_01chr05g06860
Vitvi05_01chr05g06890
Vitvi05_01chr05g06920
Vitvi05_01chr05g07000
Vitvi05_01chr05g07070
Vitvi05_01chr05g07120
Vitvi05_01chr05g07150
Vitvi05_01chr05g07180
Vitvi05_01chr05g07490
Vitvi05_01chr05g07530
Vitvi05_01chr05g07620
Vitvi05_01chr05g07670
Vitvi05_01chr05g07700
Vitvi05_01chr05g07770
Vitvi05_01chr05g07880
Vitvi05_01chr05g07930
Vitvi05_01chr05g08060
Vitvi05_01chr05g08080
Vitvi05_01chr05g08110
Vitvi05_01chr05g08130
Vitvi05_01chr05g08340
Vitvi05_01chr05g08390
Vitvi05_01chr05g08440
Vitvi05_01chr05g08450
Vitvi05_01chr05g08500
Vitvi05_01chr05g08520
Vitvi05_01chr05g08610
Vitvi05_01chr05g08630
Vitvi05_01chr05g09010
Vitvi05_01chr05g09020
Vitvi05_01chr05g09090
Vitvi05_01chr05g09130
Vitvi05_01chr05g09150
Vitvi05_01chr05g09160
Vitvi05_01chr05g09210
Vitvi05_01chr05g09240
Vitvi05_01chr05g09250
Vitvi05_01chr05g09280
Vitvi05_01chr05g09310
Vitvi05_01chr05g09420
Vitvi05_01chr05g09440
Vitvi05_01chr05g09550
Vitvi05_01chr05g09620
Vitvi05_01chr05g09640
Vitvi05_01chr05g09910
Vitvi05_01chr05g10070
Vitvi05_01chr05g10110
Vitvi05_01chr05g10160
Vitvi05_01chr05g10190
Vitvi05_01chr05g10410
Vitvi05_01chr05g10420
Vitvi05_01chr05g10740
Vitvi05_01chr05g10760
Vitvi05_01chr05g10890
Vitvi05_01chr05g10980
Vitvi05_01chr05g11190
Vitvi05_01chr05g11200
Vitvi05_01chr05g11280
Vitvi05_01chr05g11310
Vitvi05_01chr05g11500
Vitvi05_01chr05g11520
Vitvi05_01chr05g11560
Vitvi05_01chr05g11570
Vitvi05_01chr05g11720
Vitvi05_01chr05g11760
Vitvi05_01chr05g11790
Vitvi05_01chr05g11820
Vitvi05_01chr05g11830
Vitvi05_01chr05g12050
Vitvi05_01chr05g12100
Vitvi05_01chr05g12150
Vitvi05_01chr05g12220
Vitvi05_01chr05g12240
Vitvi05_01chr05g12350
Vitvi05_01chr05g12450
Vitvi05_01chr05g12530
Vitvi05_01chr05g12840
Vitvi05_01chr05g12850
Vitvi05_01chr05g13490
Vitvi05_01chr05g13980
Vitvi05_01chr05g14060
Vitvi05_01chr05g14070
Vitvi05_01chr05g14210
Vitvi05_01chr05g14290
Vitvi05_01chr05g14370
Vitvi05_01chr05g14620
Vitvi05_01chr05g14740
Vitvi05_01chr05g15550
Vitvi05_01chr05g15860
Vitvi05_01chr05g15930
Vitvi05_01chr05g15990
Vitvi05_01chr05g16050
Vitvi05_01chr05g16070
Vitvi05_01chr05g16270
Vitvi05_01chr05g16290
Vitvi05_01chr05g16360
Vitvi05_01chr05g16590
Vitvi05_01chr05g16600
Vitvi05_01chr05g16710
Vitvi05_01chr05g16770
Vitvi05_01chr05g17190
Vitvi05_01chr05g18280
Vitvi05_01chr05g18390
Vitvi05_01chr05g18440
Vitvi05_01chr05g19230
Vitvi05_01chr05g19340
Vitvi05_01chr05g19350
Vitvi05_01chr05g19940
Vitvi05_01chr05g20100
Vitvi05_01chr05g20120
Vitvi05_01chr05g20160
Vitvi05_01chr05g20200
Vitvi05_01chr05g20240
Vitvi05_01chr05g20390
Vitvi05_01chr05g20450
Vitvi05_01chr05g20550
Vitvi05_01chr05g20650
Vitvi05_01chr05g20680
Vitvi05_01chr05g20790
Vitvi05_01chr05g20950
Vitvi05_01chr05g21280
Vitvi05_01chr05g21300
Vitvi05_01chr05g21430
Vitvi05_01chr05g21480
Vitvi05_01chr05g21540
Vitvi05_01chr05g21660
Vitvi05_01chr05g21690
Vitvi05_01chr05g21700
Vitvi05_01chr05g22420
Vitvi05_01chr05g22480
Vitvi05_01chr05g22490
Vitvi05_01chr05g22620
Vitvi05_01chr05g22640
Vitvi05_01chr05g22660
Vitvi05_01chr05g22700
Vitvi05_01chr05g22740
Vitvi05_01chr05g22910
Vitvi05_01chr05g22920
Vitvi05_01chr05g23100
Vitvi05_01chr05g23120
Vitvi05_01chr05g23340
Vitvi05_01chr05g23360
Vitvi05_01chr05g24270
Vitvi05_01chr05g24310
Vitvi05_01chr05g24320
Vitvi05_01chr05g24330
Vitvi05_01chr05g24340
Vitvi05_01chr05g24350
Vitvi05_01chr05g24630
Vitvi05_01chr05g24650
Vitvi05_01chr05g24670
Vitvi05_01chr05g24680
Vitvi05_01chr05g24730
Vitvi05_01chr05g25110
Vitvi05_01chr05g25190
Vitvi05_01chr05g25230
Vitvi05_01chr05g25280
Vitvi05_01chr05g25610
Vitvi05_01chr05g25680
Vitvi05_01chr05g25690
Vitvi05_01chr05g25780
Vitvi05_01chr05g25870
Vitvi05_01chr05g25940
Vitvi05_01chr05g26060
Vitvi05_01chr05g26090
Vitvi05_01chr05g26160
Vitvi05_01chr05g26190
Vitvi05_01chr05g26230
Vitvi05_01chr05g26380
Vitvi05_01chr05g26510
Vitvi05_01chr05g26520
Vitvi05_01chr05g26540
Vitvi05_01chr05g26620
Vitvi05_01chr05g26640
Vitvi05_01chr05g26690
Vitvi05_01chr05g26710
Vitvi05_01chr06g00180
Vitvi05_01chr06g00280
Vitvi05_01chr06g00420
Vitvi05_01chr06g00760
Vitvi05_01chr06g00810
Vitvi05_01chr06g00910
Vitvi05_01chr06g00990
Vitvi05_01chr06g01100
Vitvi05_01chr06g01110
Vitvi05_01chr06g01170
Vitvi05_01chr06g01340
Vitvi05_01chr06g01400
Vitvi05_01chr06g01510
Vitvi05_01chr06g01590
Vitvi05_01chr06g01720
Vitvi05_01chr06g01730
Vitvi05_01chr06g01770
Vitvi05_01chr06g01790
Vitvi05_01chr06g01860
Vitvi05_01chr06g02020
Vitvi05_01chr06g02050
Vitvi05_01chr06g02100
Vitvi05_01chr06g02110
Vitvi05_01chr06g02150
Vitvi05_01chr06g02430
Vitvi05_01chr06g02590
Vitvi05_01chr06g02660
Vitvi05_01chr06g02690
Vitvi05_01chr06g02720
Vitvi05_01chr06g02750
Vitvi05_01chr06g02830
Vitvi05_01chr06g02920
Vitvi05_01chr06g02950
Vitvi05_01chr06g03160
Vitvi05_01chr06g03170
Vitvi05_01chr06g03290
Vitvi05_01chr06g03330
Vitvi05_01chr06g03370
Vitvi05_01chr06g03410
Vitvi05_01chr06g03420
Vitvi05_01chr06g03620
Vitvi05_01chr06g03700
Vitvi05_01chr06g03710
Vitvi05_01chr06g03720
Vitvi05_01chr06g03780
Vitvi05_01chr06g03820
Vitvi05_01chr06g03960
Vitvi05_01chr06g04040
Vitvi05_01chr06g04090
Vitvi05_01chr06g04100
Vitvi05_01chr06g04170
Vitvi05_01chr06g04190
Vitvi05_01chr06g04200
Vitvi05_01chr06g04230
Vitvi05_01chr06g04310
Vitvi05_01chr06g04330
Vitvi05_01chr06g04370
Vitvi05_01chr06g04380
Vitvi05_01chr06g04390
Vitvi05_01chr06g04420
Vitvi05_01chr06g04450
Vitvi05_01chr06g04490
Vitvi05_01chr06g04510
Vitvi05_01chr06g04590
Vitvi05_01chr06g04610
Vitvi05_01chr06g04620
Vitvi05_01chr06g04640
Vitvi05_01chr06g04680
Vitvi05_01chr06g04720
Vitvi05_01chr06g04730
Vitvi05_01chr06g04740
Vitvi05_01chr06g04900
Vitvi05_01chr06g04960
Vitvi05_01chr06g04980
Vitvi05_01chr06g05030
Vitvi05_01chr06g05140
Vitvi05_01chr06g05150
Vitvi05_01chr06g05160
Vitvi05_01chr06g05210
Vitvi05_01chr06g05230
Vitvi05_01chr06g05270
Vitvi05_01chr06g05550
Vitvi05_01chr06g05650
Vitvi05_01chr06g05660
Vitvi05_01chr06g05850
Vitvi05_01chr06g05890
Vitvi05_01chr06g05930
Vitvi05_01chr06g05980
Vitvi05_01chr06g05990
Vitvi05_01chr06g06110
Vitvi05_01chr06g06140
Vitvi05_01chr06g06220
Vitvi05_01chr06g06280
Vitvi05_01chr06g06450
Vitvi05_01chr06g06660
Vitvi05_01chr06g06680
Vitvi05_01chr06g06740
Vitvi05_01chr06g06780
Vitvi05_01chr06g06900
Vitvi05_01chr06g06930
Vitvi05_01chr06g06960
Vitvi05_01chr06g07050
Vitvi05_01chr06g07070
Vitvi05_01chr06g07110
Vitvi05_01chr06g07160
Vitvi05_01chr06g07260
Vitvi05_01chr06g07320
Vitvi05_01chr06g07390
Vitvi05_01chr06g07410
Vitvi05_01chr06g07470
Vitvi05_01chr06g07770
Vitvi05_01chr06g07820
Vitvi05_01chr06g08060
Vitvi05_01chr06g08090
Vitvi05_01chr06g08130
Vitvi05_01chr06g08140
Vitvi05_01chr06g08170
Vitvi05_01chr06g08180
Vitvi05_01chr06g08330
Vitvi05_01chr06g08420
Vitvi05_01chr06g08500
Vitvi05_01chr06g08520
Vitvi05_01chr06g08550
Vitvi05_01chr06g08560
Vitvi05_01chr06g08610
Vitvi05_01chr06g08680
Vitvi05_01chr06g08700
Vitvi05_01chr06g08730
Vitvi05_01chr06g08740
Vitvi05_01chr06g08790
Vitvi05_01chr06g08920
Vitvi05_01chr06g09000
Vitvi05_01chr06g09080
Vitvi05_01chr06g09180
Vitvi05_01chr06g09270
Vitvi05_01chr06g09400
Vitvi05_01chr06g09450
Vitvi05_01chr06g09580
Vitvi05_01chr06g09590
Vitvi05_01chr06g09620
Vitvi05_01chr06g09680
Vitvi05_01chr06g09710
Vitvi05_01chr06g09780
Vitvi05_01chr06g09790
Vitvi05_01chr06g09810
Vitvi05_01chr06g09860
Vitvi05_01chr06g09950
Vitvi05_01chr06g10000
Vitvi05_01chr06g10160
Vitvi05_01chr06g10210
Vitvi05_01chr06g10230
Vitvi05_01chr06g10240
Vitvi05_01chr06g10270
Vitvi05_01chr06g10290
Vitvi05_01chr06g10310
Vitvi05_01chr06g10320
Vitvi05_01chr06g10330
Vitvi05_01chr06g10650
Vitvi05_01chr06g10680
Vitvi05_01chr06g10760
Vitvi05_01chr06g10810
Vitvi05_01chr06g10920
Vitvi05_01chr06g10960
Vitvi05_01chr06g11120
Vitvi05_01chr06g11140
Vitvi05_01chr06g11150
Vitvi05_01chr06g11280
Vitvi05_01chr06g11330
Vitvi05_01chr06g11380
Vitvi05_01chr06g11460
Vitvi05_01chr06g11490
Vitvi05_01chr06g11500
Vitvi05_01chr06g11510
Vitvi05_01chr06g11650
Vitvi05_01chr06g11770
Vitvi05_01chr06g11780
Vitvi05_01chr06g11950
Vitvi05_01chr06g11980
Vitvi05_01chr06g11990
Vitvi05_01chr06g12000
Vitvi05_01chr06g12020
Vitvi05_01chr06g12050
Vitvi05_01chr06g12080
Vitvi05_01chr06g12100
Vitvi05_01chr06g12140
Vitvi05_01chr06g12210
Vitvi05_01chr06g12880
Vitvi05_01chr06g13090
Vitvi05_01chr06g13180
Vitvi05_01chr06g13220
Vitvi05_01chr06g13770
Vitvi05_01chr06g13810
Vitvi05_01chr06g13880
Vitvi05_01chr06g13890
Vitvi05_01chr06g14010
Vitvi05_01chr06g14030
Vitvi05_01chr06g14300
Vitvi05_01chr06g14350
Vitvi05_01chr06g14370
Vitvi05_01chr06g14390
Vitvi05_01chr06g14520
Vitvi05_01chr06g14590
Vitvi05_01chr06g14800
Vitvi05_01chr06g14830
Vitvi05_01chr06g15020
Vitvi05_01chr06g15280
Vitvi05_01chr06g15360
Vitvi05_01chr06g15380
Vitvi05_01chr06g15420
Vitvi05_01chr06g15490
Vitvi05_01chr06g15530
Vitvi05_01chr06g15610
Vitvi05_01chr06g15810
Vitvi05_01chr06g15960
Vitvi05_01chr06g16120
Vitvi05_01chr06g16160
Vitvi05_01chr06g16180
Vitvi05_01chr06g16210
Vitvi05_01chr06g16720
Vitvi05_01chr06g16820
Vitvi05_01chr06g16920
Vitvi05_01chr06g16930
Vitvi05_01chr06g17010
Vitvi05_01chr06g17020
Vitvi05_01chr06g17040
Vitvi05_01chr06g17970
Vitvi05_01chr06g18220
Vitvi05_01chr06g18250
Vitvi05_01chr06g18340
Vitvi05_01chr06g18380
Vitvi05_01chr06g18540
Vitvi05_01chr06g18670
Vitvi05_01chr06g18690
Vitvi05_01chr06g18700
Vitvi05_01chr06g18720
Vitvi05_01chr06g18730
Vitvi05_01chr06g18760
Vitvi05_01chr06g18930
Vitvi05_01chr06g18980
Vitvi05_01chr06g18990
Vitvi05_01chr06g19050
Vitvi05_01chr06g19200
Vitvi05_01chr06g19380
Vitvi05_01chr06g19390
Vitvi05_01chr06g19420
Vitvi05_01chr06g19490
Vitvi05_01chr06g19520
Vitvi05_01chr06g19550
Vitvi05_01chr06g19600
Vitvi05_01chr06g19640
Vitvi05_01chr06g19650
Vitvi05_01chr06g19660
Vitvi05_01chr06g19730
Vitvi05_01chr06g19780
Vitvi05_01chr06g19790
Vitvi05_01chr06g19810
Vitvi05_01chr06g19860
Vitvi05_01chr06g19890
Vitvi05_01chr06g19930
Vitvi05_01chr06g19970
Vitvi05_01chr06g19980
Vitvi05_01chr06g20050
Vitvi05_01chr06g20220
Vitvi05_01chr06g20380
Vitvi05_01chr06g20450
Vitvi05_01chr06g20550
Vitvi05_01chr06g20560
Vitvi05_01chr06g20610
Vitvi05_01chr06g20690
Vitvi05_01chr06g20880
Vitvi05_01chr06g20900
Vitvi05_01chr06g20930
Vitvi05_01chr06g20940
Vitvi05_01chr06g20990
Vitvi05_01chr06g21090
Vitvi05_01chr06g21340
Vitvi05_01chr06g21370
Vitvi05_01chr06g21470
Vitvi05_01chr06g21560
Vitvi05_01chr06g21580
Vitvi05_01chr06g21610
Vitvi05_01chr06g21720
Vitvi05_01chr06g21770
Vitvi05_01chr06g21820
Vitvi05_01chr06g22140
Vitvi05_01chr06g22250
Vitvi05_01chr06g22350
Vitvi05_01chr06g22370
Vitvi05_01chr06g22400
Vitvi05_01chr06g22410
Vitvi05_01chr06g22420
Vitvi05_01chr06g22550
Vitvi05_01chr06g22710
Vitvi05_01chr06g22780
Vitvi05_01chr06g22860
Vitvi05_01chr06g22880
Vitvi05_01chr07g00030
Vitvi05_01chr07g00220
Vitvi05_01chr07g00230
Vitvi05_01chr07g00350
Vitvi05_01chr07g00400
Vitvi05_01chr07g00420
Vitvi05_01chr07g00430
Vitvi05_01chr07g00440
Vitvi05_01chr07g00660
Vitvi05_01chr07g00730
Vitvi05_01chr07g00740
Vitvi05_01chr07g00760
Vitvi05_01chr07g00780
Vitvi05_01chr07g00800
Vitvi05_01chr07g00810
Vitvi05_01chr07g00960
Vitvi05_01chr07g00970
Vitvi05_01chr07g00980
Vitvi05_01chr07g01070
Vitvi05_01chr07g01230
Vitvi05_01chr07g01660
Vitvi05_01chr07g01680
Vitvi05_01chr07g01770
Vitvi05_01chr07g01810
Vitvi05_01chr07g01910
Vitvi05_01chr07g01970
Vitvi05_01chr07g02000
Vitvi05_01chr07g02080
Vitvi05_01chr07g02170
Vitvi05_01chr07g02190
Vitvi05_01chr07g02220
Vitvi05_01chr07g02430
Vitvi05_01chr07g02470
Vitvi05_01chr07g02530
Vitvi05_01chr07g02560
Vitvi05_01chr07g02580
Vitvi05_01chr07g02630
Vitvi05_01chr07g02690
Vitvi05_01chr07g02720
Vitvi05_01chr07g02820
Vitvi05_01chr07g02890
Vitvi05_01chr07g02910
Vitvi05_01chr07g02940
Vitvi05_01chr07g03000
Vitvi05_01chr07g03020
Vitvi05_01chr07g03030
Vitvi05_01chr07g03050
Vitvi05_01chr07g03090
Vitvi05_01chr07g03130
Vitvi05_01chr07g03160
Vitvi05_01chr07g03170
Vitvi05_01chr07g03190
Vitvi05_01chr07g03210
Vitvi05_01chr07g03320
Vitvi05_01chr07g03330
Vitvi05_01chr07g03430
Vitvi05_01chr07g03540
Vitvi05_01chr07g03550
Vitvi05_01chr07g03650
Vitvi05_01chr07g03710
Vitvi05_01chr07g03760
Vitvi05_01chr07g03820
Vitvi05_01chr07g03840
Vitvi05_01chr07g03920
Vitvi05_01chr07g03980
Vitvi05_01chr07g04000
Vitvi05_01chr07g04010
Vitvi05_01chr07g04100
Vitvi05_01chr07g04150
Vitvi05_01chr07g04320
Vitvi05_01chr07g04350
Vitvi05_01chr07g04370
Vitvi05_01chr07g04620
Vitvi05_01chr07g04640
Vitvi05_01chr07g04670
Vitvi05_01chr07g04680
Vitvi05_01chr07g04720
Vitvi05_01chr07g04780
Vitvi05_01chr07g04870
Vitvi05_01chr07g04960
Vitvi05_01chr07g04970
Vitvi05_01chr07g04980
Vitvi05_01chr07g05020
Vitvi05_01chr07g05070
Vitvi05_01chr07g05090
Vitvi05_01chr07g05120
Vitvi05_01chr07g05200
Vitvi05_01chr07g05210
Vitvi05_01chr07g05230
Vitvi05_01chr07g05260
Vitvi05_01chr07g05410
Vitvi05_01chr07g05460
Vitvi05_01chr07g05490
Vitvi05_01chr07g05510
Vitvi05_01chr07g05520
Vitvi05_01chr07g05560
Vitvi05_01chr07g05620
Vitvi05_01chr07g05740
Vitvi05_01chr07g05800
Vitvi05_01chr07g05810
Vitvi05_01chr07g05910
Vitvi05_01chr07g05980
Vitvi05_01chr07g06050
Vitvi05_01chr07g06100
Vitvi05_01chr07g06120
Vitvi05_01chr07g06130
Vitvi05_01chr07g06190
Vitvi05_01chr07g06230
Vitvi05_01chr07g06260
Vitvi05_01chr07g06300
Vitvi05_01chr07g06310
Vitvi05_01chr07g06340
Vitvi05_01chr07g06370
Vitvi05_01chr07g06390
Vitvi05_01chr07g06400
Vitvi05_01chr07g06410
Vitvi05_01chr07g06420
Vitvi05_01chr07g06470
Vitvi05_01chr07g06490
Vitvi05_01chr07g06540
Vitvi05_01chr07g06590
Vitvi05_01chr07g06720
Vitvi05_01chr07g06790
Vitvi05_01chr07g06800
Vitvi05_01chr07g06810
Vitvi05_01chr07g06900
Vitvi05_01chr07g07340
Vitvi05_01chr07g07400
Vitvi05_01chr07g07480
Vitvi05_01chr07g07510
Vitvi05_01chr07g07640
Vitvi05_01chr07g07670
Vitvi05_01chr07g07720
Vitvi05_01chr07g07800
Vitvi05_01chr07g07840
Vitvi05_01chr07g07920
Vitvi05_01chr07g08140
Vitvi05_01chr07g08610
Vitvi05_01chr07g08680
Vitvi05_01chr07g08760
Vitvi05_01chr07g08770
Vitvi05_01chr07g08780
Vitvi05_01chr07g08850
Vitvi05_01chr07g09010
Vitvi05_01chr07g09110
Vitvi05_01chr07g09120
Vitvi05_01chr07g09330
Vitvi05_01chr07g09350
Vitvi05_01chr07g09360
Vitvi05_01chr07g09380
Vitvi05_01chr07g09400
Vitvi05_01chr07g09430
Vitvi05_01chr07g09460
Vitvi05_01chr07g09480
Vitvi05_01chr07g09540
Vitvi05_01chr07g09560
Vitvi05_01chr07g09680
Vitvi05_01chr07g09970
Vitvi05_01chr07g10230
Vitvi05_01chr07g10240
Vitvi05_01chr07g10300
Vitvi05_01chr07g10340
Vitvi05_01chr07g10550
Vitvi05_01chr07g10600
Vitvi05_01chr07g10620
Vitvi05_01chr07g10810
Vitvi05_01chr07g10880
Vitvi05_01chr07g10970
Vitvi05_01chr07g11000
Vitvi05_01chr07g11020
Vitvi05_01chr07g11260
Vitvi05_01chr07g11380
Vitvi05_01chr07g11890
Vitvi05_01chr07g12210
Vitvi05_01chr07g12320
Vitvi05_01chr07g12330
Vitvi05_01chr07g12880
Vitvi05_01chr07g12950
Vitvi05_01chr07g13250
Vitvi05_01chr07g13260
Vitvi05_01chr07g13310
Vitvi05_01chr07g13400
Vitvi05_01chr07g14270
Vitvi05_01chr07g14280
Vitvi05_01chr07g14300
Vitvi05_01chr07g14330
Vitvi05_01chr07g15510
Vitvi05_01chr07g15610
Vitvi05_01chr07g15700
Vitvi05_01chr07g15710
Vitvi05_01chr07g15830
Vitvi05_01chr07g16110
Vitvi05_01chr07g16260
Vitvi05_01chr07g16290
Vitvi05_01chr07g16300
Vitvi05_01chr07g17050
Vitvi05_01chr07g17070
Vitvi05_01chr07g17110
Vitvi05_01chr07g17320
Vitvi05_01chr07g17330
Vitvi05_01chr07g17430
Vitvi05_01chr07g17460
Vitvi05_01chr07g17650
Vitvi05_01chr07g17710
Vitvi05_01chr07g17740
Vitvi05_01chr07g17830
Vitvi05_01chr07g18430
Vitvi05_01chr07g18500
Vitvi05_01chr07g18540
Vitvi05_01chr07g18790
Vitvi05_01chr07g18800
Vitvi05_01chr07g18820
Vitvi05_01chr07g18880
Vitvi05_01chr07g18890
Vitvi05_01chr07g18900
Vitvi05_01chr07g18910
Vitvi05_01chr07g19000
Vitvi05_01chr07g19010
Vitvi05_01chr07g19020
Vitvi05_01chr07g19180
Vitvi05_01chr07g19300
Vitvi05_01chr07g20400
Vitvi05_01chr07g20540
Vitvi05_01chr07g20570
Vitvi05_01chr07g20580
Vitvi05_01chr07g20590
Vitvi05_01chr07g20610
Vitvi05_01chr07g20640
Vitvi05_01chr07g20700
Vitvi05_01chr07g20740
Vitvi05_01chr07g20780
Vitvi05_01chr07g20830
Vitvi05_01chr07g20900
Vitvi05_01chr07g20910
Vitvi05_01chr07g20960
Vitvi05_01chr07g21080
Vitvi05_01chr07g21110
Vitvi05_01chr07g21120
Vitvi05_01chr07g21170
Vitvi05_01chr07g21190
Vitvi05_01chr07g21200
Vitvi05_01chr07g21210
Vitvi05_01chr07g21230
Vitvi05_01chr07g21240
Vitvi05_01chr07g21260
Vitvi05_01chr07g21300
Vitvi05_01chr07g21490
Vitvi05_01chr07g21530
Vitvi05_01chr07g21540
Vitvi05_01chr07g21570
Vitvi05_01chr07g21720
Vitvi05_01chr07g21750
Vitvi05_01chr07g21910
Vitvi05_01chr07g21920
Vitvi05_01chr07g21950
Vitvi05_01chr07g22010
Vitvi05_01chr07g22080
Vitvi05_01chr07g22090
Vitvi05_01chr07g22110
Vitvi05_01chr07g22190
Vitvi05_01chr07g22300
Vitvi05_01chr07g22310
Vitvi05_01chr07g22380
Vitvi05_01chr07g22420
Vitvi05_01chr07g22510
Vitvi05_01chr07g22590
Vitvi05_01chr07g22660
Vitvi05_01chr07g22680
Vitvi05_01chr07g22690
Vitvi05_01chr07g22740
Vitvi05_01chr07g22770
Vitvi05_01chr07g22780
Vitvi05_01chr07g22830
Vitvi05_01chr07g22880
Vitvi05_01chr07g22890
Vitvi05_01chr07g22970
Vitvi05_01chr07g23270
Vitvi05_01chr07g23280
Vitvi05_01chr07g23330
Vitvi05_01chr07g23360
Vitvi05_01chr07g23410
Vitvi05_01chr07g23460
Vitvi05_01chr07g23580
Vitvi05_01chr07g23780
Vitvi05_01chr07g23870
Vitvi05_01chr07g23970
Vitvi05_01chr07g24000
Vitvi05_01chr07g24020
Vitvi05_01chr07g24050
Vitvi05_01chr07g24120
Vitvi05_01chr07g24170
Vitvi05_01chr07g24180
Vitvi05_01chr07g24260
Vitvi05_01chr07g24280
Vitvi05_01chr07g24300
Vitvi05_01chr07g24320
Vitvi05_01chr07g24340
Vitvi05_01chr07g24350
Vitvi05_01chr07g24400
Vitvi05_01chr07g24420
Vitvi05_01chr07g24450
Vitvi05_01chr07g24500
Vitvi05_01chr07g24520
Vitvi05_01chr07g24580
Vitvi05_01chr07g24600
Vitvi05_01chr07g24630
Vitvi05_01chr07g24640
Vitvi05_01chr07g24670
Vitvi05_01chr07g24860
Vitvi05_01chr07g24920
Vitvi05_01chr07g25010
Vitvi05_01chr07g25030
Vitvi05_01chr07g25070
Vitvi05_01chr07g25190
Vitvi05_01chr07g25210
Vitvi05_01chr07g25220
Vitvi05_01chr07g25340
Vitvi05_01chr07g25360
Vitvi05_01chr07g25380
Vitvi05_01chr07g25420
Vitvi05_01chr07g25520
[truncated: 3,186 more rows]

## Sheet: Group2_CS
Vitvi05_01chr00g08080
Vitvi05_01chr01g00390
Vitvi05_01chr01g00600
Vitvi05_01chr01g00970
Vitvi05_01chr01g01370
Vitvi05_01chr01g01610
Vitvi05_01chr01g01750
Vitvi05_01chr01g02180
Vitvi05_01chr01g02270
Vitvi05_01chr01g02310
Vitvi05_01chr01g02440
Vitvi05_01chr01g02530
Vitvi05_01chr01g02630
Vitvi05_01chr01g02810
Vitvi05_01chr01g03050
Vitvi05_01chr01g03420
Vitvi05_01chr01g03430
Vitvi05_01chr01g03520
Vitvi05_01chr01g03750
Vitvi05_01chr01g03910
Vitvi05_01chr01g04040
Vitvi05_01chr01g04100
Vitvi05_01chr01g04120
Vitvi05_01chr01g04140
Vitvi05_01chr01g04190
Vitvi05_01chr01g04200
Vitvi05_01chr01g04400
Vitvi05_01chr01g04750
Vitvi05_01chr01g05170
Vitvi05_01chr01g05490
Vitvi05_01chr01g05690
Vitvi05_01chr01g05700
Vitvi05_01chr01g05820
Vitvi05_01chr01g06830
Vitvi05_01chr01g07260
Vitvi05_01chr01g07430
Vitvi05_01chr01g07450
Vitvi05_01chr01g07560
Vitvi05_01chr01g07750
Vitvi05_01chr01g07780
Vitvi05_01chr01g08110
Vitvi05_01chr01g08210
Vitvi05_01chr01g08330
Vitvi05_01chr01g08380
Vitvi05_01chr01g08580
Vitvi05_01chr01g08600
Vitvi05_01chr01g09070
Vitvi05_01chr01g09150
Vitvi05_01chr01g09340
Vitvi05_01chr01g09530
Vitvi05_01chr01g09640
Vitvi05_01chr01g09920
Vitvi05_01chr01g09940
Vitvi05_01chr01g10480
Vitvi05_01chr01g10720
Vitvi05_01chr01g10730
Vitvi05_01chr01g10980
Vitvi05_01chr01g11030
Vitvi05_01chr01g11060
Vitvi05_01chr01g11090
Vitvi05_01chr01g11120
Vitvi05_01chr01g11150
Vitvi05_01chr01g11280
Vitvi05_01chr01g11730
Vitvi05_01chr01g11860
Vitvi05_01chr01g11980
Vitvi05_01chr01g12100
Vitvi05_01chr01g12170
Vitvi05_01chr01g13010
Vitvi05_01chr01g13150
Vitvi05_01chr01g13190
Vitvi05_01chr01g13330
Vitvi05_01chr01g13610
Vitvi05_01chr01g13750
Vitvi05_01chr01g13800
Vitvi05_01chr01g13950
Vitvi05_01chr01g14060
Vitvi05_01chr01g14100
Vitvi05_01chr01g14680
Vitvi05_01chr01g14830
Vitvi05_01chr01g14940
Vitvi05_01chr01g15250
Vitvi05_01chr01g15490
Vitvi05_01chr01g15560
Vitvi05_01chr01g17970
Vitvi05_01chr01g18490
Vitvi05_01chr01g18650
Vitvi05_01chr01g18770
Vitvi05_01chr01g19290
Vitvi05_01chr01g19700
Vitvi05_01chr01g19800
Vitvi05_01chr01g20020
Vitvi05_01chr01g20370
Vitvi05_01chr01g20500
Vitvi05_01chr01g20840
Vitvi05_01chr01g20850
Vitvi05_01chr01g20950
Vitvi05_01chr01g21070
Vitvi05_01chr01g21150
Vitvi05_01chr01g21330
Vitvi05_01chr01g21530
Vitvi05_01chr01g22700
Vitvi05_01chr01g22990
Vitvi05_01chr01g23060
Vitvi05_01chr01g23290
Vitvi05_01chr01g23550
Vitvi05_01chr01g23630
Vitvi05_01chr01g23850
Vitvi05_01chr01g23910
Vitvi05_01chr01g24580
Vitvi05_01chr01g24830
Vitvi05_01chr02g00110
Vitvi05_01chr02g00500
Vitvi05_01chr02g00510
Vitvi05_01chr02g00700
Vitvi05_01chr02g00750
Vitvi05_01chr02g00930
Vitvi05_01chr02g00950
Vitvi05_01chr02g01250
Vitvi05_01chr02g01280
Vitvi05_01chr02g01470
Vitvi05_01chr02g01560
Vitvi05_01chr02g01650
Vitvi05_01chr02g01700
Vitvi05_01chr02g02000
Vitvi05_01chr02g02310
Vitvi05_01chr02g02670
Vitvi05_01chr02g02730
Vitvi05_01chr02g02810
Vitvi05_01chr02g02820
Vitvi05_01chr02g03030
Vitvi05_01chr02g03160
Vitvi05_01chr02g03180
Vitvi05_01chr02g03220
Vitvi05_01chr02g03250
Vitvi05_01chr02g03330
Vitvi05_01chr02g03650
Vitvi05_01chr02g03840
Vitvi05_01chr02g03920
Vitvi05_01chr02g04030
Vitvi05_01chr02g04110
Vitvi05_01chr02g04140
Vitvi05_01chr02g04150
Vitvi05_01chr02g04240
Vitvi05_01chr02g04310
Vitvi05_01chr02g04910
Vitvi05_01chr02g05000
Vitvi05_01chr02g05040
Vitvi05_01chr02g05290
Vitvi05_01chr02g05350
Vitvi05_01chr02g05360
Vitvi05_01chr02g05630
Vitvi05_01chr02g05670
Vitvi05_01chr02g06250
Vitvi05_01chr02g06550
Vitvi05_01chr02g06570
Vitvi05_01chr02g07650
Vitvi05_01chr02g07910
Vitvi05_01chr02g07950
Vitvi05_01chr02g07980
Vitvi05_01chr02g08030
Vitvi05_01chr02g08170
Vitvi05_01chr02g08310
Vitvi05_01chr02g08490
Vitvi05_01chr02g08630
Vitvi05_01chr02g08850
Vitvi05_01chr02g08970
Vitvi05_01chr02g09090
Vitvi05_01chr02g10020
Vitvi05_01chr02g10040
Vitvi05_01chr02g10360
Vitvi05_01chr02g10730
Vitvi05_01chr02g11180
Vitvi05_01chr02g11360
Vitvi05_01chr02g11660
Vitvi05_01chr02g11710
Vitvi05_01chr02g11750
Vitvi05_01chr02g11770
Vitvi05_01chr02g11860
Vitvi05_01chr02g12130
Vitvi05_01chr02g12180
Vitvi05_01chr02g12190
Vitvi05_01chr02g12380
Vitvi05_01chr02g13060
Vitvi05_01chr02g13730
Vitvi05_01chr02g15640
Vitvi05_01chr02g17510
Vitvi05_01chr02g17700
Vitvi05_01chr02g18050
Vitvi05_01chr02g19060
Vitvi05_01chr02g19090
Vitvi05_01chr02g19170
Vitvi05_01chr02g19240
Vitvi05_01chr02g19270
Vitvi05_01chr03g00010
Vitvi05_01chr03g00080
Vitvi05_01chr03g00100
Vitvi05_01chr03g00500
Vitvi05_01chr03g00580
Vitvi05_01chr03g00630
Vitvi05_01chr03g00640
Vitvi05_01chr03g00650
Vitvi05_01chr03g01250
Vitvi05_01chr03g01330
Vitvi05_01chr03g01350
Vitvi05_01chr03g01800
Vitvi05_01chr03g01820
Vitvi05_01chr03g01960
Vitvi05_01chr03g02190
Vitvi05_01chr03g02280
Vitvi05_01chr03g02380
Vitvi05_01chr03g02450
Vitvi05_01chr03g03120
Vitvi05_01chr03g03490
Vitvi05_01chr03g03800
Vitvi05_01chr03g04000
Vitvi05_01chr03g04100
Vitvi05_01chr03g04330
Vitvi05_01chr03g04490
Vitvi05_01chr03g04540
Vitvi05_01chr03g04550
Vitvi05_01chr03g04580
Vitvi05_01chr03g04890
Vitvi05_01chr03g05100
Vitvi05_01chr03g05140
Vitvi05_01chr03g05280
Vitvi05_01chr03g05450
Vitvi05_01chr03g05550
Vitvi05_01chr03g05570
Vitvi05_01chr03g05610
Vitvi05_01chr03g05680
Vitvi05_01chr03g05750
Vitvi05_01chr03g05760
Vitvi05_01chr03g06050
Vitvi05_01chr03g06200
Vitvi05_01chr03g06230
Vitvi05_01chr03g06550
Vitvi05_01chr03g06560
Vitvi05_01chr03g06570
Vitvi05_01chr03g07010
Vitvi05_01chr03g07380
Vitvi05_01chr03g07950
Vitvi05_01chr03g08060
Vitvi05_01chr03g08180
Vitvi05_01chr03g08190
Vitvi05_01chr03g08290
Vitvi05_01chr03g08490
Vitvi05_01chr03g08500
Vitvi05_01chr03g08580
Vitvi05_01chr03g08590
Vitvi05_01chr03g08600
Vitvi05_01chr03g08890
Vitvi05_01chr03g09390
Vitvi05_01chr03g09460
Vitvi05_01chr03g09890
Vitvi05_01chr03g09910
Vitvi05_01chr03g10380
Vitvi05_01chr03g11180
Vitvi05_01chr03g12060
Vitvi05_01chr03g12480
Vitvi05_01chr03g12540
Vitvi05_01chr03g12600
Vitvi05_01chr03g14810
Vitvi05_01chr03g17080
Vitvi05_01chr03g17730
Vitvi05_01chr03g18260
Vitvi05_01chr03g18530
Vitvi05_01chr03g18760
Vitvi05_01chr03g18810
Vitvi05_01chr03g18910
Vitvi05_01chr03g18940
Vitvi05_01chr03g19260
Vitvi05_01chr03g19600
Vitvi05_01chr03g19610
Vitvi05_01chr03g19690
Vitvi05_01chr03g19780
Vitvi05_01chr04g00060
Vitvi05_01chr04g00120
Vitvi05_01chr04g00500
Vitvi05_01chr04g00560
Vitvi05_01chr04g00670
Vitvi05_01chr04g00730
Vitvi05_01chr04g00780
Vitvi05_01chr04g01230
Vitvi05_01chr04g01290
Vitvi05_01chr04g01460
Vitvi05_01chr04g01530
Vitvi05_01chr04g01550
Vitvi05_01chr04g01850
Vitvi05_01chr04g02150
Vitvi05_01chr04g02240
Vitvi05_01chr04g02260
Vitvi05_01chr04g02360
Vitvi05_01chr04g02720
Vitvi05_01chr04g02780
Vitvi05_01chr04g02820
Vitvi05_01chr04g02890
Vitvi05_01chr04g03120
Vitvi05_01chr04g03140
Vitvi05_01chr04g03410
Vitvi05_01chr04g03480
Vitvi05_01chr04g03540
Vitvi05_01chr04g04330
Vitvi05_01chr04g04390
Vitvi05_01chr04g04520
Vitvi05_01chr04g05090
Vitvi05_01chr04g05350
Vitvi05_01chr04g06090
Vitvi05_01chr04g06660
Vitvi05_01chr04g06730
Vitvi05_01chr04g06970
Vitvi05_01chr04g07040
Vitvi05_01chr04g07170
Vitvi05_01chr04g07260
Vitvi05_01chr04g08310
Vitvi05_01chr04g08440
Vitvi05_01chr04g08590
Vitvi05_01chr04g09530
Vitvi05_01chr04g09600
Vitvi05_01chr04g10670
Vitvi05_01chr04g10960
Vitvi05_01chr04g11190
Vitvi05_01chr04g11320
Vitvi05_01chr04g12200
Vitvi05_01chr04g12450
Vitvi05_01chr04g12640
Vitvi05_01chr04g12870
Vitvi05_01chr04g13580
Vitvi05_01chr04g13620
Vitvi05_01chr04g15740
Vitvi05_01chr04g16650
Vitvi05_01chr04g16680
Vitvi05_01chr04g16740
Vitvi05_01chr04g16770
Vitvi05_01chr04g17060
Vitvi05_01chr04g17280
Vitvi05_01chr04g17290
Vitvi05_01chr04g17450
Vitvi05_01chr04g17640
Vitvi05_01chr04g17670
Vitvi05_01chr04g17900
Vitvi05_01chr04g18130
Vitvi05_01chr04g18590
Vitvi05_01chr04g18960
Vitvi05_01chr04g18990
Vitvi05_01chr04g19000
Vitvi05_01chr04g19030
Vitvi05_01chr04g19390
Vitvi05_01chr04g19690
Vitvi05_01chr04g19740
Vitvi05_01chr04g19820
Vitvi05_01chr04g19930
Vitvi05_01chr04g19980
Vitvi05_01chr04g20460
Vitvi05_01chr04g20570
Vitvi05_01chr04g20620
Vitvi05_01chr04g20840
Vitvi05_01chr04g20900
Vitvi05_01chr04g20920
Vitvi05_01chr04g21000
Vitvi05_01chr04g21050
Vitvi05_01chr04g22170
Vitvi05_01chr04g22380
Vitvi05_01chr04g22570
Vitvi05_01chr04g22630
Vitvi05_01chr04g22920
Vitvi05_01chr04g24030
Vitvi05_01chr04g24040
Vitvi05_01chr04g24050
Vitvi05_01chr04g24070
Vitvi05_01chr04g24110
Vitvi05_01chr04g24180
Vitvi05_01chr04g24260
Vitvi05_01chr04g24290
Vitvi05_01chr04g24350
Vitvi05_01chr04g24740
Vitvi05_01chr04g25050
Vitvi05_01chr04g25190
Vitvi05_01chr04g25200
Vitvi05_01chr04g25250
Vitvi05_01chr05g00630
Vitvi05_01chr05g00690
Vitvi05_01chr05g00980
Vitvi05_01chr05g01000
Vitvi05_01chr05g01100
Vitvi05_01chr05g01110
Vitvi05_01chr05g01470
Vitvi05_01chr05g01520
Vitvi05_01chr05g01540
Vitvi05_01chr05g01640
Vitvi05_01chr05g02060
Vitvi05_01chr05g02230
Vitvi05_01chr05g02490
Vitvi05_01chr05g02520
Vitvi05_01chr05g02540
Vitvi05_01chr05g03660
Vitvi05_01chr05g03810
Vitvi05_01chr05g03830
Vitvi05_01chr05g03870
Vitvi05_01chr05g04000
Vitvi05_01chr05g04080
Vitvi05_01chr05g04880
Vitvi05_01chr05g04970
Vitvi05_01chr05g05410
Vitvi05_01chr05g05440
Vitvi05_01chr05g05490
Vitvi05_01chr05g05540
Vitvi05_01chr05g06030
Vitvi05_01chr05g06140
Vitvi05_01chr05g06340
Vitvi05_01chr05g06900
Vitvi05_01chr05g06970
Vitvi05_01chr05g07010
Vitvi05_01chr05g07020
Vitvi05_01chr05g07040
Vitvi05_01chr05g07090
Vitvi05_01chr05g07390
Vitvi05_01chr05g07580
Vitvi05_01chr05g08420
Vitvi05_01chr05g08540
Vitvi05_01chr05g08650
Vitvi05_01chr05g09230
Vitvi05_01chr05g09270
Vitvi05_01chr05g09570
Vitvi05_01chr05g09710
Vitvi05_01chr05g09760
Vitvi05_01chr05g10030
Vitvi05_01chr05g10040
Vitvi05_01chr05g10150
Vitvi05_01chr05g10210
Vitvi05_01chr05g10580
Vitvi05_01chr05g10950
Vitvi05_01chr05g10970
Vitvi05_01chr05g11030
Vitvi05_01chr05g11060
Vitvi05_01chr05g11420
Vitvi05_01chr05g11840
Vitvi05_01chr05g11950
Vitvi05_01chr05g12270
Vitvi05_01chr05g12550
Vitvi05_01chr05g12750
Vitvi05_01chr05g12770
Vitvi05_01chr05g12900
Vitvi05_01chr05g14350
Vitvi05_01chr05g14650
Vitvi05_01chr05g15640
Vitvi05_01chr05g15670
Vitvi05_01chr05g16310
Vitvi05_01chr05g16880
Vitvi05_01chr05g17990
Vitvi05_01chr05g18310
Vitvi05_01chr05g19050
Vitvi05_01chr05g19400
Vitvi05_01chr05g19420
Vitvi05_01chr05g19430
Vitvi05_01chr05g19990
Vitvi05_01chr05g20170
Vitvi05_01chr05g20270
Vitvi05_01chr05g20290
Vitvi05_01chr05g20380
Vitvi05_01chr05g20400
Vitvi05_01chr05g21020
Vitvi05_01chr05g21460
Vitvi05_01chr05g22540
Vitvi05_01chr05g22940
Vitvi05_01chr05g23320
Vitvi05_01chr05g24240
Vitvi05_01chr05g24290
Vitvi05_01chr05g25080
Vitvi05_01chr05g25370
Vitvi05_01chr05g25750
Vitvi05_01chr05g25830
Vitvi05_01chr05g26040
Vitvi05_01chr05g26100
Vitvi05_01chr05g26280
Vitvi05_01chr05g26390
Vitvi05_01chr05g26600
Vitvi05_01chr06g00220
Vitvi05_01chr06g00250
Vitvi05_01chr06g00330
Vitvi05_01chr06g00800
Vitvi05_01chr06g00830
Vitvi05_01chr06g00880
Vitvi05_01chr06g01310
Vitvi05_01chr06g01420
Vitvi05_01chr06g01440
Vitvi05_01chr06g01530
Vitvi05_01chr06g01580
Vitvi05_01chr06g01700
Vitvi05_01chr06g02860
Vitvi05_01chr06g03140
Vitvi05_01chr06g03510
Vitvi05_01chr06g03760
Vitvi05_01chr06g04080
Vitvi05_01chr06g04320
Vitvi05_01chr06g04460
Vitvi05_01chr06g04540
Vitvi05_01chr06g04550
Vitvi05_01chr06g04780
Vitvi05_01chr06g05360
Vitvi05_01chr06g05380
Vitvi05_01chr06g05590
Vitvi05_01chr06g05750
Vitvi05_01chr06g06290
Vitvi05_01chr06g06750
Vitvi05_01chr06g06850
Vitvi05_01chr06g06910
Vitvi05_01chr06g07000
Vitvi05_01chr06g07010
Vitvi05_01chr06g07080
Vitvi05_01chr06g07170
Vitvi05_01chr06g07300
Vitvi05_01chr06g07360
Vitvi05_01chr06g07370
Vitvi05_01chr06g07380
Vitvi05_01chr06g07480
Vitvi05_01chr06g07640
Vitvi05_01chr06g07660
Vitvi05_01chr06g07800
Vitvi05_01chr06g08100
Vitvi05_01chr06g08660
Vitvi05_01chr06g08840
Vitvi05_01chr06g08850
Vitvi05_01chr06g08860
Vitvi05_01chr06g08960
Vitvi05_01chr06g09040
Vitvi05_01chr06g09070
Vitvi05_01chr06g09100
Vitvi05_01chr06g09230
Vitvi05_01chr06g09460
Vitvi05_01chr06g09640
Vitvi05_01chr06g09730
Vitvi05_01chr06g09740
Vitvi05_01chr06g09940
Vitvi05_01chr06g10150
Vitvi05_01chr06g10220
Vitvi05_01chr06g10800
Vitvi05_01chr06g10900
Vitvi05_01chr06g10970
Vitvi05_01chr06g11220
Vitvi05_01chr06g11390
Vitvi05_01chr06g11450
Vitvi05_01chr06g11790
Vitvi05_01chr06g11840
Vitvi05_01chr06g11960
Vitvi05_01chr06g13160
Vitvi05_01chr06g13170
Vitvi05_01chr06g13510
Vitvi05_01chr06g14260
Vitvi05_01chr06g14320
Vitvi05_01chr06g15030
Vitvi05_01chr06g15130
Vitvi05_01chr06g15190
Vitvi05_01chr06g15370
Vitvi05_01chr06g15470
Vitvi05_01chr06g16010
Vitvi05_01chr06g16150
Vitvi05_01chr06g16200
Vitvi05_01chr06g17960
Vitvi05_01chr06g18110
Vitvi05_01chr06g18210
Vitvi05_01chr06g18550
Vitvi05_01chr06g18640
Vitvi05_01chr06g19270
Vitvi05_01chr06g19320
Vitvi05_01chr06g19740
Vitvi05_01chr06g20170
Vitvi05_01chr06g20180
Vitvi05_01chr06g20440
Vitvi05_01chr06g20500
Vitvi05_01chr06g20600
Vitvi05_01chr06g21270
Vitvi05_01chr06g22240
Vitvi05_01chr07g00650
Vitvi05_01chr07g00750
Vitvi05_01chr07g01190
Vitvi05_01chr07g01780
Vitvi05_01chr07g02070
Vitvi05_01chr07g02100
Vitvi05_01chr07g02210
Vitvi05_01chr07g02370
Vitvi05_01chr07g02570
Vitvi05_01chr07g02620
Vitvi05_01chr07g02730
Vitvi05_01chr07g02760
Vitvi05_01chr07g02830
Vitvi05_01chr07g03120
Vitvi05_01chr07g03380
Vitvi05_01chr07g03480
Vitvi05_01chr07g03620
Vitvi05_01chr07g03660
Vitvi05_01chr07g03670
Vitvi05_01chr07g03680
Vitvi05_01chr07g03830
Vitvi05_01chr07g03910
Vitvi05_01chr07g04170
Vitvi05_01chr07g04360
Vitvi05_01chr07g04740
Vitvi05_01chr07g04900
Vitvi05_01chr07g04910
Vitvi05_01chr07g04930
Vitvi05_01chr07g05010
Vitvi05_01chr07g05050
Vitvi05_01chr07g05190
Vitvi05_01chr07g05420
Vitvi05_01chr07g05480
Vitvi05_01chr07g05500
Vitvi05_01chr07g05590
Vitvi05_01chr07g05680
Vitvi05_01chr07g05710
Vitvi05_01chr07g05720
Vitvi05_01chr07g06180
Vitvi05_01chr07g06430
Vitvi05_01chr07g06560
Vitvi05_01chr07g06630
Vitvi05_01chr07g06880
Vitvi05_01chr07g07080
Vitvi05_01chr07g07240
Vitvi05_01chr07g07250
Vitvi05_01chr07g07380
Vitvi05_01chr07g07580
Vitvi05_01chr07g07910
Vitvi05_01chr07g07980
Vitvi05_01chr07g08210
Vitvi05_01chr07g08730
Vitvi05_01chr07g09050
Vitvi05_01chr07g09170
Vitvi05_01chr07g09180
Vitvi05_01chr07g09260
Vitvi05_01chr07g10490
Vitvi05_01chr07g10640
Vitvi05_01chr07g10690
Vitvi05_01chr07g10830
Vitvi05_01chr07g11040
Vitvi05_01chr07g12300
Vitvi05_01chr07g12540
Vitvi05_01chr07g13140
Vitvi05_01chr07g13290
Vitvi05_01chr07g13780
Vitvi05_01chr07g16060
Vitvi05_01chr07g18560
Vitvi05_01chr07g18770
Vitvi05_01chr07g20220
Vitvi05_01chr07g20350
Vitvi05_01chr07g20450
Vitvi05_01chr07g20800
Vitvi05_01chr07g21050
Vitvi05_01chr07g21100
Vitvi05_01chr07g21150
Vitvi05_01chr07g21360
Vitvi05_01chr07g21590
Vitvi05_01chr07g21650
Vitvi05_01chr07g21870
Vitvi05_01chr07g22200
Vitvi05_01chr07g22550
Vitvi05_01chr07g22700
Vitvi05_01chr07g22860
Vitvi05_01chr07g23000
Vitvi05_01chr07g23230
Vitvi05_01chr07g23400
Vitvi05_01chr07g23550
Vitvi05_01chr07g23650
Vitvi05_01chr07g23800
Vitvi05_01chr07g24100
Vitvi05_01chr07g24380
Vitvi05_01chr07g24740
Vitvi05_01chr07g24940
Vitvi05_01chr07g25120
Vitvi05_01chr07g25430
Vitvi05_01chr07g25610
Vitvi05_01chr07g26130
Vitvi05_01chr07g26370
Vitvi05_01chr07g26940
Vitvi05_01chr07g26950
Vitvi05_01chr07g27020
Vitvi05_01chr07g27300
Vitvi05_01chr07g27450
Vitvi05_01chr07g27580
Vitvi05_01chr07g27630
Vitvi05_01chr07g27690
Vitvi05_01chr07g27770
Vitvi05_01chr07g28080
Vitvi05_01chr07g28310
Vitvi05_01chr07g28410
Vitvi05_01chr07g28730
Vitvi05_01chr07g29150
Vitvi05_01chr07g29420
Vitvi05_01chr07g29550
Vitvi05_01chr07g29840
Vitvi05_01chr07g30030
Vitvi05_01chr07g30110
Vitvi05_01chr07g30200
Vitvi05_01chr07g30320
Vitvi05_01chr07g30500
Vitvi05_01chr07g30560
Vitvi05_01chr07g31040
Vitvi05_01chr07g31200
Vitvi05_01chr07g31810
Vitvi05_01chr07g32150
Vitvi05_01chr07g32450
Vitvi05_01chr07g32580
Vitvi05_01chr07g32860
Vitvi05_01chr08g00310
Vitvi05_01chr08g00340
Vitvi05_01chr08g00350
Vitvi05_01chr08g00610
Vitvi05_01chr08g00660
Vitvi05_01chr08g00720
Vitvi05_01chr08g01000
Vitvi05_01chr08g01070
Vitvi05_01chr08g01190
Vitvi05_01chr08g01620
Vitvi05_01chr08g01640
Vitvi05_01chr08g01700
Vitvi05_01chr08g01830
Vitvi05_01chr08g02270
Vitvi05_01chr08g02500
Vitvi05_01chr08g02820
Vitvi05_01chr08g02880
Vitvi05_01chr08g03100
Vitvi05_01chr08g03130
Vitvi05_01chr08g03350
Vitvi05_01chr08g03540
Vitvi05_01chr08g04130
Vitvi05_01chr08g05490
Vitvi05_01chr08g05530
Vitvi05_01chr08g05540
Vitvi05_01chr08g05800
Vitvi05_01chr08g05990
Vitvi05_01chr08g06130
Vitvi05_01chr08g06170
Vitvi05_01chr08g06180
Vitvi05_01chr08g06630
Vitvi05_01chr08g06930
Vitvi05_01chr08g07360
Vitvi05_01chr08g07510
Vitvi05_01chr08g07630
Vitvi05_01chr08g07810
Vitvi05_01chr08g07960
Vitvi05_01chr08g07990
Vitvi05_01chr08g08030
Vitvi05_01chr08g08070
Vitvi05_01chr08g08140
Vitvi05_01chr08g08350
Vitvi05_01chr08g08420
Vitvi05_01chr08g08480
Vitvi05_01chr08g08500
Vitvi05_01chr08g08610
Vitvi05_01chr08g09120
Vitvi05_01chr08g09190
Vitvi05_01chr08g09210
Vitvi05_01chr08g09260
Vitvi05_01chr08g09280
Vitvi05_01chr08g09290
Vitvi05_01chr08g09340
Vitvi05_01chr08g09450
Vitvi05_01chr08g09630
Vitvi05_01chr08g09780
Vitvi05_01chr08g10090
Vitvi05_01chr08g10380
Vitvi05_01chr08g10620
Vitvi05_01chr08g10640
Vitvi05_01chr08g10900
Vitvi05_01chr08g10910
Vitvi05_01chr08g11300
Vitvi05_01chr08g11320
Vitvi05_01chr08g11580
Vitvi05_01chr08g11630
Vitvi05_01chr08g11710
Vitvi05_01chr08g12050
Vitvi05_01chr08g12070
Vitvi05_01chr08g12490
Vitvi05_01chr08g12610
Vitvi05_01chr08g12780
Vitvi05_01chr08g12810
Vitvi05_01chr08g12880
Vitvi05_01chr08g12960
Vitvi05_01chr08g13160
Vitvi05_01chr08g13200
Vitvi05_01chr08g13520
Vitvi05_01chr08g13540
Vitvi05_01chr08g13620
Vitvi05_01chr08g13800
Vitvi05_01chr08g13840
Vitvi05_01chr08g13900
Vitvi05_01chr08g14280
Vitvi05_01chr08g14400
Vitvi05_01chr08g14800
Vitvi05_01chr08g14910
Vitvi05_01chr08g14980
Vitvi05_01chr08g15020
Vitvi05_01chr08g15350
Vitvi05_01chr08g15480
Vitvi05_01chr08g15510
Vitvi05_01chr08g15910
Vitvi05_01chr08g16020
Vitvi05_01chr08g16270
Vitvi05_01chr08g16380
Vitvi05_01chr08g16400
Vitvi05_01chr08g16740
Vitvi05_01chr08g17120
Vitvi05_01chr08g17200
Vitvi05_01chr08g17480
Vitvi05_01chr08g17730
Vitvi05_01chr08g17850
Vitvi05_01chr08g18070
Vitvi05_01chr08g18130
Vitvi05_01chr08g18150
Vitvi05_01chr08g18230
Vitvi05_01chr08g18300
Vitvi05_01chr08g18320
Vitvi05_01chr08g18640
Vitvi05_01chr08g18650
Vitvi05_01chr08g18660
Vitvi05_01chr08g18680
Vitvi05_01chr08g18770
Vitvi05_01chr08g18820
Vitvi05_01chr08g18870
Vitvi05_01chr08g18910
Vitvi05_01chr08g18960
Vitvi05_01chr08g19000
Vitvi05_01chr08g19110
Vitvi05_01chr08g19180
Vitvi05_01chr08g19270
Vitvi05_01chr08g19480
Vitvi05_01chr08g19590
Vitvi05_01chr08g19890
Vitvi05_01chr08g20010
Vitvi05_01chr08g20090
Vitvi05_01chr08g20190
Vitvi05_01chr08g20820
Vitvi05_01chr08g20830
Vitvi05_01chr08g20910
Vitvi05_01chr08g21410
Vitvi05_01chr08g21650
Vitvi05_01chr08g21680
Vitvi05_01chr08g21970
Vitvi05_01chr08g22050
Vitvi05_01chr08g22110
Vitvi05_01chr08g22190
Vitvi05_01chr08g22430
Vitvi05_01chr08g22500
Vitvi05_01chr08g22570
Vitvi05_01chr08g22630
Vitvi05_01chr08g22680
Vitvi05_01chr08g22850
Vitvi05_01chr08g22920
Vitvi05_01chr08g23040
Vitvi05_01chr08g23070
Vitvi05_01chr08g23110
Vitvi05_01chr08g23440
Vitvi05_01chr08g23780
Vitvi05_01chr08g23870
Vitvi05_01chr08g23880
Vitvi05_01chr08g24020
Vitvi05_01chr08g24150
Vitvi05_01chr08g24280
Vitvi05_01chr08g24370
Vitvi05_01chr08g24470
Vitvi05_01chr08g24480
Vitvi05_01chr08g24600
Vitvi05_01chr08g24690
Vitvi05_01chr08g24780
Vitvi05_01chr08g24860
Vitvi05_01chr09g00300
Vitvi05_01chr09g00340
Vitvi05_01chr09g00380
Vitvi05_01chr09g00600
Vitvi05_01chr09g00720
Vitvi05_01chr09g00820
Vitvi05_01chr09g00880
Vitvi05_01chr09g00910
Vitvi05_01chr09g00980
Vitvi05_01chr09g01140
Vitvi05_01chr09g01220
Vitvi05_01chr09g01670
Vitvi05_01chr09g01680
Vitvi05_01chr09g01750
Vitvi05_01chr09g01860
Vitvi05_01chr09g01920
Vitvi05_01chr09g01950
Vitvi05_01chr09g02070
Vitvi05_01chr09g02150
Vitvi05_01chr09g02200
Vitvi05_01chr09g02260
Vitvi05_01chr09g02420
Vitvi05_01chr09g02750
Vitvi05_01chr09g02760
Vitvi05_01chr09g02980
Vitvi05_01chr09g03090
Vitvi05_01chr09g03370
Vitvi05_01chr09g03870
Vitvi05_01chr09g03910
Vitvi05_01chr09g03970
Vitvi05_01chr09g04050
Vitvi05_01chr09g04160
Vitvi05_01chr09g04200
Vitvi05_01chr09g04570
Vitvi05_01chr09g04880
Vitvi05_01chr09g05100
Vitvi05_01chr09g05430
Vitvi05_01chr09g05520
Vitvi05_01chr09g05700
Vitvi05_01chr09g05740
Vitvi05_01chr09g05750
Vitvi05_01chr09g06080
Vitvi05_01chr09g06690
Vitvi05_01chr09g06850
Vitvi05_01chr09g08430
Vitvi05_01chr09g08490
Vitvi05_01chr09g08610
Vitvi05_01chr09g08650
Vitvi05_01chr09g08690
Vitvi05_01chr09g08740
Vitvi05_01chr09g08950
Vitvi05_01chr09g10380
Vitvi05_01chr09g11890
Vitvi05_01chr09g12710
Vitvi05_01chr09g14500
Vitvi05_01chr09g14570
Vitvi05_01chr09g14870
Vitvi05_01chr09g15080
Vitvi05_01chr09g16470
Vitvi05_01chr09g18460
Vitvi05_01chr09g18800
Vitvi05_01chr09g20010
Vitvi05_01chr09g20830
Vitvi05_01chr09g20960
Vitvi05_01chr09g21930
Vitvi05_01chr09g22100
Vitvi05_01chr10g00570
Vitvi05_01chr10g01000
Vitvi05_01chr10g01010
Vitvi05_01chr10g01190
Vitvi05_01chr10g01560
Vitvi05_01chr10g01630
Vitvi05_01chr10g02040
Vitvi05_01chr10g02460
Vitvi05_01chr10g02820
Vitvi05_01chr10g02990
Vitvi05_01chr10g03030
Vitvi05_01chr10g03420
Vitvi05_01chr10g04160
Vitvi05_01chr10g04380
Vitvi05_01chr10g05570
Vitvi05_01chr10g05600
Vitvi05_01chr10g06600
Vitvi05_01chr10g06810
Vitvi05_01chr10g07010
Vitvi05_01chr10g07200
Vitvi05_01chr10g07230
Vitvi05_01chr10g07430
Vitvi05_01chr10g07570
Vitvi05_01chr10g07730
Vitvi05_01chr10g07810
Vitvi05_01chr10g07880
Vitvi05_01chr10g07910
Vitvi05_01chr10g07950
Vitvi05_01chr10g07970
Vitvi05_01chr10g08000
Vitvi05_01chr10g08020
Vitvi05_01chr10g08130
Vitvi05_01chr10g08480
Vitvi05_01chr10g08590
Vitvi05_01chr10g08760
Vitvi05_01chr10g08830
Vitvi05_01chr10g09070
Vitvi05_01chr10g09220
Vitvi05_01chr10g09990
Vitvi05_01chr10g10360
Vitvi05_01chr10g10890
Vitvi05_01chr10g11010
Vitvi05_01chr10g11140
Vitvi05_01chr10g11390
Vitvi05_01chr10g11400
Vitvi05_01chr10g11990
Vitvi05_01chr10g12570
Vitvi05_01chr10g12650
Vitvi05_01chr10g13450
Vitvi05_01chr10g13920
Vitvi05_01chr10g14140
Vitvi05_01chr10g14610
Vitvi05_01chr10g14670
Vitvi05_01chr10g14700
Vitvi05_01chr10g15430
Vitvi05_01chr10g15830
Vitvi05_01chr10g16020
Vitvi05_01chr10g16360
Vitvi05_01chr10g17390
Vitvi05_01chr10g17670
Vitvi05_01chr10g18460
Vitvi05_01chr10g19140
Vitvi05_01chr10g23050
Vitvi05_01chr10g23150
Vitvi05_01chr10g23250
Vitvi05_01chr10g24270
Vitvi05_01chr10g24960
Vitvi05_01chr10g25400
Vitvi05_01chr10g25540
Vitvi05_01chr10g26200
Vitvi05_01chr10g26570
Vitvi05_01chr11g00430
Vitvi05_01chr11g00450
Vitvi05_01chr11g00470
Vitvi05_01chr11g00710
Vitvi05_01chr11g00780
Vitvi05_01chr11g01070
Vitvi05_01chr11g01170
Vitvi05_01chr11g01280
Vitvi05_01chr11g01330
Vitvi05_01chr11g01340
Vitvi05_01chr11g01360
Vitvi05_01chr11g01550
Vitvi05_01chr11g01570
Vitvi05_01chr11g01860
Vitvi05_01chr11g01990
Vitvi05_01chr11g02190
Vitvi05_01chr11g02230
Vitvi05_01chr11g03010
Vitvi05_01chr11g03180
Vitvi05_01chr11g03250
Vitvi05_01chr11g03340
Vitvi05_01chr11g03370
Vitvi05_01chr11g03570
Vitvi05_01chr11g03640
Vitvi05_01chr11g03650
Vitvi05_01chr11g03680
Vitvi05_01chr11g03790
Vitvi05_01chr11g03830
Vitvi05_01chr11g03940
Vitvi05_01chr11g04080
Vitvi05_01chr11g04150
Vitvi05_01chr11g04330
Vitvi05_01chr11g04340
Vitvi05_01chr11g04410
Vitvi05_01chr11g04470
Vitvi05_01chr11g04590
Vitvi05_01chr11g04600
Vitvi05_01chr11g04840
Vitvi05_01chr11g04860
Vitvi05_01chr11g04920
Vitvi05_01chr11g05070
Vitvi05_01chr11g05130
Vitvi05_01chr11g05430
Vitvi05_01chr11g05510
Vitvi05_01chr11g05520
Vitvi05_01chr11g05570
Vitvi05_01chr11g05930
Vitvi05_01chr11g05980
Vitvi05_01chr11g06030
Vitvi05_01chr11g06310
Vitvi05_01chr11g06700
Vitvi05_01chr11g06740
Vitvi05_01chr11g06860
Vitvi05_01chr11g06920
Vitvi05_01chr11g06980
Vitvi05_01chr11g07070
Vitvi05_01chr11g07140
Vitvi05_01chr11g07190
Vitvi05_01chr11g07450
Vitvi05_01chr11g07830
Vitvi05_01chr11g07850
Vitvi05_01chr11g07870
Vitvi05_01chr11g08310
Vitvi05_01chr11g08320
Vitvi05_01chr11g08430
Vitvi05_01chr11g08540
Vitvi05_01chr11g08550
Vitvi05_01chr11g08620
Vitvi05_01chr11g08710
Vitvi05_01chr11g08780
Vitvi05_01chr11g09420
Vitvi05_01chr11g09510
Vitvi05_01chr11g09680
Vitvi05_01chr11g10000
Vitvi05_01chr11g10060
Vitvi05_01chr11g10100
Vitvi05_01chr11g10110
Vitvi05_01chr11g10180
Vitvi05_01chr11g10190
Vitvi05_01chr11g10310
Vitvi05_01chr11g10460
Vitvi05_01chr11g10530
Vitvi05_01chr11g10550
Vitvi05_01chr11g11040
Vitvi05_01chr11g11230
Vitvi05_01chr11g11630
Vitvi05_01chr11g12630
Vitvi05_01chr11g12790
Vitvi05_01chr11g12900
Vitvi05_01chr11g14930
Vitvi05_01chr11g14940
Vitvi05_01chr11g14970
Vitvi05_01chr11g16860
Vitvi05_01chr11g17270
Vitvi05_01chr11g17520
Vitvi05_01chr11g17700
Vitvi05_01chr11g17860
Vitvi05_01chr11g18010
Vitvi05_01chr11g18090
Vitvi05_01chr11g18210
Vitvi05_01chr11g18510
Vitvi05_01chr11g18520
Vitvi05_01chr11g18650
Vitvi05_01chr12g00190
Vitvi05_01chr12g00640
Vitvi05_01chr12g00660
Vitvi05_01chr12g01120
Vitvi05_01chr12g01300
Vitvi05_01chr12g01370
Vitvi05_01chr12g01440
Vitvi05_01chr12g02100
Vitvi05_01chr12g02360
Vitvi05_01chr12g03490
Vitvi05_01chr12g03690
Vitvi05_01chr12g03820
Vitvi05_01chr12g04070
Vitvi05_01chr12g04370
Vitvi05_01chr12g04550
Vitvi05_01chr12g04900
Vitvi05_01chr12g04910
Vitvi05_01chr12g05200
Vitvi05_01chr12g05370
Vitvi05_01chr12g05460
Vitvi05_01chr12g05850
Vitvi05_01chr12g05920
Vitvi05_01chr12g05980
Vitvi05_01chr12g06090
Vitvi05_01chr12g06530
Vitvi05_01chr12g07000
Vitvi05_01chr12g07140
Vitvi05_01chr12g07310
Vitvi05_01chr12g07370
Vitvi05_01chr12g07510
Vitvi05_01chr12g07610
Vitvi05_01chr12g08090
Vitvi05_01chr12g08680
Vitvi05_01chr12g09640
Vitvi05_01chr12g09970
Vitvi05_01chr12g09980
Vitvi05_01chr12g09990
Vitvi05_01chr12g10000
Vitvi05_01chr12g10010
Vitvi05_01chr12g10020
Vitvi05_01chr12g10150
Vitvi05_01chr12g10690
Vitvi05_01chr12g10940
Vitvi05_01chr12g11200
Vitvi05_01chr12g11690
Vitvi05_01chr12g11760
Vitvi05_01chr12g11850
Vitvi05_01chr12g12040
Vitvi05_01chr12g13580
Vitvi05_01chr12g13780
Vitvi05_01chr12g13840
Vitvi05_01chr12g14860
Vitvi05_01chr12g15970
Vitvi05_01chr12g16110
Vitvi05_01chr12g16860
Vitvi05_01chr12g19450
Vitvi05_01chr12g19690
Vitvi05_01chr12g19730
Vitvi05_01chr12g20310
Vitvi05_01chr12g20410
Vitvi05_01chr12g20510
Vitvi05_01chr12g21020
Vitvi05_01chr12g21660
Vitvi05_01chr12g21700
Vitvi05_01chr12g22670
Vitvi05_01chr12g22780
Vitvi05_01chr12g23430
Vitvi05_01chr13g00190
Vitvi05_01chr13g00390
Vitvi05_01chr13g00730
Vitvi05_01chr13g01180
Vitvi05_01chr13g01260
Vitvi05_01chr13g01550
Vitvi05_01chr13g01580
Vitvi05_01chr13g01690
Vitvi05_01chr13g01840
Vitvi05_01chr13g01930
Vitvi05_01chr13g01940
Vitvi05_01chr13g02470
Vitvi05_01chr13g02590
Vitvi05_01chr13g02980
Vitvi05_01chr13g02990
Vitvi05_01chr13g03050
Vitvi05_01chr13g03170
Vitvi05_01chr13g03180
Vitvi05_01chr13g03200
Vitvi05_01chr13g03700
Vitvi05_01chr13g03970
Vitvi05_01chr13g04000
Vitvi05_01chr13g04150
Vitvi05_01chr13g04230
Vitvi05_01chr13g04290
Vitvi05_01chr13g04340
Vitvi05_01chr13g04420
Vitvi05_01chr13g05080
Vitvi05_01chr13g05100
Vitvi05_01chr13g05220
Vitvi05_01chr13g05320
Vitvi05_01chr13g05330
Vitvi05_01chr13g05570
Vitvi05_01chr13g06220
Vitvi05_01chr13g06290
Vitvi05_01chr13g06810
Vitvi05_01chr13g06820
Vitvi05_01chr13g07070
Vitvi05_01chr13g07560
Vitvi05_01chr13g07720
Vitvi05_01chr13g08000
Vitvi05_01chr13g08020
Vitvi05_01chr13g08330
Vitvi05_01chr13g08530
Vitvi05_01chr13g08950
Vitvi05_01chr13g09280
Vitvi05_01chr13g09350
Vitvi05_01chr13g09620
Vitvi05_01chr13g09820
Vitvi05_01chr13g09880
Vitvi05_01chr13g11180
Vitvi05_01chr13g11290
Vitvi05_01chr13g11470
Vitvi05_01chr13g11560
Vitvi05_01chr13g12620
Vitvi05_01chr13g14580
Vitvi05_01chr13g15290
Vitvi05_01chr13g15600
Vitvi05_01chr13g15710
Vitvi05_01chr13g15980
Vitvi05_01chr13g16280
Vitvi05_01chr13g16340
Vitvi05_01chr13g17910
Vitvi05_01chr13g18020
Vitvi05_01chr13g19550
Vitvi05_01chr13g19930
Vitvi05_01chr13g20370
Vitvi05_01chr13g20420
Vitvi05_01chr13g20530
Vitvi05_01chr13g20740
Vitvi05_01chr13g21680
Vitvi05_01chr13g22020
Vitvi05_01chr13g23620
Vitvi05_01chr13g24760
Vitvi05_01chr13g24920
Vitvi05_01chr13g25150
Vitvi05_01chr13g25930
Vitvi05_01chr13g26850
Vitvi05_01chr13g26860
Vitvi05_01chr13g26890
Vitvi05_01chr13g28150
Vitvi05_01chr13g28290
Vitvi05_01chr13g28540
Vitvi05_01chr14g00550
Vitvi05_01chr14g00570
Vitvi05_01chr14g00690
Vitvi05_01chr14g00940
Vitvi05_01chr14g00950
Vitvi05_01chr14g00990
Vitvi05_01chr14g01050
Vitvi05_01chr14g01370
Vitvi05_01chr14g01580
Vitvi05_01chr14g01600
Vitvi05_01chr14g01610
Vitvi05_01chr14g01640
Vitvi05_01chr14g01810
Vitvi05_01chr14g01820
Vitvi05_01chr14g01860
Vitvi05_01chr14g01870
Vitvi05_01chr14g01970
Vitvi05_01chr14g01990
Vitvi05_01chr14g02490
Vitvi05_01chr14g02670
Vitvi05_01chr14g02780
Vitvi05_01chr14g02840
Vitvi05_01chr14g02860
Vitvi05_01chr14g02870
Vitvi05_01chr14g04190
Vitvi05_01chr14g04240
Vitvi05_01chr14g04260
Vitvi05_01chr14g04400
Vitvi05_01chr14g04480
Vitvi05_01chr14g04580
Vitvi05_01chr14g05490
Vitvi05_01chr14g05630
Vitvi05_01chr14g05960
Vitvi05_01chr14g06600
Vitvi05_01chr14g06610
Vitvi05_01chr14g06630
Vitvi05_01chr14g06940
Vitvi05_01chr14g07190
Vitvi05_01chr14g07350
Vitvi05_01chr14g07450
Vitvi05_01chr14g07850
Vitvi05_01chr14g08290
Vitvi05_01chr14g09110
Vitvi05_01chr14g10570
Vitvi05_01chr14g10660
Vitvi05_01chr14g11280
Vitvi05_01chr14g11310
Vitvi05_01chr14g11450
Vitvi05_01chr14g12630
Vitvi05_01chr14g12860
Vitvi05_01chr14g13250
Vitvi05_01chr14g16460
Vitvi05_01chr14g16600
Vitvi05_01chr14g17580
Vitvi05_01chr14g17710
Vitvi05_01chr14g17790
Vitvi05_01chr14g18410
Vitvi05_01chr14g18860
Vitvi05_01chr14g19610
Vitvi05_01chr14g19620
Vitvi05_01chr14g19650
Vitvi05_01chr14g19890
Vitvi05_01chr14g20250
Vitvi05_01chr14g21080
Vitvi05_01chr14g21460
Vitvi05_01chr14g21970
Vitvi05_01chr14g22120
Vitvi05_01chr14g22190
Vitvi05_01chr14g22380
Vitvi05_01chr14g22420
Vitvi05_01chr14g22520
Vitvi05_01chr14g22590
Vitvi05_01chr14g22620
Vitvi05_01chr14g22640
Vitvi05_01chr14g22820
Vitvi05_01chr14g22990
Vitvi05_01chr14g23410
Vitvi05_01chr14g23510
Vitvi05_01chr14g24180
Vitvi05_01chr14g24310
Vitvi05_01chr14g24320
Vitvi05_01chr14g24360
Vitvi05_01chr14g24440
Vitvi05_01chr14g24460
Vitvi05_01chr14g24520
Vitvi05_01chr14g24570
Vitvi05_01chr14g24830
Vitvi05_01chr14g25370
Vitvi05_01chr14g25510
Vitvi05_01chr14g26160
Vitvi05_01chr14g26440
Vitvi05_01chr14g26510
Vitvi05_01chr14g26580
Vitvi05_01chr14g26610
Vitvi05_01chr14g26630
Vitvi05_01chr14g26940
Vitvi05_01chr14g27140
Vitvi05_01chr14g27170
Vitvi05_01chr14g27180
Vitvi05_01chr14g27880
Vitvi05_01chr14g27950
Vitvi05_01chr14g28060
Vitvi05_01chr14g28080
Vitvi05_01chr14g28090
Vitvi05_01chr14g28550
Vitvi05_01chr14g28610
Vitvi05_01chr14g29050
Vitvi05_01chr14g29070
Vitvi05_01chr14g29410
Vitvi05_01chr14g29490
Vitvi05_01chr14g29760
Vitvi05_01chr14g29870
Vitvi05_01chr14g29930
Vitvi05_01chr14g30050
Vitvi05_01chr14g30160
Vitvi05_01chr14g30180
Vitvi05_01chr14g30420
Vitvi05_01chr15g00440
Vitvi05_01chr15g04130
Vitvi05_01chr15g05610
Vitvi05_01chr15g06420
Vitvi05_01chr15g07930
Vitvi05_01chr15g08540
Vitvi05_01chr15g08950
Vitvi05_01chr15g08990
Vitvi05_01chr15g10050
Vitvi05_01chr15g10540
Vitvi05_01chr15g10620
Vitvi05_01chr15g10710
Vitvi05_01chr15g12470
Vitvi05_01chr15g12570
Vitvi05_01chr15g13020
Vitvi05_01chr15g13140
Vitvi05_01chr15g13800
Vitvi05_01chr15g13830
Vitvi05_01chr15g14490
Vitvi05_01chr15g14630
Vitvi05_01chr15g14660
Vitvi05_01chr15g14940
Vitvi05_01chr15g15150
Vitvi05_01chr15g15200
Vitvi05_01chr15g15430
Vitvi05_01chr15g15630
Vitvi05_01chr15g16490
Vitvi05_01chr15g16560
Vitvi05_01chr15g16580
Vitvi05_01chr15g16730
Vitvi05_01chr15g17000
Vitvi05_01chr15g17500
Vitvi05_01chr15g17780
Vitvi05_01chr15g17840
Vitvi05_01chr15g17860
Vitvi05_01chr15g18010
Vitvi05_01chr15g18060
Vitvi05_01chr15g18120
Vitvi05_01chr15g18130
Vitvi05_01chr15g18240
Vitvi05_01chr15g18360
Vitvi05_01chr15g18710
Vitvi05_01chr15g18760
Vitvi05_01chr15g18810
Vitvi05_01chr15g18830
Vitvi05_01chr15g18980
Vitvi05_01chr15g19000
Vitvi05_01chr15g19050
Vitvi05_01chr15g19220
Vitvi05_01chr15g19310
Vitvi05_01chr15g19320
Vitvi05_01chr15g19340
Vitvi05_01chr15g19940
Vitvi05_01chr15g20450
Vitvi05_01chr16g00380
Vitvi05_01chr16g00660
Vitvi05_01chr16g00720
Vitvi05_01chr16g01090
Vitvi05_01chr16g01210
Vitvi05_01chr16g01430
Vitvi05_01chr16g01910
Vitvi05_01chr16g02220
Vitvi05_01chr16g02380
Vitvi05_01chr16g02900
Vitvi05_01chr16g03470
Vitvi05_01chr16g04630
Vitvi05_01chr16g06380
Vitvi05_01chr16g08500
Vitvi05_01chr16g09240
Vitvi05_01chr16g09950
Vitvi05_01chr16g11680
Vitvi05_01chr16g11760
Vitvi05_01chr16g11810
Vitvi05_01chr16g12240
Vitvi05_01chr16g13400
Vitvi05_01chr16g13460
Vitvi05_01chr16g13680
Vitvi05_01chr16g13710
Vitvi05_01chr16g14020
Vitvi05_01chr16g14030
Vitvi05_01chr16g14150
Vitvi05_01chr16g14320
Vitvi05_01chr16g14370
Vitvi05_01chr16g14590
Vitvi05_01chr16g14660
Vitvi05_01chr16g14700
Vitvi05_01chr16g15110
Vitvi05_01chr16g15430
Vitvi05_01chr16g16120
Vitvi05_01chr16g16140
Vitvi05_01chr16g16180
Vitvi05_01chr16g16250
Vitvi05_01chr16g16470
Vitvi05_01chr16g16480
Vitvi05_01chr16g16740
Vitvi05_01chr16g18100
Vitvi05_01chr16g18200
Vitvi05_01chr16g18260
Vitvi05_01chr16g18310
Vitvi05_01chr16g18340
Vitvi05_01chr16g20140
Vitvi05_01chr16g20180
Vitvi05_01chr16g20200
Vitvi05_01chr16g20340
Vitvi05_01chr16g20530
Vitvi05_01chr16g20810
Vitvi05_01chr16g20890
Vitvi05_01chr16g21020
Vitvi05_01chr16g21040
Vitvi05_01chr16g21200
Vitvi05_01chr16g21260
Vitvi05_01chr16g21430
Vitvi05_01chr16g21480
Vitvi05_01chr16g21530
Vitvi05_01chr16g21590
Vitvi05_01chr16g21870
Vitvi05_01chr16g21880
Vitvi05_01chr16g21970
Vitvi05_01chr16g22070
Vitvi05_01chr16g22180
Vitvi05_01chr16g22200
Vitvi05_01chr17g00170
Vitvi05_01chr17g00310
Vitvi05_01chr17g00420
Vitvi05_01chr17g00520
Vitvi05_01chr17g00570
Vitvi05_01chr17g00670
Vitvi05_01chr17g00730
Vitvi05_01chr17g00770
Vitvi05_01chr17g00900
Vitvi05_01chr17g00960
Vitvi05_01chr17g01030
Vitvi05_01chr17g01370
Vitvi05_01chr17g01690
Vitvi05_01chr17g01790
Vitvi05_01chr17g02070
Vitvi05_01chr17g02110
Vitvi05_01chr17g02240
Vitvi05_01chr17g02290
Vitvi05_01chr17g02360
Vitvi05_01chr17g02530
Vitvi05_01chr17g02720
Vitvi05_01chr17g02980
Vitvi05_01chr17g03180
Vitvi05_01chr17g04010
Vitvi05_01chr17g04780
Vitvi05_01chr17g04910
Vitvi05_01chr17g04950
Vitvi05_01chr17g05130
Vitvi05_01chr17g05190
Vitvi05_01chr17g05530
Vitvi05_01chr17g05820
Vitvi05_01chr17g05890
Vitvi05_01chr17g06760
Vitvi05_01chr17g06790
Vitvi05_01chr17g06920
Vitvi05_01chr17g07230
Vitvi05_01chr17g07740
Vitvi05_01chr17g07760
Vitvi05_01chr17g07820
Vitvi05_01chr17g07840
Vitvi05_01chr17g08240
Vitvi05_01chr17g08800
Vitvi05_01chr17g09180
Vitvi05_01chr17g09410
Vitvi05_01chr17g09950
Vitvi05_01chr17g10000
Vitvi05_01chr17g10050
Vitvi05_01chr17g10140
Vitvi05_01chr17g10490
Vitvi05_01chr17g10550
Vitvi05_01chr17g11060
Vitvi05_01chr17g11630
Vitvi05_01chr17g11790
Vitvi05_01chr17g12030
Vitvi05_01chr17g12060
Vitvi05_01chr17g12180
Vitvi05_01chr17g12190
Vitvi05_01chr17g12230
Vitvi05_01chr17g12610
Vitvi05_01chr17g12730
Vitvi05_01chr17g12780
Vitvi05_01chr17g13270
Vitvi05_01chr17g13460
Vitvi05_01chr17g13780
Vitvi05_01chr17g14390
Vitvi05_01chr17g14890
Vitvi05_01chr17g15820
Vitvi05_01chr17g16490
Vitvi05_01chr17g17110
Vitvi05_01chr17g18450
Vitvi05_01chr18g00080
Vitvi05_01chr18g00160
Vitvi05_01chr18g00210
Vitvi05_01chr18g00230
Vitvi05_01chr18g00390
Vitvi05_01chr18g00420
Vitvi05_01chr18g00500
Vitvi05_01chr18g00520
Vitvi05_01chr18g00680
Vitvi05_01chr18g00990
Vitvi05_01chr18g01060
Vitvi05_01chr18g01090
Vitvi05_01chr18g01190
Vitvi05_01chr18g01320
Vitvi05_01chr18g01330
Vitvi05_01chr18g01580
Vitvi05_01chr18g01640
Vitvi05_01chr18g01650
Vitvi05_01chr18g01720
Vitvi05_01chr18g01780
Vitvi05_01chr18g01900
Vitvi05_01chr18g02300
Vitvi05_01chr18g02370
Vitvi05_01chr18g02420
Vitvi05_01chr18g02500
Vitvi05_01chr18g02510
Vitvi05_01chr18g02550
Vitvi05_01chr18g03240
Vitvi05_01chr18g03270
Vitvi05_01chr18g03320
Vitvi05_01chr18g03350
Vitvi05_01chr18g03630
Vitvi05_01chr18g03760
Vitvi05_01chr18g04450
Vitvi05_01chr18g04510
Vitvi05_01chr18g04530
Vitvi05_01chr18g04550
Vitvi05_01chr18g04780
Vitvi05_01chr18g04790
Vitvi05_01chr18g04870
Vitvi05_01chr18g04900
Vitvi05_01chr18g04970
Vitvi05_01chr18g04980
Vitvi05_01chr18g05100
Vitvi05_01chr18g05200
Vitvi05_01chr18g05310
Vitvi05_01chr18g05410
Vitvi05_01chr18g05440
Vitvi05_01chr18g05490
Vitvi05_01chr18g05560
Vitvi05_01chr18g05600
Vitvi05_01chr18g05710
Vitvi05_01chr18g05960
Vitvi05_01chr18g06280
Vitvi05_01chr18g06400
Vitvi05_01chr18g06410
Vitvi05_01chr18g06440
Vitvi05_01chr18g06680
Vitvi05_01chr18g06980
Vitvi05_01chr18g07130
Vitvi05_01chr18g07510
Vitvi05_01chr18g07530
Vitvi05_01chr18g07650
Vitvi05_01chr18g07790
Vitvi05_01chr18g07880
Vitvi05_01chr18g07890
Vitvi05_01chr18g08140
Vitvi05_01chr18g08670
Vitvi05_01chr18g08800
Vitvi05_01chr18g08820
Vitvi05_01chr18g08920
Vitvi05_01chr18g09560
Vitvi05_01chr18g09630
Vitvi05_01chr18g10050
Vitvi05_01chr18g10080
Vitvi05_01chr18g10110
Vitvi05_01chr18g10220
Vitvi05_01chr18g10440
Vitvi05_01chr18g11000
Vitvi05_01chr18g11180
Vitvi05_01chr18g11390
Vitvi05_01chr18g11590
Vitvi05_01chr18g11720
Vitvi05_01chr18g11810
Vitvi05_01chr18g11970
Vitvi05_01chr18g12110
Vitvi05_01chr18g12150
Vitvi05_01chr18g12550
Vitvi05_01chr18g12660
Vitvi05_01chr18g12820
Vitvi05_01chr18g12830
Vitvi05_01chr18g12840
Vitvi05_01chr18g12860
Vitvi05_01chr18g13270
Vitvi05_01chr18g13370
Vitvi05_01chr18g13740
Vitvi05_01chr18g13990
Vitvi05_01chr18g14180
Vitvi05_01chr18g14400
Vitvi05_01chr18g14660
Vitvi05_01chr18g14740
Vitvi05_01chr18g14840
Vitvi05_01chr18g15020
Vitvi05_01chr18g15040
Vitvi05_01chr18g15140
Vitvi05_01chr18g15410
Vitvi05_01chr18g15580
Vitvi05_01chr18g15770
Vitvi05_01chr18g15780
Vitvi05_01chr18g15880
Vitvi05_01chr18g16000
Vitvi05_01chr18g16180
Vitvi05_01chr18g16320
Vitvi05_01chr18g16410
Vitvi05_01chr18g16700
Vitvi05_01chr18g16720
Vitvi05_01chr18g16900
Vitvi05_01chr18g16920
Vitvi05_01chr18g17110
Vitvi05_01chr18g17130
Vitvi05_01chr18g17260
Vitvi05_01chr18g17300
Vitvi05_01chr18g17330
Vitvi05_01chr18g17350
Vitvi05_01chr18g17370
Vitvi05_01chr18g17680
Vitvi05_01chr18g17700
Vitvi05_01chr18g18040
Vitvi05_01chr18g18270
Vitvi05_01chr18g18300
Vitvi05_01chr18g18420
Vitvi05_01chr18g19040
Vitvi05_01chr18g19300
Vitvi05_01chr18g19370
Vitvi05_01chr18g19440
Vitvi05_01chr18g19450
Vitvi05_01chr18g20870
Vitvi05_01chr18g20970
Vitvi05_01chr18g21790
Vitvi05_01chr18g22990
Vitvi05_01chr18g23800
Vitvi05_01chr18g23880
Vitvi05_01chr18g23950
Vitvi05_01chr18g24180
Vitvi05_01chr18g24270
Vitvi05_01chr18g24680
Vitvi05_01chr18g25310
Vitvi05_01chr18g25360
Vitvi05_01chr18g28220
Vitvi05_01chr18g29730
Vitvi05_01chr18g29940
Vitvi05_01chr18g29950
Vitvi05_01chr18g30270
Vitvi05_01chr18g30380
Vitvi05_01chr18g31910
Vitvi05_01chr18g35220
Vitvi05_01chr18g35300
Vitvi05_01chr18g35450
Vitvi05_01chr18g35730
Vitvi05_01chr18g35740
Vitvi05_01chr18g36610
Vitvi05_01chr19g00330
Vitvi05_01chr19g00520
Vitvi05_01chr19g00830
Vitvi05_01chr19g01020
Vitvi05_01chr19g01120
Vitvi05_01chr19g01660
Vitvi05_01chr19g01670
Vitvi05_01chr19g01900
Vitvi05_01chr19g01920
Vitvi05_01chr19g01990
Vitvi05_01chr19g02360
Vitvi05_01chr19g02610
Vitvi05_01chr19g02640
Vitvi05_01chr19g02940
Vitvi05_01chr19g03190
Vitvi05_01chr19g03280
Vitvi05_01chr19g03610
Vitvi05_01chr19g03700
Vitvi05_01chr19g03710
Vitvi05_01chr19g04360
Vitvi05_01chr19g04530
Vitvi05_01chr19g04570
Vitvi05_01chr19g04680
Vitvi05_01chr19g04810
Vitvi05_01chr19g06560
Vitvi05_01chr19g06810
Vitvi05_01chr19g06960
Vitvi05_01chr19g07060
Vitvi05_01chr19g07090
Vitvi05_01chr19g07510
Vitvi05_01chr19g07550
Vitvi05_01chr19g07770
Vitvi05_01chr19g07780
Vitvi05_01chr19g08060
Vitvi05_01chr19g08180
Vitvi05_01chr19g08340
Vitvi05_01chr19g08420
Vitvi05_01chr19g08470
Vitvi05_01chr19g08850
Vitvi05_01chr19g09150
Vitvi05_01chr19g09570
Vitvi05_01chr19g09590
Vitvi05_01chr19g09800
Vitvi05_01chr19g09830
Vitvi05_01chr19g09930
Vitvi05_01chr19g10070
Vitvi05_01chr19g11030
Vitvi05_01chr19g11260
Vitvi05_01chr19g11270
Vitvi05_01chr19g11320
Vitvi05_01chr19g11530
Vitvi05_01chr19g11590
Vitvi05_01chr19g11860
Vitvi05_01chr19g12780
Vitvi05_01chr19g12830
Vitvi05_01chr19g12860
Vitvi05_01chr19g12880
Vitvi05_01chr19g12890
Vitvi05_01chr19g12920
Vitvi05_01chr19g12980
Vitvi05_01chr19g14600
Vitvi05_01chr19g15730
Vitvi05_01chr19g16210
Vitvi05_01chr19g17380
Vitvi05_01chr19g17400
Vitvi05_01chr19g18860
Vitvi05_01chr19g21230
Vitvi05_01chr19g21570
Vitvi05_01chr19g21910
Vitvi05_01chr19g22180
Vitvi05_01chr19g22530
Vitvi05_01chr19g22570
Vitvi05_01chr19g22800
Vitvi05_01chr19g23100

## Sheet: Group3_CS
Vitvi05_01chr01g00160
Vitvi05_01chr01g00860
Vitvi05_01chr01g00870
Vitvi05_01chr01g01760
Vitvi05_01chr01g01820
Vitvi05_01chr01g01890
Vitvi05_01chr01g02170
Vitvi05_01chr01g02330
Vitvi05_01chr01g02570
Vitvi05_01chr01g02600
Vitvi05_01chr01g02760
Vitvi05_01chr01g03060
Vitvi05_01chr01g03360
Vitvi05_01chr01g03590
Vitvi05_01chr01g03830
Vitvi05_01chr01g03920
Vitvi05_01chr01g04180
Vitvi05_01chr01g04250
Vitvi05_01chr01g05670
Vitvi05_01chr01g05960
Vitvi05_01chr01g06100
Vitvi05_01chr01g06690
Vitvi05_01chr01g06750
Vitvi05_01chr01g06780
Vitvi05_01chr01g06880
Vitvi05_01chr01g06900
Vitvi05_01chr01g07100
Vitvi05_01chr01g07540
Vitvi05_01chr01g07580
Vitvi05_01chr01g07600
Vitvi05_01chr01g07640
Vitvi05_01chr01g07910
Vitvi05_01chr01g08000
Vitvi05_01chr01g08070
Vitvi05_01chr01g08160
Vitvi05_01chr01g08180
Vitvi05_01chr01g08500
Vitvi05_01chr01g08610
Vitvi05_01chr01g08940
Vitvi05_01chr01g09030
Vitvi05_01chr01g09140
Vitvi05_01chr01g09290
Vitvi05_01chr01g09540
Vitvi05_01chr01g09970
Vitvi05_01chr01g10260
Vitvi05_01chr01g11020
Vitvi05_01chr01g11440
Vitvi05_01chr01g11490
Vitvi05_01chr01g11990
Vitvi05_01chr01g12210
Vitvi05_01chr01g12780
Vitvi05_01chr01g13880
Vitvi05_01chr01g14050
Vitvi05_01chr01g14160
Vitvi05_01chr01g14710
Vitvi05_01chr01g14980
Vitvi05_01chr01g15100
Vitvi05_01chr01g15430
Vitvi05_01chr01g15570
Vitvi05_01chr01g18070
Vitvi05_01chr01g18810
Vitvi05_01chr01g21510
Vitvi05_01chr01g22430
Vitvi05_01chr01g22440
Vitvi05_01chr01g22740
Vitvi05_01chr01g22830
Vitvi05_01chr01g23000
Vitvi05_01chr01g24450
Vitvi05_01chr01g24500
Vitvi05_01chr01g24630
Vitvi05_01chr01g24720
Vitvi05_01chr01g24740
Vitvi05_01chr01g24850
Vitvi05_01chr01g24940
Vitvi05_01chr01g24950
Vitvi05_01chr01g25010
Vitvi05_01chr01g25050
Vitvi05_01chr01g25120
Vitvi05_01chr02g00100
Vitvi05_01chr02g00160
Vitvi05_01chr02g00320
Vitvi05_01chr02g00610
Vitvi05_01chr02g00690
Vitvi05_01chr02g01110
Vitvi05_01chr02g01160
Vitvi05_01chr02g01330
Vitvi05_01chr02g01530
Vitvi05_01chr02g01790
Vitvi05_01chr02g02030
Vitvi05_01chr02g02440
Vitvi05_01chr02g02470
Vitvi05_01chr02g02870
Vitvi05_01chr02g03130
Vitvi05_01chr02g03210
Vitvi05_01chr02g03830
Vitvi05_01chr02g03950
Vitvi05_01chr02g03970
Vitvi05_01chr02g04070
Vitvi05_01chr02g04080
Vitvi05_01chr02g04180
Vitvi05_01chr02g04260
Vitvi05_01chr02g04330
Vitvi05_01chr02g04340
Vitvi05_01chr02g05650
Vitvi05_01chr02g05690
Vitvi05_01chr02g05720
Vitvi05_01chr02g05870
Vitvi05_01chr02g06900
Vitvi05_01chr02g07020
Vitvi05_01chr02g07130
Vitvi05_01chr02g07150
Vitvi05_01chr02g07440
Vitvi05_01chr02g07520
Vitvi05_01chr02g07530
Vitvi05_01chr02g07620
Vitvi05_01chr02g08180
Vitvi05_01chr02g08190
Vitvi05_01chr02g08400
Vitvi05_01chr02g08830
Vitvi05_01chr02g08900
Vitvi05_01chr02g09960
Vitvi05_01chr02g10580
Vitvi05_01chr02g10750
Vitvi05_01chr02g11130
Vitvi05_01chr02g12360
Vitvi05_01chr02g12560
Vitvi05_01chr02g12580
Vitvi05_01chr02g13630
Vitvi05_01chr02g15200
Vitvi05_01chr02g17940
Vitvi05_01chr02g18060
Vitvi05_01chr02g19260
Vitvi05_01chr03g00240
Vitvi05_01chr03g00250
Vitvi05_01chr03g00710
Vitvi05_01chr03g01650
Vitvi05_01chr03g01690
Vitvi05_01chr03g01700
Vitvi05_01chr03g02040
Vitvi05_01chr03g02100
Vitvi05_01chr03g02120
Vitvi05_01chr03g02170
Vitvi05_01chr03g02230
Vitvi05_01chr03g02470
Vitvi05_01chr03g02570
Vitvi05_01chr03g02610
Vitvi05_01chr03g02730
Vitvi05_01chr03g03330
Vitvi05_01chr03g04080
Vitvi05_01chr03g04410
Vitvi05_01chr03g04750
Vitvi05_01chr03g04780
Vitvi05_01chr03g04850
Vitvi05_01chr03g04980
Vitvi05_01chr03g05000
Vitvi05_01chr03g05010
Vitvi05_01chr03g05090
Vitvi05_01chr03g05510
Vitvi05_01chr03g05650
Vitvi05_01chr03g05710
Vitvi05_01chr03g05930
Vitvi05_01chr03g05940
Vitvi05_01chr03g06110
Vitvi05_01chr03g06360
Vitvi05_01chr03g07610
Vitvi05_01chr03g07690
Vitvi05_01chr03g07870
Vitvi05_01chr03g08450
Vitvi05_01chr03g08610
Vitvi05_01chr03g08660
Vitvi05_01chr03g08730
Vitvi05_01chr03g08750
Vitvi05_01chr03g08830
Vitvi05_01chr03g09550
Vitvi05_01chr03g09970
Vitvi05_01chr03g11210
Vitvi05_01chr03g11260
Vitvi05_01chr03g12520
Vitvi05_01chr03g12550
Vitvi05_01chr03g14700
Vitvi05_01chr03g18170
Vitvi05_01chr03g18430
Vitvi05_01chr03g18460
Vitvi05_01chr03g19880
Vitvi05_01chr04g00700
Vitvi05_01chr04g00820
Vitvi05_01chr04g00930
Vitvi05_01chr04g01100
Vitvi05_01chr04g01330
Vitvi05_01chr04g01440
Vitvi05_01chr04g01590
Vitvi05_01chr04g01610
Vitvi05_01chr04g01970
Vitvi05_01chr04g02220
Vitvi05_01chr04g02550
Vitvi05_01chr04g02630
Vitvi05_01chr04g02670
Vitvi05_01chr04g03210
Vitvi05_01chr04g03470
Vitvi05_01chr04g03610
Vitvi05_01chr04g04210
Vitvi05_01chr04g04360
Vitvi05_01chr04g04400
Vitvi05_01chr04g04440
Vitvi05_01chr04g04590
Vitvi05_01chr04g04730
Vitvi05_01chr04g05140
Vitvi05_01chr04g05190
Vitvi05_01chr04g05360
Vitvi05_01chr04g05390
Vitvi05_01chr04g05640
Vitvi05_01chr04g05970
Vitvi05_01chr04g06150
Vitvi05_01chr04g06170
Vitvi05_01chr04g06180
Vitvi05_01chr04g06250
Vitvi05_01chr04g06420
Vitvi05_01chr04g06440
Vitvi05_01chr04g06550
Vitvi05_01chr04g06740
Vitvi05_01chr04g06820
Vitvi05_01chr04g07130
Vitvi05_01chr04g07310
Vitvi05_01chr04g07500
Vitvi05_01chr04g07540
Vitvi05_01chr04g07860
Vitvi05_01chr04g08460
Vitvi05_01chr04g08640
Vitvi05_01chr04g08710
Vitvi05_01chr04g09070
Vitvi05_01chr04g10530
Vitvi05_01chr04g10690
Vitvi05_01chr04g11510
Vitvi05_01chr04g11810
Vitvi05_01chr04g12340
Vitvi05_01chr04g12430
Vitvi05_01chr04g12810
Vitvi05_01chr04g13860
Vitvi05_01chr04g14000
Vitvi05_01chr04g14460
Vitvi05_01chr04g16130
Vitvi05_01chr04g16150
Vitvi05_01chr04g16870
Vitvi05_01chr04g16990
Vitvi05_01chr04g17390
Vitvi05_01chr04g17760
Vitvi05_01chr04g17940
Vitvi05_01chr04g18030
Vitvi05_01chr04g18570
Vitvi05_01chr04g18610
Vitvi05_01chr04g19190
Vitvi05_01chr04g19300
Vitvi05_01chr04g19870
Vitvi05_01chr04g19960
Vitvi05_01chr04g20030
Vitvi05_01chr04g20200
Vitvi05_01chr04g20250
Vitvi05_01chr04g20590
Vitvi05_01chr04g20850
Vitvi05_01chr04g21100
Vitvi05_01chr04g21150
Vitvi05_01chr04g21220
Vitvi05_01chr04g22200
Vitvi05_01chr04g22260
Vitvi05_01chr04g22430
Vitvi05_01chr04g23050
Vitvi05_01chr04g23470
Vitvi05_01chr04g23890
Vitvi05_01chr04g24910
Vitvi05_01chr04g25130
Vitvi05_01chr04g25430
Vitvi05_01chr05g00090
Vitvi05_01chr05g00290
Vitvi05_01chr05g00400
Vitvi05_01chr05g00550
Vitvi05_01chr05g00650
Vitvi05_01chr05g00680
Vitvi05_01chr05g01170
Vitvi05_01chr05g01420
Vitvi05_01chr05g01460
Vitvi05_01chr05g01480
Vitvi05_01chr05g01680
Vitvi05_01chr05g01840
Vitvi05_01chr05g02150
Vitvi05_01chr05g02340
Vitvi05_01chr05g03470
Vitvi05_01chr05g03500
Vitvi05_01chr05g03650
Vitvi05_01chr05g03690
Vitvi05_01chr05g04400
Vitvi05_01chr05g04440
Vitvi05_01chr05g04570
Vitvi05_01chr05g05160
Vitvi05_01chr05g05250
Vitvi05_01chr05g05940
Vitvi05_01chr05g06250
Vitvi05_01chr05g06470
Vitvi05_01chr05g06640
Vitvi05_01chr05g06940
Vitvi05_01chr05g07110
Vitvi05_01chr05g07160
Vitvi05_01chr05g07520
Vitvi05_01chr05g07550
Vitvi05_01chr05g07590
Vitvi05_01chr05g07830
Vitvi05_01chr05g08100
Vitvi05_01chr05g08590
Vitvi05_01chr05g09120
Vitvi05_01chr05g09140
Vitvi05_01chr05g09460
Vitvi05_01chr05g09470
Vitvi05_01chr05g10680
Vitvi05_01chr05g10730
Vitvi05_01chr05g10750
Vitvi05_01chr05g10770
Vitvi05_01chr05g10840
Vitvi05_01chr05g11220
Vitvi05_01chr05g11270
Vitvi05_01chr05g11370
Vitvi05_01chr05g12080
Vitvi05_01chr05g12120
Vitvi05_01chr05g12570
Vitvi05_01chr05g13810
Vitvi05_01chr05g14520
Vitvi05_01chr05g15660
Vitvi05_01chr05g15870
Vitvi05_01chr05g16420
Vitvi05_01chr05g16450
Vitvi05_01chr05g16650
Vitvi05_01chr05g16670
Vitvi05_01chr05g18000
Vitvi05_01chr05g18030
Vitvi05_01chr05g18200
Vitvi05_01chr05g18480
Vitvi05_01chr05g19240
Vitvi05_01chr05g19320
Vitvi05_01chr05g20560
Vitvi05_01chr05g20760
Vitvi05_01chr05g21070
Vitvi05_01chr05g22440
Vitvi05_01chr05g22690
Vitvi05_01chr05g25640
Vitvi05_01chr05g25790
Vitvi05_01chr05g25850
Vitvi05_01chr05g26560
Vitvi05_01chr05g26610
Vitvi05_01chr06g00350
Vitvi05_01chr06g00440
Vitvi05_01chr06g00480
Vitvi05_01chr06g00680
Vitvi05_01chr06g00790
Vitvi05_01chr06g00820
Vitvi05_01chr06g00850
Vitvi05_01chr06g00860
Vitvi05_01chr06g01300
Vitvi05_01chr06g01690
Vitvi05_01chr06g01820
Vitvi05_01chr06g01950
Vitvi05_01chr06g02410
Vitvi05_01chr06g02800
Vitvi05_01chr06g03260
Vitvi05_01chr06g03500
Vitvi05_01chr06g03680
Vitvi05_01chr06g04070
Vitvi05_01chr06g04270
Vitvi05_01chr06g04430
Vitvi05_01chr06g04710
Vitvi05_01chr06g04790
Vitvi05_01chr06g04820
Vitvi05_01chr06g04890
Vitvi05_01chr06g05100
Vitvi05_01chr06g05370
Vitvi05_01chr06g05390
Vitvi05_01chr06g05580
Vitvi05_01chr06g05630
Vitvi05_01chr06g05760
Vitvi05_01chr06g05860
Vitvi05_01chr06g05870
Vitvi05_01chr06g06040
Vitvi05_01chr06g06330
Vitvi05_01chr06g06350
Vitvi05_01chr06g06430
Vitvi05_01chr06g06470
Vitvi05_01chr06g06580
Vitvi05_01chr06g06710
Vitvi05_01chr06g06810
Vitvi05_01chr06g06870
Vitvi05_01chr06g06990
Vitvi05_01chr06g07290
Vitvi05_01chr06g07740
Vitvi05_01chr06g07810
Vitvi05_01chr06g08370
Vitvi05_01chr06g08620
Vitvi05_01chr06g08670
Vitvi05_01chr06g09610
Vitvi05_01chr06g09870
Vitvi05_01chr06g09930
Vitvi05_01chr06g10350
Vitvi05_01chr06g11180
Vitvi05_01chr06g11470
Vitvi05_01chr06g11750
Vitvi05_01chr06g11850
Vitvi05_01chr06g11870
Vitvi05_01chr06g11900
Vitvi05_01chr06g12180
Vitvi05_01chr06g13430
Vitvi05_01chr06g13870
Vitvi05_01chr06g14130
Vitvi05_01chr06g14540
Vitvi05_01chr06g14560
Vitvi05_01chr06g14620
Vitvi05_01chr06g14740
Vitvi05_01chr06g15600
Vitvi05_01chr06g15730
Vitvi05_01chr06g15760
Vitvi05_01chr06g16350
Vitvi05_01chr06g16590
Vitvi05_01chr06g16680
Vitvi05_01chr06g17880
Vitvi05_01chr06g18130
Vitvi05_01chr06g18650
Vitvi05_01chr06g18820
Vitvi05_01chr06g19060
Vitvi05_01chr06g19770
Vitvi05_01chr06g20350
Vitvi05_01chr06g20390
Vitvi05_01chr06g20530
Vitvi05_01chr06g20540
Vitvi05_01chr06g20980
Vitvi05_01chr06g21300
Vitvi05_01chr06g21500
Vitvi05_01chr06g21570
Vitvi05_01chr06g21640
Vitvi05_01chr06g21780
Vitvi05_01chr06g22050
Vitvi05_01chr06g22080
Vitvi05_01chr06g22850
Vitvi05_01chr07g00320
Vitvi05_01chr07g00330
Vitvi05_01chr07g01010
Vitvi05_01chr07g01030
Vitvi05_01chr07g01040
Vitvi05_01chr07g01310
Vitvi05_01chr07g01710
Vitvi05_01chr07g01750
Vitvi05_01chr07g01930
Vitvi05_01chr07g02010
Vitvi05_01chr07g02020
Vitvi05_01chr07g02060
Vitvi05_01chr07g02490
Vitvi05_01chr07g02980
Vitvi05_01chr07g03060
Vitvi05_01chr07g03950
Vitvi05_01chr07g04650
Vitvi05_01chr07g04990
Vitvi05_01chr07g05080
Vitvi05_01chr07g05250
Vitvi05_01chr07g05360
Vitvi05_01chr07g05390
Vitvi05_01chr07g05580
Vitvi05_01chr07g05700
Vitvi05_01chr07g05890
Vitvi05_01chr07g06030
Vitvi05_01chr07g06450
Vitvi05_01chr07g06550
Vitvi05_01chr07g06690
Vitvi05_01chr07g06700
Vitvi05_01chr07g06920
Vitvi05_01chr07g07150
Vitvi05_01chr07g07330
Vitvi05_01chr07g07420
Vitvi05_01chr07g07460
Vitvi05_01chr07g07900
Vitvi05_01chr07g09060
Vitvi05_01chr07g09070
Vitvi05_01chr07g09440
Vitvi05_01chr07g09720
Vitvi05_01chr07g10070
Vitvi05_01chr07g10280
Vitvi05_01chr07g10420
Vitvi05_01chr07g10440
Vitvi05_01chr07g10860
Vitvi05_01chr07g11300
Vitvi05_01chr07g11470
Vitvi05_01chr07g11850
Vitvi05_01chr07g11860
Vitvi05_01chr07g11930
Vitvi05_01chr07g12160
Vitvi05_01chr07g12570
Vitvi05_01chr07g13450
Vitvi05_01chr07g17080
Vitvi05_01chr07g17690
Vitvi05_01chr07g17700
Vitvi05_01chr07g18600
Vitvi05_01chr07g18870
Vitvi05_01chr07g19310
Vitvi05_01chr07g20390
Vitvi05_01chr07g20730
Vitvi05_01chr07g20890
Vitvi05_01chr07g20930
Vitvi05_01chr07g21220
Vitvi05_01chr07g21470
Vitvi05_01chr07g21510
Vitvi05_01chr07g21780
Vitvi05_01chr07g22330
Vitvi05_01chr07g22470
Vitvi05_01chr07g22720
Vitvi05_01chr07g22730
Vitvi05_01chr07g22750
Vitvi05_01chr07g23570
Vitvi05_01chr07g23600
Vitvi05_01chr07g23630
Vitvi05_01chr07g23720
Vitvi05_01chr07g24270
Vitvi05_01chr07g24310
Vitvi05_01chr07g24880
Vitvi05_01chr07g24930
Vitvi05_01chr07g24970
Vitvi05_01chr07g25040
Vitvi05_01chr07g25110
Vitvi05_01chr07g25320
Vitvi05_01chr07g25860
Vitvi05_01chr07g25930
Vitvi05_01chr07g26120
Vitvi05_01chr07g26210
Vitvi05_01chr07g26360
Vitvi05_01chr07g26390
Vitvi05_01chr07g26480
Vitvi05_01chr07g26520
Vitvi05_01chr07g26690
Vitvi05_01chr07g26800
Vitvi05_01chr07g26910
Vitvi05_01chr07g26960
Vitvi05_01chr07g27600
Vitvi05_01chr07g27740
Vitvi05_01chr07g28090
Vitvi05_01chr07g28240
Vitvi05_01chr07g28280
Vitvi05_01chr07g29020
Vitvi05_01chr07g29060
Vitvi05_01chr07g29070
Vitvi05_01chr07g29200
Vitvi05_01chr07g29350
Vitvi05_01chr07g29770
Vitvi05_01chr07g29780
Vitvi05_01chr07g29910
Vitvi05_01chr07g30090
Vitvi05_01chr07g30180
Vitvi05_01chr07g30280
Vitvi05_01chr07g30400
Vitvi05_01chr07g30750
Vitvi05_01chr07g32110
Vitvi05_01chr07g32140
Vitvi05_01chr07g32190
Vitvi05_01chr07g32290
Vitvi05_01chr07g32340
Vitvi05_01chr07g32360
Vitvi05_01chr07g32680
Vitvi05_01chr07g32710
Vitvi05_01chr08g00950
Vitvi05_01chr08g01850
Vitvi05_01chr08g02230
Vitvi05_01chr08g02330
Vitvi05_01chr08g02630
Vitvi05_01chr08g03760
Vitvi05_01chr08g05730
Vitvi05_01chr08g06110
Vitvi05_01chr08g06500
Vitvi05_01chr08g06740
Vitvi05_01chr08g07040
Vitvi05_01chr08g07460
Vitvi05_01chr08g07820
Vitvi05_01chr08g08250
Vitvi05_01chr08g08280
Vitvi05_01chr08g08590
Vitvi05_01chr08g08860
Vitvi05_01chr08g08960
Vitvi05_01chr08g08990
Vitvi05_01chr08g09660
Vitvi05_01chr08g09760
Vitvi05_01chr08g10810
Vitvi05_01chr08g10940
Vitvi05_01chr08g10970
Vitvi05_01chr08g11140
Vitvi05_01chr08g11180
Vitvi05_01chr08g11900
Vitvi05_01chr08g11970
Vitvi05_01chr08g11990
Vitvi05_01chr08g12040
Vitvi05_01chr08g12590
Vitvi05_01chr08g12850
Vitvi05_01chr08g13030
Vitvi05_01chr08g13260
Vitvi05_01chr08g13380
Vitvi05_01chr08g13420
Vitvi05_01chr08g13530
Vitvi05_01chr08g13610
Vitvi05_01chr08g13760
Vitvi05_01chr08g13830
Vitvi05_01chr08g13950
Vitvi05_01chr08g14370
Vitvi05_01chr08g15030
Vitvi05_01chr08g15280
Vitvi05_01chr08g15360
Vitvi05_01chr08g15440
Vitvi05_01chr08g15570
Vitvi05_01chr08g15730
Vitvi05_01chr08g15900
Vitvi05_01chr08g16060
Vitvi05_01chr08g16090
Vitvi05_01chr08g16150
Vitvi05_01chr08g16660
Vitvi05_01chr08g16750
Vitvi05_01chr08g17260
Vitvi05_01chr08g17350
Vitvi05_01chr08g17410
Vitvi05_01chr08g17610
Vitvi05_01chr08g17660
Vitvi05_01chr08g17960
Vitvi05_01chr08g17970
Vitvi05_01chr08g18400
Vitvi05_01chr08g18410
Vitvi05_01chr08g18420
Vitvi05_01chr08g18630
Vitvi05_01chr08g18700
Vitvi05_01chr08g19050
Vitvi05_01chr08g19300
Vitvi05_01chr08g19450
Vitvi05_01chr08g19520
Vitvi05_01chr08g19860
Vitvi05_01chr08g19900
Vitvi05_01chr08g21360
Vitvi05_01chr08g21380
Vitvi05_01chr08g21740
Vitvi05_01chr08g22250
Vitvi05_01chr08g22360
Vitvi05_01chr08g22370
Vitvi05_01chr08g22510
Vitvi05_01chr08g22600
Vitvi05_01chr08g22610
Vitvi05_01chr08g22820
Vitvi05_01chr08g22860
Vitvi05_01chr08g22970
Vitvi05_01chr08g23100
Vitvi05_01chr08g23650
Vitvi05_01chr08g23830
Vitvi05_01chr08g23950
Vitvi05_01chr08g24250
Vitvi05_01chr08g24430
Vitvi05_01chr08g24770
Vitvi05_01chr08g24800
Vitvi05_01chr08g24850
Vitvi05_01chr09g00100
Vitvi05_01chr09g00130
Vitvi05_01chr09g00440
Vitvi05_01chr09g00460
Vitvi05_01chr09g00590
Vitvi05_01chr09g01570
Vitvi05_01chr09g01610
Vitvi05_01chr09g01720
Vitvi05_01chr09g01820
Vitvi05_01chr09g01930
Vitvi05_01chr09g02080
Vitvi05_01chr09g02100
Vitvi05_01chr09g02480
Vitvi05_01chr09g02500
Vitvi05_01chr09g02580
Vitvi05_01chr09g02620
Vitvi05_01chr09g02840
Vitvi05_01chr09g03010
Vitvi05_01chr09g03060
Vitvi05_01chr09g03580
Vitvi05_01chr09g03650
Vitvi05_01chr09g03890
Vitvi05_01chr09g04140
Vitvi05_01chr09g04260
Vitvi05_01chr09g04430
Vitvi05_01chr09g04500
Vitvi05_01chr09g04600
Vitvi05_01chr09g04690
Vitvi05_01chr09g05050
Vitvi05_01chr09g05210
Vitvi05_01chr09g05330
Vitvi05_01chr09g05500
Vitvi05_01chr09g05690
Vitvi05_01chr09g06120
Vitvi05_01chr09g07210
Vitvi05_01chr09g08220
Vitvi05_01chr09g08320
Vitvi05_01chr09g09300
Vitvi05_01chr09g10010
Vitvi05_01chr09g10950
Vitvi05_01chr09g14310
Vitvi05_01chr09g14460
Vitvi05_01chr09g14620
Vitvi05_01chr09g14720
Vitvi05_01chr09g14840
Vitvi05_01chr09g18200
Vitvi05_01chr09g18740
Vitvi05_01chr09g19190
Vitvi05_01chr09g19290
Vitvi05_01chr09g20150
Vitvi05_01chr09g20160
Vitvi05_01chr09g20710
Vitvi05_01chr09g20910
Vitvi05_01chr09g21700
Vitvi05_01chr10g00540
Vitvi05_01chr10g01370
Vitvi05_01chr10g01650
Vitvi05_01chr10g01840
Vitvi05_01chr10g02130
Vitvi05_01chr10g02210
Vitvi05_01chr10g02230
Vitvi05_01chr10g02430
Vitvi05_01chr10g02480
Vitvi05_01chr10g02840
Vitvi05_01chr10g03020
Vitvi05_01chr10g03310
Vitvi05_01chr10g03870
Vitvi05_01chr10g04000
Vitvi05_01chr10g04180
Vitvi05_01chr10g04680
Vitvi05_01chr10g04710
Vitvi05_01chr10g05420
Vitvi05_01chr10g05430
Vitvi05_01chr10g05520
Vitvi05_01chr10g06990
Vitvi05_01chr10g07410
Vitvi05_01chr10g07790
Vitvi05_01chr10g07800
Vitvi05_01chr10g07850
Vitvi05_01chr10g08320
Vitvi05_01chr10g08520
Vitvi05_01chr10g08560
Vitvi05_01chr10g08630
Vitvi05_01chr10g08930
Vitvi05_01chr10g08990
Vitvi05_01chr10g09000
Vitvi05_01chr10g09140
Vitvi05_01chr10g09250
Vitvi05_01chr10g09400
Vitvi05_01chr10g10000
Vitvi05_01chr10g10330
Vitvi05_01chr10g10550
Vitvi05_01chr10g10700
Vitvi05_01chr10g10760
Vitvi05_01chr10g11730
Vitvi05_01chr10g12630
Vitvi05_01chr10g12830
Vitvi05_01chr10g13070
Vitvi05_01chr10g13080
Vitvi05_01chr10g13280
Vitvi05_01chr10g13400
Vitvi05_01chr10g13430
Vitvi05_01chr10g13490
Vitvi05_01chr10g14560
Vitvi05_01chr10g14880
Vitvi05_01chr10g14990
Vitvi05_01chr10g15090
Vitvi05_01chr10g15510
Vitvi05_01chr10g15860
Vitvi05_01chr10g16080
Vitvi05_01chr10g16550
Vitvi05_01chr10g17170
Vitvi05_01chr10g17650
Vitvi05_01chr10g21500
Vitvi05_01chr10g23080
Vitvi05_01chr10g23930
Vitvi05_01chr11g00060
Vitvi05_01chr11g00110
Vitvi05_01chr11g00320
Vitvi05_01chr11g00480
Vitvi05_01chr11g00510
Vitvi05_01chr11g00720
Vitvi05_01chr11g00770
Vitvi05_01chr11g01000
Vitvi05_01chr11g01060
Vitvi05_01chr11g01490
Vitvi05_01chr11g02180
Vitvi05_01chr11g02330
Vitvi05_01chr11g02500
Vitvi05_01chr11g02540
Vitvi05_01chr11g02760
Vitvi05_01chr11g02960
Vitvi05_01chr11g03090
Vitvi05_01chr11g03130
Vitvi05_01chr11g03510
Vitvi05_01chr11g03550
Vitvi05_01chr11g03950
Vitvi05_01chr11g04100
Vitvi05_01chr11g04210
Vitvi05_01chr11g04240
Vitvi05_01chr11g04300
Vitvi05_01chr11g04700
Vitvi05_01chr11g05030
Vitvi05_01chr11g05400
Vitvi05_01chr11g05560
Vitvi05_01chr11g05870
Vitvi05_01chr11g06380
Vitvi05_01chr11g06420
Vitvi05_01chr11g07210
Vitvi05_01chr11g07300
Vitvi05_01chr11g08200
Vitvi05_01chr11g08350
Vitvi05_01chr11g08440
Vitvi05_01chr11g08500
Vitvi05_01chr11g08530
Vitvi05_01chr11g08740
Vitvi05_01chr11g09490
Vitvi05_01chr11g09910
Vitvi05_01chr11g09990
Vitvi05_01chr11g10050
Vitvi05_01chr11g10160
Vitvi05_01chr11g10600
Vitvi05_01chr11g11480
Vitvi05_01chr11g11830
Vitvi05_01chr11g11920
Vitvi05_01chr11g12680
Vitvi05_01chr11g12860
Vitvi05_01chr11g12870
Vitvi05_01chr11g12880
Vitvi05_01chr11g13580
Vitvi05_01chr11g15150
Vitvi05_01chr11g15550
Vitvi05_01chr11g15790
Vitvi05_01chr11g16060
Vitvi05_01chr11g16310
Vitvi05_01chr11g16740
Vitvi05_01chr11g17590
Vitvi05_01chr11g17720
Vitvi05_01chr11g17750
Vitvi05_01chr11g17790
Vitvi05_01chr11g18020
Vitvi05_01chr11g18970
Vitvi05_01chr12g00150
Vitvi05_01chr12g00520
Vitvi05_01chr12g00990
Vitvi05_01chr12g01610
Vitvi05_01chr12g01770
Vitvi05_01chr12g02530
Vitvi05_01chr12g02570
Vitvi05_01chr12g02870
Vitvi05_01chr12g03040
Vitvi05_01chr12g03290
Vitvi05_01chr12g04240
Vitvi05_01chr12g04280
Vitvi05_01chr12g04330
Vitvi05_01chr12g04630
Vitvi05_01chr12g05170
Vitvi05_01chr12g05240
Vitvi05_01chr12g06230
Vitvi05_01chr12g06250
Vitvi05_01chr12g06950
Vitvi05_01chr12g07250
Vitvi05_01chr12g07260
Vitvi05_01chr12g07870
Vitvi05_01chr12g08310
Vitvi05_01chr12g09010
Vitvi05_01chr12g09100
Vitvi05_01chr12g09250
Vitvi05_01chr12g10890
Vitvi05_01chr12g10930
Vitvi05_01chr12g11410
Vitvi05_01chr12g11820
Vitvi05_01chr12g12000
Vitvi05_01chr12g12110
Vitvi05_01chr12g13360
Vitvi05_01chr12g15030
Vitvi05_01chr12g17950
Vitvi05_01chr12g18960
Vitvi05_01chr12g19460
Vitvi05_01chr12g20350
Vitvi05_01chr12g20360
Vitvi05_01chr12g21220
Vitvi05_01chr12g21370
Vitvi05_01chr12g21420
Vitvi05_01chr12g21500
Vitvi05_01chr12g21620
Vitvi05_01chr12g21790
Vitvi05_01chr12g22640
Vitvi05_01chr12g22840
Vitvi05_01chr12g22980
Vitvi05_01chr12g23360
Vitvi05_01chr13g00060
Vitvi05_01chr13g00200
Vitvi05_01chr13g00330
Vitvi05_01chr13g00910
Vitvi05_01chr13g01430
Vitvi05_01chr13g02070
Vitvi05_01chr13g02240
Vitvi05_01chr13g02330
Vitvi05_01chr13g02400
Vitvi05_01chr13g02670
Vitvi05_01chr13g02700
Vitvi05_01chr13g02950
Vitvi05_01chr13g02970
Vitvi05_01chr13g03160
Vitvi05_01chr13g03260
Vitvi05_01chr13g03290
Vitvi05_01chr13g03680
Vitvi05_01chr13g03930
Vitvi05_01chr13g03950
Vitvi05_01chr13g04120
Vitvi05_01chr13g04330
Vitvi05_01chr13g04620
Vitvi05_01chr13g04720
Vitvi05_01chr13g05170
Vitvi05_01chr13g05450
Vitvi05_01chr13g05470
Vitvi05_01chr13g05490
Vitvi05_01chr13g05960
Vitvi05_01chr13g06650
Vitvi05_01chr13g07240
Vitvi05_01chr13g07620
Vitvi05_01chr13g07670
Vitvi05_01chr13g08130
Vitvi05_01chr13g08430
Vitvi05_01chr13g08550
Vitvi05_01chr13g08900
Vitvi05_01chr13g09100
Vitvi05_01chr13g09130
Vitvi05_01chr13g09830
Vitvi05_01chr13g10860
Vitvi05_01chr13g12020
Vitvi05_01chr13g13070
Vitvi05_01chr13g13200
Vitvi05_01chr13g14490
Vitvi05_01chr13g15180
Vitvi05_01chr13g15190
Vitvi05_01chr13g15250
Vitvi05_01chr13g15260
Vitvi05_01chr13g15460
Vitvi05_01chr13g16760
Vitvi05_01chr13g17860
Vitvi05_01chr13g18960
Vitvi05_01chr13g20750
Vitvi05_01chr13g21000
Vitvi05_01chr13g22030
Vitvi05_01chr13g24380
Vitvi05_01chr13g24710
Vitvi05_01chr13g25720
Vitvi05_01chr13g25920
Vitvi05_01chr13g26470
Vitvi05_01chr13g26480
Vitvi05_01chr13g26510
Vitvi05_01chr13g26630
Vitvi05_01chr13g26910
Vitvi05_01chr13g26950
Vitvi05_01chr13g27050
Vitvi05_01chr13g27130
Vitvi05_01chr13g27550
Vitvi05_01chr13g28300
Vitvi05_01chr13g28410
Vitvi05_01chr14g00150
Vitvi05_01chr14g00220
Vitvi05_01chr14g00230
Vitvi05_01chr14g00630
Vitvi05_01chr14g00720
Vitvi05_01chr14g00750
Vitvi05_01chr14g00860
Vitvi05_01chr14g01080
Vitvi05_01chr14g01400
Vitvi05_01chr14g01590
Vitvi05_01chr14g01700
Vitvi05_01chr14g01930
Vitvi05_01chr14g02020
Vitvi05_01chr14g02220
Vitvi05_01chr14g02470
Vitvi05_01chr14g02690
Vitvi05_01chr14g02740
Vitvi05_01chr14g03690
Vitvi05_01chr14g03750
Vitvi05_01chr14g04160
Vitvi05_01chr14g04470
Vitvi05_01chr14g05830
Vitvi05_01chr14g05840
Vitvi05_01chr14g05950
Vitvi05_01chr14g06000
Vitvi05_01chr14g06680
Vitvi05_01chr14g07380
Vitvi05_01chr14g07630
Vitvi05_01chr14g08120
Vitvi05_01chr14g08130
Vitvi05_01chr14g08310
Vitvi05_01chr14g08590
Vitvi05_01chr14g08970
Vitvi05_01chr14g09160
Vitvi05_01chr14g10550
Vitvi05_01chr14g11460
Vitvi05_01chr14g12020
Vitvi05_01chr14g13600
Vitvi05_01chr14g15950
Vitvi05_01chr14g16010
Vitvi05_01chr14g16820
Vitvi05_01chr14g17590
Vitvi05_01chr14g17720
Vitvi05_01chr14g17800
Vitvi05_01chr14g18320
Vitvi05_01chr14g18350
Vitvi05_01chr14g18560
Vitvi05_01chr14g19270
Vitvi05_01chr14g19900
Vitvi05_01chr14g20770
Vitvi05_01chr14g20810
Vitvi05_01chr14g21490
Vitvi05_01chr14g21520
Vitvi05_01chr14g21570
Vitvi05_01chr14g21760
Vitvi05_01chr14g21850
Vitvi05_01chr14g21860
Vitvi05_01chr14g22300
Vitvi05_01chr14g22370
Vitvi05_01chr14g22430
Vitvi05_01chr14g22810
Vitvi05_01chr14g23330
Vitvi05_01chr14g23420
Vitvi05_01chr14g24470
Vitvi05_01chr14g24490
Vitvi05_01chr14g25290
Vitvi05_01chr14g25590
Vitvi05_01chr14g25640
Vitvi05_01chr14g25880
Vitvi05_01chr14g25920
Vitvi05_01chr14g26470
Vitvi05_01chr14g26800
Vitvi05_01chr14g26810
Vitvi05_01chr14g27020
Vitvi05_01chr14g27240
Vitvi05_01chr14g27340
Vitvi05_01chr14g28030
Vitvi05_01chr14g28510
Vitvi05_01chr14g28600
Vitvi05_01chr14g28660
Vitvi05_01chr14g28670
Vitvi05_01chr14g28990
Vitvi05_01chr14g29000
Vitvi05_01chr14g29020
Vitvi05_01chr14g29270
Vitvi05_01chr14g29370
Vitvi05_01chr14g29530
Vitvi05_01chr14g29550
Vitvi05_01chr14g29700
Vitvi05_01chr14g29750
Vitvi05_01chr14g30070
Vitvi05_01chr14g30220
Vitvi05_01chr14g30330
Vitvi05_01chr14g30380
Vitvi05_01chr15g00160
Vitvi05_01chr15g01110
Vitvi05_01chr15g07650
Vitvi05_01chr15g08510
Vitvi05_01chr15g08620
Vitvi05_01chr15g08730
Vitvi05_01chr15g09210
Vitvi05_01chr15g09290
Vitvi05_01chr15g10750
Vitvi05_01chr15g11240
Vitvi05_01chr15g12500
Vitvi05_01chr15g12900
Vitvi05_01chr15g13070
Vitvi05_01chr15g13760
Vitvi05_01chr15g14160
Vitvi05_01chr15g14290
Vitvi05_01chr15g14310
Vitvi05_01chr15g14620
Vitvi05_01chr15g15250
Vitvi05_01chr15g15420
Vitvi05_01chr15g15450
Vitvi05_01chr15g15560
Vitvi05_01chr15g16550
Vitvi05_01chr15g16610
Vitvi05_01chr15g17600
Vitvi05_01chr15g18470
Vitvi05_01chr15g18790
Vitvi05_01chr15g19110
Vitvi05_01chr15g19130
Vitvi05_01chr15g19270
Vitvi05_01chr15g19350
Vitvi05_01chr15g19450
Vitvi05_01chr15g19580
Vitvi05_01chr15g19850
Vitvi05_01chr15g20540
Vitvi05_01chr16g00010
Vitvi05_01chr16g01490
Vitvi05_01chr16g02250
Vitvi05_01chr16g02300
Vitvi05_01chr16g02550
Vitvi05_01chr16g02840
Vitvi05_01chr16g06440
Vitvi05_01chr16g10390
Vitvi05_01chr16g10750
Vitvi05_01chr16g11320
Vitvi05_01chr16g11330
Vitvi05_01chr16g11350
Vitvi05_01chr16g11520
Vitvi05_01chr16g11720
Vitvi05_01chr16g12270
Vitvi05_01chr16g12420
Vitvi05_01chr16g13390
Vitvi05_01chr16g13480
Vitvi05_01chr16g13520
Vitvi05_01chr16g13630
Vitvi05_01chr16g13720
Vitvi05_01chr16g13860
Vitvi05_01chr16g15420
Vitvi05_01chr16g15590
Vitvi05_01chr16g15720
Vitvi05_01chr16g16000
Vitvi05_01chr16g16010
Vitvi05_01chr16g16070
Vitvi05_01chr16g16400
Vitvi05_01chr16g16820
Vitvi05_01chr16g17010
Vitvi05_01chr16g17710
Vitvi05_01chr16g18010
Vitvi05_01chr16g20690
Vitvi05_01chr16g20770
Vitvi05_01chr16g20910
Vitvi05_01chr16g21180
Vitvi05_01chr16g21310
Vitvi05_01chr16g21400
Vitvi05_01chr16g21420
Vitvi05_01chr16g21570
Vitvi05_01chr16g21920
Vitvi05_01chr16g22140
Vitvi05_01chr16g22150
Vitvi05_01chr17g00020
Vitvi05_01chr17g00030
Vitvi05_01chr17g00500
Vitvi05_01chr17g01010
Vitvi05_01chr17g01120
Vitvi05_01chr17g01130
Vitvi05_01chr17g01250
Vitvi05_01chr17g01760
Vitvi05_01chr17g01780
Vitvi05_01chr17g01930
Vitvi05_01chr17g01960
Vitvi05_01chr17g02220
Vitvi05_01chr17g02380
Vitvi05_01chr17g03010
Vitvi05_01chr17g03160
Vitvi05_01chr17g03280
Vitvi05_01chr17g03440
Vitvi05_01chr17g03480
Vitvi05_01chr17g03580
Vitvi05_01chr17g03590
Vitvi05_01chr17g03640
Vitvi05_01chr17g03860
Vitvi05_01chr17g04220
Vitvi05_01chr17g04290
Vitvi05_01chr17g04650
Vitvi05_01chr17g04920
Vitvi05_01chr17g05170
Vitvi05_01chr17g05960
Vitvi05_01chr17g07270
Vitvi05_01chr17g07360
Vitvi05_01chr17g07410
Vitvi05_01chr17g07420
Vitvi05_01chr17g07810
Vitvi05_01chr17g07870
Vitvi05_01chr17g07900
Vitvi05_01chr17g08470
Vitvi05_01chr17g08550
Vitvi05_01chr17g08570
Vitvi05_01chr17g08930
Vitvi05_01chr17g09050
Vitvi05_01chr17g09560
Vitvi05_01chr17g10170
Vitvi05_01chr17g10510
Vitvi05_01chr17g10570
Vitvi05_01chr17g10620
Vitvi05_01chr17g10670
Vitvi05_01chr17g10710
Vitvi05_01chr17g10740
Vitvi05_01chr17g11260
Vitvi05_01chr17g11590
Vitvi05_01chr17g11980
Vitvi05_01chr17g12400
Vitvi05_01chr17g12940
Vitvi05_01chr17g13260
Vitvi05_01chr17g14060
Vitvi05_01chr17g14280
Vitvi05_01chr17g14340
Vitvi05_01chr17g14510
Vitvi05_01chr17g14520
Vitvi05_01chr17g14580
Vitvi05_01chr17g14950
Vitvi05_01chr17g15130
Vitvi05_01chr17g15670
Vitvi05_01chr17g16220
Vitvi05_01chr17g16990
Vitvi05_01chr17g17500
Vitvi05_01chr17g17550
Vitvi05_01chr17g17700
Vitvi05_01chr17g18290
Vitvi05_01chr18g00190
Vitvi05_01chr18g00200
Vitvi05_01chr18g00630
Vitvi05_01chr18g00710
Vitvi05_01chr18g00870
Vitvi05_01chr18g00910
Vitvi05_01chr18g01010
Vitvi05_01chr18g01170
Vitvi05_01chr18g01350
Vitvi05_01chr18g01520
Vitvi05_01chr18g01850
Vitvi05_01chr18g01860
Vitvi05_01chr18g02140
Vitvi05_01chr18g02190
Vitvi05_01chr18g02480
Vitvi05_01chr18g02670
Vitvi05_01chr18g03900
Vitvi05_01chr18g03920
Vitvi05_01chr18g04180
Vitvi05_01chr18g04200
Vitvi05_01chr18g05020
Vitvi05_01chr18g05180
Vitvi05_01chr18g05290
Vitvi05_01chr18g05350
Vitvi05_01chr18g05530
Vitvi05_01chr18g05590
Vitvi05_01chr18g05620
Vitvi05_01chr18g05760
Vitvi05_01chr18g05770
Vitvi05_01chr18g05940
Vitvi05_01chr18g06420
Vitvi05_01chr18g06460
Vitvi05_01chr18g07150
Vitvi05_01chr18g07330
Vitvi05_01chr18g07370
Vitvi05_01chr18g07390
Vitvi05_01chr18g07400
Vitvi05_01chr18g07480
Vitvi05_01chr18g08020
Vitvi05_01chr18g08490
Vitvi05_01chr18g08610
Vitvi05_01chr18g08870
Vitvi05_01chr18g08910
Vitvi05_01chr18g09030
Vitvi05_01chr18g09290
Vitvi05_01chr18g09330
Vitvi05_01chr18g09360
Vitvi05_01chr18g09980
Vitvi05_01chr18g10380
Vitvi05_01chr18g10680
Vitvi05_01chr18g11220
Vitvi05_01chr18g11250
Vitvi05_01chr18g11420
Vitvi05_01chr18g11800
Vitvi05_01chr18g12260
Vitvi05_01chr18g13470
Vitvi05_01chr18g14020
Vitvi05_01chr18g14710
Vitvi05_01chr18g14720
Vitvi05_01chr18g14730
Vitvi05_01chr18g14780
Vitvi05_01chr18g15540
Vitvi05_01chr18g15680
Vitvi05_01chr18g15870
Vitvi05_01chr18g16050
Vitvi05_01chr18g16170
Vitvi05_01chr18g16250
Vitvi05_01chr18g16760
Vitvi05_01chr18g16890
Vitvi05_01chr18g17080
Vitvi05_01chr18g17120
Vitvi05_01chr18g17500
Vitvi05_01chr18g18100
Vitvi05_01chr18g18200
Vitvi05_01chr18g19000
Vitvi05_01chr18g19110
Vitvi05_01chr18g19320
Vitvi05_01chr18g19400
Vitvi05_01chr18g21600
Vitvi05_01chr18g23050
Vitvi05_01chr18g23300
Vitvi05_01chr18g24300
Vitvi05_01chr18g24350
Vitvi05_01chr18g24370
Vitvi05_01chr18g24780
Vitvi05_01chr18g24860
Vitvi05_01chr18g24950
Vitvi05_01chr18g28080
Vitvi05_01chr18g31170
Vitvi05_01chr18g31980
Vitvi05_01chr18g32520
Vitvi05_01chr18g34140
Vitvi05_01chr18g35180
Vitvi05_01chr18g35210
Vitvi05_01chr18g36620
Vitvi05_01chr18g37010
Vitvi05_01chr19g00480
Vitvi05_01chr19g00490
Vitvi05_01chr19g01290
Vitvi05_01chr19g01390
Vitvi05_01chr19g01930
Vitvi05_01chr19g01960
Vitvi05_01chr19g02030
Vitvi05_01chr19g02070
Vitvi05_01chr19g02120
Vitvi05_01chr19g02160
Vitvi05_01chr19g02670
Vitvi05_01chr19g02680
Vitvi05_01chr19g03600
Vitvi05_01chr19g03630
Vitvi05_01chr19g04100
Vitvi05_01chr19g04390
Vitvi05_01chr19g05030
Vitvi05_01chr19g06520
Vitvi05_01chr19g06590
Vitvi05_01chr19g06880
Vitvi05_01chr19g07220
Vitvi05_01chr19g07460
Vitvi05_01chr19g07590
Vitvi05_01chr19g08250
Vitvi05_01chr19g08410
Vitvi05_01chr19g09070
Vitvi05_01chr19g09140
Vitvi05_01chr19g09300
Vitvi05_01chr19g09420
Vitvi05_01chr19g09480
Vitvi05_01chr19g09600
Vitvi05_01chr19g09630
Vitvi05_01chr19g09750
Vitvi05_01chr19g10640
Vitvi05_01chr19g10660
Vitvi05_01chr19g10750
Vitvi05_01chr19g10950
Vitvi05_01chr19g11140
Vitvi05_01chr19g11430
Vitvi05_01chr19g11690
Vitvi05_01chr19g11870
Vitvi05_01chr19g18160
Vitvi05_01chr19g19040
Vitvi05_01chr19g19370
Vitvi05_01chr19g19390
Vitvi05_01chr19g21000
Vitvi05_01chr19g22220
Vitvi05_01chr19g22620
Vitvi05_01chr19g22930
